# Supplementary material for: Analyses of the essential C82 subunit uncovered some differences in RNA polymerase III transcription between Trypanosoma brucei and Leishmania major
Source: Parasitology. 2024 Nov 11;151(11):1185–200. doi: 10.1017/S0031182024000921 (PMC11894013; doi:10.1017/S0031182024000921)
Supplement: Cano-Santiago et al. supplementary material 2 — Cano-Santiago et al. supplementary material [file S0031182024000921sup002.xlsx]

## Sheet: Paper data
Supplementary Table S1
Parasitology
Analyses of the essential C82 subunit uncovered some differences in RNA polymerase III transcription between Trypanosoma brucei and Leishmania major
Andrés Cano-Santiago, Luis E. Florencio-Martínez, Daniel E. Vélez-Ramírez, Adrián J. Romero-Chaveste, Rebeca G. Manning-Cela, Tomás Nepomuceno-Mejía1and Santiago Martínez-Calvillo
Supplementary Table S1. Proteins that copurified with TbC82-PTP (Tb rep 1 and Tb rep 2) and with LmC82-PTP (Lm rep 1 and Lm rep 2). Proteins identified in control experiments
with wild-type T. brucei (Tb WT control) and wild-type L. major (Lm WT control) are also shown.

## Sheet: Tb rep 1
Checked	Protein FDR Confidence: Combined	Accession	Description	Exp. q-value: Combined	Sum PEP Score	Coverage [%]	# Peptides	# PSMs	# Unique Peptides	# AAs	MW [kDa]	calc. pI	Score Sequest HT: Sequest HT	# Peptides (by Search Engine): Sequest HT	Biological Process	Cellular Component	Molecular Function	Pfam IDs	Entrez Gene ID	Ensembl Gene ID	Gene Symbol	Chromosome	Reactome Pathways	KEGG Pathways	WikiPathways	# Protein Pathway Groups	Found in Sample: [S1] F1: Sample	# Protein Groups	Modifications
FALSE	High	Tb927.2.2990	hypothetical protein, conserved	0	265.342	61	68	423	68	563	61.1	7.21	1074.74	68												0	High	1
	Checked	Identifying Node	PSM Ambiguity	Annotated Sequence	Modifications	# Proteins	Master Protein Accessions	Protein Accessions	# Missed Cleavages	Charge	DeltaScore	DeltaCn	Rank	Search Engine Rank	m/z [Da]	MH+ [Da]	Theo. MH+ [Da]	DeltaM [ppm]	Deltam/z [Da]	Activation Type	MS Order	Isolation Interference [%]	Ion Inject Time [ms]	RT [min]	First Scan	Spectrum File	File ID	XCorr	# Protein Groups		Percolator q-Value	Percolator PEP
	FALSE	Sequest HT (A2)	Unambiguous	[K].TSTLTDR.[L]		1	Tb927.2.2990:mRNA-p1	Tb927.2.2990:mRNA-p1	0	2	0.4087	0	1	1	397.206	793.406	793.405	0.67	0.00027	HCD (High Energy Collision Dissociation)	MS2	11.1793	2.657	6.1049	2647	20210602_SC_TB_C82_1.raw	F1	2.08	1		0.004632	0.04711
	FALSE	Sequest HT (A2)	Unambiguous	[G].QAATASPSNAGSGTR.[V]		1	Tb927.2.2990:mRNA-p1	Tb927.2.2990:mRNA-p1	0	2	0.1155	0	1	1	688.331	1375.65	1375.66	-0.92	-0.00063	HCD (High Energy Collision Dissociation)	MS2	0	35	6.3262	2712	20210602_SC_TB_C82_1.raw	F1	2.51	1		0.00293	0.009612
	FALSE	Sequest HT (A2)	Unambiguous	[K].TSTLTDR.[L]		1	Tb927.2.2990:mRNA-p1	Tb927.2.2990:mRNA-p1	0	2	0.2284	0	1	1	397.206	793.406	793.405	0.66	0.00026	HCD (High Energy Collision Dissociation)	MS2	11.7579	1.674	6.3562	2725	20210602_SC_TB_C82_1.raw	F1	1.62	1		0.006098	0.06085
	FALSE	Sequest HT (A2)	Unambiguous	[K].TSTLTDR.[L]		1	Tb927.2.2990:mRNA-p1	Tb927.2.2990:mRNA-p1	0	2	0.257	0	1	1	397.207	793.406	793.405	0.88	0.00035	HCD (High Energy Collision Dissociation)	MS2	11.3292	1.393	6.6095	2811	20210602_SC_TB_C82_1.raw	F1	1.79	1		0.004394	0.02647
	FALSE	Sequest HT (A2)	Unambiguous	[P].GQAATASPSNAGSGTR.[V]		1	Tb927.2.2990:mRNA-p1	Tb927.2.2990:mRNA-p1	0	2	0.407	0	1	1	716.843	1432.68	1432.68	0.8	0.00057	HCD (High Energy Collision Dissociation)	MS2	0	35	6.7141	2842	20210602_SC_TB_C82_1.raw	F1	2.58	1		0.002153	0.006928
	FALSE	Sequest HT (A2)	Unambiguous	[R].EVLHAmmR.[D]	M6(Oxidation); M7(Oxidation)	1	Tb927.2.2990:mRNA-p1	Tb927.2.2990:mRNA-p1	0	2	0.1408	0	1	1	509.745	1018.48	1018.48	1.09	0.00055	HCD (High Energy Collision Dissociation)	MS2	2.11332	13.274	6.7573	2858	20210602_SC_TB_C82_1.raw	F1	1.42	1		0.008976	0.07349
	FALSE	Sequest HT (A2)	Unambiguous	[R].EVLHAmmR.[D]	M6(Oxidation); M7(Oxidation)	1	Tb927.2.2990:mRNA-p1	Tb927.2.2990:mRNA-p1	0	2	0.1931	0	1	1	509.744	1018.48	1018.48	-0.53	-0.00027	HCD (High Energy Collision Dissociation)	MS2	15.5603	25.172	8.0267	3302	20210602_SC_TB_C82_1.raw	F1	1.45	1		0.004632	0.04235
	FALSE	Sequest HT (A2)	Unambiguous	[L].LQHHHmEDR.[M]	M6(Oxidation)	1	Tb927.2.2990:mRNA-p1	Tb927.2.2990:mRNA-p1	0	2	0.1786	0	1	1	609.775	1218.54	1218.54	-0.38	-0.00023	HCD (High Energy Collision Dissociation)	MS2	39.1901	27.155	8.4192	3471	20210602_SC_TB_C82_1.raw	F1	1.4	1		0.003035	0.01329
	FALSE	Sequest HT (A2)	Unambiguous	[K].LLLQHHHmEDR.[M]	M8(Oxidation)	1	Tb927.2.2990:mRNA-p1	Tb927.2.2990:mRNA-p1	0	2	0.3943	0	1	1	722.859	1444.71	1444.71	-0.7	-0.0005	HCD (High Energy Collision Dissociation)	MS2	0	35	8.6408	3541	20210602_SC_TB_C82_1.raw	F1	2.46	1		0.004342	0.02118
	FALSE	Sequest HT (A2)	Unambiguous	[K].LLLQHHHmEDR.[M]	M8(Oxidation)	1	Tb927.2.2990:mRNA-p1	Tb927.2.2990:mRNA-p1	0	3	0.2523	0	1	1	482.243	1444.71	1444.71	1.1	0.00053	HCD (High Energy Collision Dissociation)	MS2	11.5132	4.268	8.8611	3628	20210602_SC_TB_C82_1.raw	F1	2.14	1		0.002153	0.007167
	FALSE	Sequest HT (A2)	Unambiguous	[K].LLLQHHHmEDR.[M]	M8(Oxidation)	1	Tb927.2.2990:mRNA-p1	Tb927.2.2990:mRNA-p1	0	3	0.133	0	1	1	482.242	1444.71	1444.71	0.63	0.0003	HCD (High Energy Collision Dissociation)	MS2	12.6484	6.699	9.622	3916	20210602_SC_TB_C82_1.raw	F1	2.03	1		0.003035	0.01517
	FALSE	Sequest HT (A2)	Unambiguous	[K].LLLQHHHmEDR.[M]	M8(Oxidation)	1	Tb927.2.2990:mRNA-p1	Tb927.2.2990:mRNA-p1	0	3	0.2027	0	1	1	482.242	1444.71	1444.71	-0.96	-0.00046	HCD (High Energy Collision Dissociation)	MS2	11.7794	5.776	9.8779	4017	20210602_SC_TB_C82_1.raw	F1	2.22	1		0.00293	0.008628
	FALSE	Sequest HT (A2)	Unambiguous	[K].LLLQHHHmEDR.[M]	M8(Oxidation)	1	Tb927.2.2990:mRNA-p1	Tb927.2.2990:mRNA-p1	0	3	0.1724	0	1	1	482.242	1444.71	1444.71	0.03	1e-05	HCD (High Energy Collision Dissociation)	MS2	12.1789	12.367	10.6454	4307	20210602_SC_TB_C82_1.raw	F1	2.32	1		0.004394	0.02817
	FALSE	Sequest HT (A2)	Unambiguous	[K].LLLQHHHmEDR.[M]	M8(Oxidation)	1	Tb927.2.2990:mRNA-p1	Tb927.2.2990:mRNA-p1	0	3	0.2419	0	1	1	482.242	1444.71	1444.71	-0.05	-2e-05	HCD (High Energy Collision Dissociation)	MS2	13.2691	12.179	10.9014	4412	20210602_SC_TB_C82_1.raw	F1	2.48	1		0.001164	0.004699
	FALSE	Sequest HT (A2)	Unambiguous	[K].LLLQHHHmEDR.[M]	M8(Oxidation)	1	Tb927.2.2990:mRNA-p1	Tb927.2.2990:mRNA-p1	0	3	0.1944	0	1	1	482.242	1444.71	1444.71	-0.31	-0.00015	HCD (High Energy Collision Dissociation)	MS2	11.2563	15.695	11.1534	4509	20210602_SC_TB_C82_1.raw	F1	2.16	1		0.003035	0.01022
	FALSE	Sequest HT (A2)	Unambiguous	[K].LLLQHHHmEDR.[M]	M8(Oxidation)	1	Tb927.2.2990:mRNA-p1	Tb927.2.2990:mRNA-p1	0	3	0.0366	0	1	1	482.242	1444.71	1444.71	0.39	0.00019	HCD (High Energy Collision Dissociation)	MS2	17.7126	14.668	11.4049	4620	20210602_SC_TB_C82_1.raw	F1	1.91	1		0.00293	0.009418
	FALSE	Sequest HT (A2)	Unambiguous	[K].LLLQHHHmEDR.[M]	M8(Oxidation)	1	Tb927.2.2990:mRNA-p1	Tb927.2.2990:mRNA-p1	0	3	0.2255	0	1	1	482.242	1444.71	1444.71	-0.52	-0.00025	HCD (High Energy Collision Dissociation)	MS2	11.8509	32.892	12.1702	4958	20210602_SC_TB_C82_1.raw	F1	2.04	1		0.001164	0.005432
	FALSE	Sequest HT (A2)	Unambiguous	[K].LLLQHHHmEDR.[M]	M8(Oxidation)	1	Tb927.2.2990:mRNA-p1	Tb927.2.2990:mRNA-p1	0	3	0.2819	0	1	1	482.242	1444.71	1444.71	-0.53	-0.00025	HCD (High Energy Collision Dissociation)	MS2	11.4279	22.003	12.6806	5168	20210602_SC_TB_C82_1.raw	F1	2.27	1		0.00293	0.008619
	FALSE	Sequest HT (A2)	Unambiguous	[K].LLLQHHHmEDR.[M]	M8(Oxidation)	1	Tb927.2.2990:mRNA-p1	Tb927.2.2990:mRNA-p1	0	3	0.2759	0	1	1	482.242	1444.71	1444.71	-0.47	-0.00023	HCD (High Energy Collision Dissociation)	MS2	11.2131	20.037	12.9333	5268	20210602_SC_TB_C82_1.raw	F1	2.32	1		0.004632	0.0458
	FALSE	Sequest HT (A2)	Unambiguous	[K].LLLQHHHmEDR.[M]	M8(Oxidation)	1	Tb927.2.2990:mRNA-p1	Tb927.2.2990:mRNA-p1	0	3	0.0922	0	1	1	482.242	1444.71	1444.71	-0.47	-0.00023	HCD (High Energy Collision Dissociation)	MS2	12.001	18.061	13.1874	5364	20210602_SC_TB_C82_1.raw	F1	2.17	1		0.003035	0.01412
	FALSE	Sequest HT (A2)	Unambiguous	[R].EVLHAmMR.[D]	M6(Oxidation)	1	Tb927.2.2990:mRNA-p1	Tb927.2.2990:mRNA-p1	0	2	0.0164	0	1	1	501.747	1002.49	1002.49	0.1	5e-05	HCD (High Energy Collision Dissociation)	MS2	20.1915	27.134	13.261	5391	20210602_SC_TB_C82_1.raw	F1	1.22	1		0.004394	0.03599
	FALSE	Sequest HT (A2)	Unambiguous	[R].YDAAVEAmQR.[D]	M8(Oxidation)	1	Tb927.2.2990:mRNA-p1	Tb927.2.2990:mRNA-p1	0	2	0.2732	0	1	1	585.266	1169.53	1169.53	0.13	8e-05	HCD (High Energy Collision Dissociation)	MS2	31.7114	35	13.4476	5473	20210602_SC_TB_C82_1.raw	F1	1.94	1		0.003035	0.0162
	FALSE	Sequest HT (A2)	Unambiguous	[K].LLLQHHHmEDR.[M]	M8(Oxidation)	1	Tb927.2.2990:mRNA-p1	Tb927.2.2990:mRNA-p1	0	3	0.1796	0	1	1	482.242	1444.71	1444.71	-0.16	-8e-05	HCD (High Energy Collision Dissociation)	MS2	11.3298	10.774	13.6929	5574	20210602_SC_TB_C82_1.raw	F1	2.06	1		0.007937	0.06843
	FALSE	Sequest HT (A2)	Unambiguous	[R].YDAAVEAmQR.[D]	M8(Oxidation)	1	Tb927.2.2990:mRNA-p1	Tb927.2.2990:mRNA-p1	0	2	0.3533	0	1	1	585.267	1169.53	1169.53	0.55	0.00032	HCD (High Energy Collision Dissociation)	MS2	19.123	28.442	13.6993	5579	20210602_SC_TB_C82_1.raw	F1	1.84	1		0.004394	0.0253
	FALSE	Sequest HT (A2)	Unambiguous	[R].YDAAVEAmQR.[D]	M8(Oxidation)	1	Tb927.2.2990:mRNA-p1	Tb927.2.2990:mRNA-p1	0	2	0.3941	0	1	1	585.267	1169.53	1169.53	0.44	0.00026	HCD (High Energy Collision Dissociation)	MS2	12.4158	14.825	13.9525	5671	20210602_SC_TB_C82_1.raw	F1	1.7	1		0.003035	0.01199
	FALSE	Sequest HT (A2)	Unambiguous	[R].YDAAVEAmQR.[D]	M8(Oxidation)	1	Tb927.2.2990:mRNA-p1	Tb927.2.2990:mRNA-p1	0	2	0.3713	0	1	1	585.267	1169.53	1169.53	0.23	0.00013	HCD (High Energy Collision Dissociation)	MS2	10.6834	0.809	14.2046	5773	20210602_SC_TB_C82_1.raw	F1	1.67	1		0.003035	0.01258
	FALSE	Sequest HT (A2)	Unambiguous	[R].EVLHAMmR.[D]	M7(Oxidation)	1	Tb927.2.2990:mRNA-p1	Tb927.2.2990:mRNA-p1	0	2	0.0071	0	1	1	501.746	1002.49	1002.49	-0.83	-0.00041	HCD (High Energy Collision Dissociation)	MS2	13.8929	29.73	14.2829	5809	20210602_SC_TB_C82_1.raw	F1	1.41	1		0.007937	0.06962
	FALSE	Sequest HT (A2)	Unambiguous	[K].LLLQHHHmEDR.[M]	M8(Oxidation)	1	Tb927.2.2990:mRNA-p1	Tb927.2.2990:mRNA-p1	0	3	0.159	0	1	1	482.242	1444.71	1444.71	-0.11	-5e-05	HCD (High Energy Collision Dissociation)	MS2	8.83195	30.41	14.4506	5885	20210602_SC_TB_C82_1.raw	F1	1.95	1		0.004394	0.0256
	FALSE	Sequest HT (A2)	Unambiguous	[R].YDAAVEAmQR.[D]	M8(Oxidation)	1	Tb927.2.2990:mRNA-p1	Tb927.2.2990:mRNA-p1	0	2	0.3286	0	1	1	585.267	1169.53	1169.53	1.69	0.00099	HCD (High Energy Collision Dissociation)	MS2	12.6063	3.187	14.4572	5889	20210602_SC_TB_C82_1.raw	F1	2.13	1		0.001164	0.001067
	FALSE	Sequest HT (A2)	Unambiguous	[K].LLLQHHHmEDR.[M]	M8(Oxidation)	1	Tb927.2.2990:mRNA-p1	Tb927.2.2990:mRNA-p1	0	3	0.1623	0	1	1	482.242	1444.71	1444.71	-0.23	-0.00011	HCD (High Energy Collision Dissociation)	MS2	12.386	29.463	14.7081	6000	20210602_SC_TB_C82_1.raw	F1	1.91	1		0.006619	0.06297
	FALSE	Sequest HT (A2)	Unambiguous	[R].YDAAVEAmQR.[D]	M8(Oxidation)	1	Tb927.2.2990:mRNA-p1	Tb927.2.2990:mRNA-p1	0	2	0.345	0	1	1	585.267	1169.53	1169.53	1.16	0.00068	HCD (High Energy Collision Dissociation)	MS2	14.9942	4.847	14.7148	6005	20210602_SC_TB_C82_1.raw	F1	2	1		0.001164	0.001545
	FALSE	Sequest HT (A2)	Unambiguous	[R].YDAAVEAmQR.[D]	M8(Oxidation)	1	Tb927.2.2990:mRNA-p1	Tb927.2.2990:mRNA-p1	0	2	0.2682	0	1	1	585.267	1169.53	1169.53	0.54	0.00031	HCD (High Energy Collision Dissociation)	MS2	6.25964	12.014	14.968	6115	20210602_SC_TB_C82_1.raw	F1	1.79	1		0.001164	0.001328
	FALSE	Sequest HT (A2)	Unambiguous	[R].YDAAVEAmQR.[D]	M8(Oxidation)	1	Tb927.2.2990:mRNA-p1	Tb927.2.2990:mRNA-p1	0	2	0.3212	0	1	1	585.267	1169.53	1169.53	0.33	0.00019	HCD (High Energy Collision Dissociation)	MS2	7.0019	12.83	15.2217	6243	20210602_SC_TB_C82_1.raw	F1	1.65	1		0.003035	0.01489
	FALSE	Sequest HT (A2)	Unambiguous	[K].LLLQHHHmEDR.[M]	M8(Oxidation)	1	Tb927.2.2990:mRNA-p1	Tb927.2.2990:mRNA-p1	0	3	0.0807	0	1	1	482.242	1444.71	1444.71	-0.3	-0.00014	HCD (High Energy Collision Dissociation)	MS2	5.55388	35	15.4698	6352	20210602_SC_TB_C82_1.raw	F1	1.61	1		0.003035	0.01124
	FALSE	Sequest HT (A2)	Unambiguous	[R].YDAAVEAmQR.[D]	M8(Oxidation)	1	Tb927.2.2990:mRNA-p1	Tb927.2.2990:mRNA-p1	0	2	0.3646	0	1	1	585.267	1169.53	1169.53	0.23	0.00013	HCD (High Energy Collision Dissociation)	MS2	20.6396	13.296	15.4756	6356	20210602_SC_TB_C82_1.raw	F1	1.81	1		0.001164	0.00166
	FALSE	Sequest HT (A2)	Unambiguous	[R].YDAAVEAmQR.[D]	M8(Oxidation)	1	Tb927.2.2990:mRNA-p1	Tb927.2.2990:mRNA-p1	0	2	0.25	0	1	1	585.267	1169.53	1169.53	0.33	0.00019	HCD (High Energy Collision Dissociation)	MS2	6.73024	25.303	15.7323	6481	20210602_SC_TB_C82_1.raw	F1	2	1		0.001164	0.0006622
	FALSE	Sequest HT (A2)	Unambiguous	[R].YDAAVEAmQR.[D]	M8(Oxidation)	1	Tb927.2.2990:mRNA-p1	Tb927.2.2990:mRNA-p1	0	2	0.2414	0	1	1	585.267	1169.53	1169.53	0.96	0.00056	HCD (High Energy Collision Dissociation)	MS2	41.7925	21.686	15.9873	6600	20210602_SC_TB_C82_1.raw	F1	2.03	1		0.001164	0.00231
	FALSE	Sequest HT (A2)	Unambiguous	[K].LLLQHHHMEDR.[M]		1	Tb927.2.2990:mRNA-p1	Tb927.2.2990:mRNA-p1	0	3	0.0854	0	1	1	476.91	1428.72	1428.72	0.1	5e-05	HCD (High Energy Collision Dissociation)	MS2	29.8032	35	16.0564	6638	20210602_SC_TB_C82_1.raw	F1	1.99	1		0.004394	0.03591
	FALSE	Sequest HT (A2)	Unambiguous	[R].YDAAVEAmQR.[D]	M8(Oxidation)	1	Tb927.2.2990:mRNA-p1	Tb927.2.2990:mRNA-p1	0	2	0.3111	0	1	1	585.267	1169.53	1169.53	0.54	0.00032	HCD (High Energy Collision Dissociation)	MS2	11.1213	35	16.2416	6729	20210602_SC_TB_C82_1.raw	F1	1.8	1		0.003035	0.01046
	FALSE	Sequest HT (A2)	Unambiguous	[K].GGGASVSGGSVNEAVK.[Q]		1	Tb927.2.2990:mRNA-p1	Tb927.2.2990:mRNA-p1	0	2	0.2934	0	1	1	688.344	1375.68	1375.68	0.35	0.00024	HCD (High Energy Collision Dissociation)	MS2	8.33075	20.358	16.2817	6748	20210602_SC_TB_C82_1.raw	F1	2.42	1		0.004342	0.02245
	FALSE	Sequest HT (A2)	Unambiguous	[G].GASVSGGSVNEAVK.[Q]		1	Tb927.2.2990:mRNA-p1	Tb927.2.2990:mRNA-p1	0	2	0.3085	0	1	1	631.323	1261.64	1261.64	0.61	0.00038	HCD (High Energy Collision Dissociation)	MS2	9.86546	35	16.3701	6795	20210602_SC_TB_C82_1.raw	F1	1.88	1		0.001164	0.0001909
	FALSE	Sequest HT (A2)	Unambiguous	[K].LLLQHHHmEDR.[M]	M8(Oxidation)	1	Tb927.2.2990:mRNA-p1	Tb927.2.2990:mRNA-p1	0	3	0.0747	0	1	1	482.242	1444.71	1444.71	-0.16	-8e-05	HCD (High Energy Collision Dissociation)	MS2	10.6118	24.245	16.49	6857	20210602_SC_TB_C82_1.raw	F1	1.74	1		0.00293	0.007454
	FALSE	Sequest HT (A2)	Unambiguous	[R].YDAAVEAmQR.[D]	M8(Oxidation)	1	Tb927.2.2990:mRNA-p1	Tb927.2.2990:mRNA-p1	0	2	0.3005	0	1	1	585.266	1169.53	1169.53	0.03	1e-05	HCD (High Energy Collision Dissociation)	MS2	5.57918	25.837	16.4967	6860	20210602_SC_TB_C82_1.raw	F1	2.03	1		0.001164	0.0007763
	FALSE	Sequest HT (A2)	Unambiguous	[K].LLLQHHHMEDR.[M]		1	Tb927.2.2990:mRNA-p1	Tb927.2.2990:mRNA-p1	0	3	0.3033	0	1	1	476.91	1428.71	1428.72	-1.23	-0.00059	HCD (High Energy Collision Dissociation)	MS2	24.3775	31.884	16.6635	6942	20210602_SC_TB_C82_1.raw	F1	2.44	1		0.004632	0.0536
	FALSE	Sequest HT (A2)	Unambiguous	[R].YDAAVEAmQR.[D]	M8(Oxidation)	1	Tb927.2.2990:mRNA-p1	Tb927.2.2990:mRNA-p1	0	2	0.3955	0	1	1	585.266	1169.53	1169.53	0.13	8e-05	HCD (High Energy Collision Dissociation)	MS2	3.71956	35	16.7498	6981	20210602_SC_TB_C82_1.raw	F1	1.77	1		0.001164	0.001087
	FALSE	Sequest HT (A2)	Unambiguous	[K].GGGASVSGGSVNEAVK.[Q]		1	Tb927.2.2990:mRNA-p1	Tb927.2.2990:mRNA-p1	0	2	0.3958	0	1	1	688.344	1375.68	1375.68	-0.35	-0.00024	HCD (High Energy Collision Dissociation)	MS2	11.3359	0.104	16.9451	7063	20210602_SC_TB_C82_1.raw	F1	2.83	1		0.001164	3.024e-05
	FALSE	Sequest HT (A2)	Unambiguous	[R].YDAAVEAmQR.[D]	M8(Oxidation)	1	Tb927.2.2990:mRNA-p1	Tb927.2.2990:mRNA-p1	0	2	0.3034	0	1	1	585.266	1169.52	1169.53	-0.49	-0.00029	HCD (High Energy Collision Dissociation)	MS2	56.462	35	17.0046	7087	20210602_SC_TB_C82_1.raw	F1	1.78	1		0.001164	0.00234
	FALSE	Sequest HT (A2)	Unambiguous	[K].LPGQAATASPSNAGSGTR.[V]		1	Tb927.2.2990:mRNA-p1	Tb927.2.2990:mRNA-p1	0	2	0.5881	0	1	1	821.911	1642.81	1642.81	-0.09	-7e-05	HCD (High Energy Collision Dissociation)	MS2	50.2126	4.998	17.0383	7100	20210602_SC_TB_C82_1.raw	F1	3.86	1		0.001164	3.028e-06
	FALSE	Sequest HT (A2)	Unambiguous	[K].GGGASVSGGSVNEAVK.[Q]		1	Tb927.2.2990:mRNA-p1	Tb927.2.2990:mRNA-p1	0	2	0.326	0	1	1	688.344	1375.68	1375.68	-0.43	-0.0003	HCD (High Energy Collision Dissociation)	MS2	11.882	9.095	17.1973	7196	20210602_SC_TB_C82_1.raw	F1	2.27	1		0.001164	0.0002739
	FALSE	Sequest HT (A2)	Unambiguous	[R].YDAAVEAmQR.[D]	M8(Oxidation)	1	Tb927.2.2990:mRNA-p1	Tb927.2.2990:mRNA-p1	0	2	0.3944	0	1	1	585.266	1169.53	1169.53	0.04	2e-05	HCD (High Energy Collision Dissociation)	MS2	0	35	17.2575	7222	20210602_SC_TB_C82_1.raw	F1	1.8	1		0.003035	0.01246
	FALSE	Sequest HT (A2)	Unambiguous	[K].LPGQAATASPSNAGSGTR.[V]		1	Tb927.2.2990:mRNA-p1	Tb927.2.2990:mRNA-p1	0	2	0.5493	0	1	1	821.911	1642.81	1642.81	0.14	0.00012	HCD (High Energy Collision Dissociation)	MS2	0	35	17.2905	7234	20210602_SC_TB_C82_1.raw	F1	3.35	1		0.001164	0.0008051
	FALSE	Sequest HT (A2)	Unambiguous	[K].GGGASVSGGSVNEAVK.[Q]		1	Tb927.2.2990:mRNA-p1	Tb927.2.2990:mRNA-p1	0	2	0.3854	0	1	1	688.344	1375.68	1375.68	0.1	7e-05	HCD (High Energy Collision Dissociation)	MS2	9.94191	26.472	17.4505	7318	20210602_SC_TB_C82_1.raw	F1	2.88	1		0.001164	0.000881
	FALSE	Sequest HT (A2)	Unambiguous	[R].YDAAVEAmQR.[D]	M8(Oxidation)	1	Tb927.2.2990:mRNA-p1	Tb927.2.2990:mRNA-p1	0	2	0.2364	0	1	1	585.267	1169.53	1169.53	0.78	0.00045	HCD (High Energy Collision Dissociation)	MS2	0	35	17.5103	7347	20210602_SC_TB_C82_1.raw	F1	1.65	1		0.003762	0.02065
	FALSE	Sequest HT (A2)	Unambiguous	[K].LPGQAATASPSNAGSGTR.[V]		1	Tb927.2.2990:mRNA-p1	Tb927.2.2990:mRNA-p1	0	2	0.348	0	1	1	821.912	1642.82	1642.81	1.64	0.00135	HCD (High Energy Collision Dissociation)	MS2	72.7499	35	17.6329	7403	20210602_SC_TB_C82_1.raw	F1	2.27	1		0.001164	0.001887
	FALSE	Sequest HT (A2)	Unambiguous	[K].GGGASVSGGSVNEAVK.[Q]		1	Tb927.2.2990:mRNA-p1	Tb927.2.2990:mRNA-p1	0	2	0.1358	0	1	1	688.344	1375.68	1375.68	0.29	0.0002	HCD (High Energy Collision Dissociation)	MS2	1.93433	33.364	17.7023	7435	20210602_SC_TB_C82_1.raw	F1	2.43	1		0.001164	0.004351
	FALSE	Sequest HT (A2)	Unambiguous	[R].YDAAVEAmQR.[D]	M8(Oxidation)	1	Tb927.2.2990:mRNA-p1	Tb927.2.2990:mRNA-p1	0	2	0.2092	0	1	1	585.266	1169.53	1169.53	-0.16	-9e-05	HCD (High Energy Collision Dissociation)	MS2	3.65846	35	17.7645	7457	20210602_SC_TB_C82_1.raw	F1	1.53	1		0.004394	0.03144
	FALSE	Sequest HT (A2)	Unambiguous	[K].LPGQAATASPSNAGSGTR.[V]		1	Tb927.2.2990:mRNA-p1	Tb927.2.2990:mRNA-p1	0	2	0.2996	0	1	1	821.911	1642.81	1642.81	-0.06	-5e-05	HCD (High Energy Collision Dissociation)	MS2	13.3272	35	17.8873	7514	20210602_SC_TB_C82_1.raw	F1	2.37	1		0.003035	0.01012
	FALSE	Sequest HT (A2)	Unambiguous	[K].GGGASVSGGSVNEAVK.[Q]		1	Tb927.2.2990:mRNA-p1	Tb927.2.2990:mRNA-p1	0	2	0.3156	0	1	1	688.344	1375.68	1375.68	-0.24	-0.00016	HCD (High Energy Collision Dissociation)	MS2	10.5041	35	17.9542	7551	20210602_SC_TB_C82_1.raw	F1	2.82	1		0.003035	0.01694
	FALSE	Sequest HT (A2)	Unambiguous	[K].LPGQAATASPSNAGSGTR.[V]		1	Tb927.2.2990:mRNA-p1	Tb927.2.2990:mRNA-p1	0	2	0.242	0	1	1	821.911	1642.81	1642.81	-0.06	-5e-05	HCD (High Energy Collision Dissociation)	MS2	66.6309	35	18.0153	7583	20210602_SC_TB_C82_1.raw	F1	1.57	1		0.003035	0.01846
	FALSE	Sequest HT (A2)	Unambiguous	[R].YDAAVEAmQR.[D]	M8(Oxidation)	1	Tb927.2.2990:mRNA-p1	Tb927.2.2990:mRNA-p1	0	2	0.1854	0	1	1	585.267	1169.53	1169.53	0.18	0.0001	HCD (High Energy Collision Dissociation)	MS2	0	35	18.2759	7718	20210602_SC_TB_C82_1.raw	F1	1.51	1		0.004394	0.03593
	FALSE	Sequest HT (A2)	Unambiguous	[K].GGGASVSGGSVNEAVK.[Q]		1	Tb927.2.2990:mRNA-p1	Tb927.2.2990:mRNA-p1	0	2	0.1866	0	1	1	688.344	1375.68	1375.68	0.06	4e-05	HCD (High Energy Collision Dissociation)	MS2	3.59167	35	18.7195	7912	20210602_SC_TB_C82_1.raw	F1	2.09	1		0.001164	0.005754
	FALSE	Sequest HT (A2)	Unambiguous	[R].YDAAVEAmQR.[D]	M8(Oxidation)	1	Tb927.2.2990:mRNA-p1	Tb927.2.2990:mRNA-p1	0	2	0.2933	0	1	1	585.267	1169.53	1169.53	0.51	0.0003	HCD (High Energy Collision Dissociation)	MS2	26.8688	35	18.7859	7955	20210602_SC_TB_C82_1.raw	F1	1.5	1		0.003762	0.0207
	FALSE	Sequest HT (A2)	Unambiguous	[K].LLLQHHHmEDR.[M]	M8(Oxidation)	1	Tb927.2.2990:mRNA-p1	Tb927.2.2990:mRNA-p1	0	3	0.1389	0	1	1	482.242	1444.71	1444.71	-0.65	-0.00031	HCD (High Energy Collision Dissociation)	MS2	8.84164	35	19.0328	8095	20210602_SC_TB_C82_1.raw	F1	1.8	1		0.00293	0.007319
	FALSE	Sequest HT (A2)	Unambiguous	[K].GGGASVSGGSVNEAVK.[Q]		1	Tb927.2.2990:mRNA-p1	Tb927.2.2990:mRNA-p1	0	2	0.2114	0	1	1	688.344	1375.68	1375.68	-0.19	-0.00013	HCD (High Energy Collision Dissociation)	MS2	0	35	19.0794	8124	20210602_SC_TB_C82_1.raw	F1	1.75	1		0.004394	0.03728
	FALSE	Sequest HT (A2)	Unambiguous	[K].TSTLTDRLPK.[N]		1	Tb927.2.2990:mRNA-p1	Tb927.2.2990:mRNA-p1	1	2	0.2584	0	1	1	566.322	1131.64	1131.64	-0.54	-0.00031	HCD (High Energy Collision Dissociation)	MS2	0	35	19.5034	8334	20210602_SC_TB_C82_1.raw	F1	2.09	1		0.001164	0.00233
	FALSE	Sequest HT (A2)	Unambiguous	[R].VSGFPAAR.[P]		1	Tb927.2.2990:mRNA-p1	Tb927.2.2990:mRNA-p1	0	2	0.1895	0	1	1	402.721	804.435	804.436	-1.13	-0.00045	HCD (High Energy Collision Dissociation)	MS2	65.6458	35	19.7226	8428	20210602_SC_TB_C82_1.raw	F1	1.53	1		0.004394	0.03543
	FALSE	Sequest HT (A2)	Unambiguous	[R].RPALGEALR.[H]		1	Tb927.2.2990:mRNA-p1	Tb927.2.2990:mRNA-p1	0	2	0.412	0	1	1	491.794	982.58	982.579	1.07	0.00052	HCD (High Energy Collision Dissociation)	MS2	10.5483	0.533	20.0127	8554	20210602_SC_TB_C82_1.raw	F1	2.84	1		0.00293	0.008086
	FALSE	Sequest HT (A2)	Unambiguous	[R].RPALGEALR.[H]		1	Tb927.2.2990:mRNA-p1	Tb927.2.2990:mRNA-p1	0	2	0.349	0	1	1	491.793	982.58	982.579	0.34	0.00017	HCD (High Energy Collision Dissociation)	MS2	8.82144	7.681	20.265	8674	20210602_SC_TB_C82_1.raw	F1	2.55	1		0.001164	0.0009586
	FALSE	Sequest HT (A2)	Unambiguous	[R].RPALGEALR.[H]		1	Tb927.2.2990:mRNA-p1	Tb927.2.2990:mRNA-p1	0	2	0.3762	0	1	1	491.793	982.579	982.579	-0.7	-0.00034	HCD (High Energy Collision Dissociation)	MS2	9.78237	23.252	20.5212	8823	20210602_SC_TB_C82_1.raw	F1	3.03	1		0.001164	0.0006841
	FALSE	Sequest HT (A2)	Unambiguous	[R].RPALGEALR.[H]		1	Tb927.2.2990:mRNA-p1	Tb927.2.2990:mRNA-p1	0	2	0.3925	0	1	1	491.793	982.579	982.579	0.07	3e-05	HCD (High Energy Collision Dissociation)	MS2	2.27607	29.516	20.7773	8956	20210602_SC_TB_C82_1.raw	F1	2.65	1		0.005679	0.05742
	FALSE	Sequest HT (A2)	Unambiguous	[R].RPALGEALR.[H]		1	Tb927.2.2990:mRNA-p1	Tb927.2.2990:mRNA-p1	0	2	0.3424	0	1	1	491.793	982.579	982.579	-0.35	-0.00017	HCD (High Energy Collision Dissociation)	MS2	9.52333	32.809	21.0285	9095	20210602_SC_TB_C82_1.raw	F1	2.57	1		0.004632	0.04768
	FALSE	Sequest HT (A2)	Unambiguous	[K].TSTLTDRLPK.[N]		1	Tb927.2.2990:mRNA-p1	Tb927.2.2990:mRNA-p1	1	2	0.4192	0	1	1	566.322	1131.64	1131.64	-0.42	-0.00024	HCD (High Energy Collision Dissociation)	MS2	0	35	21.2619	9204	20210602_SC_TB_C82_1.raw	F1	2.6	1		0.002153	0.007052
	FALSE	Sequest HT (A2)	Unambiguous	[K].LLLQHHHmEDR.[M]	M8(Oxidation)	1	Tb927.2.2990:mRNA-p1	Tb927.2.2990:mRNA-p1	0	3	0.1053	0	1	1	482.242	1444.71	1444.71	-0.22	-0.0001	HCD (High Energy Collision Dissociation)	MS2	7.6704	35	21.671	9403	20210602_SC_TB_C82_1.raw	F1	2.09	1		0.006098	0.06205
	FALSE	Sequest HT (A2)	Unambiguous	[R].YDAAVEAmQR.[D]	M8(Oxidation)	1	Tb927.2.2990:mRNA-p1	Tb927.2.2990:mRNA-p1	0	2	0.2565	0	1	1	585.267	1169.53	1169.53	0.73	0.00042	HCD (High Energy Collision Dissociation)	MS2	8.61322	35	21.9259	9515	20210602_SC_TB_C82_1.raw	F1	1.91	1		0.006098	0.05926
	FALSE	Sequest HT (A2)	Unambiguous	[R].RPALGEALR.[H]		1	Tb927.2.2990:mRNA-p1	Tb927.2.2990:mRNA-p1	0	2	0.375	0	1	1	491.793	982.58	982.579	0.32	0.00016	HCD (High Energy Collision Dissociation)	MS2	4.82733	35	22.3759	9737	20210602_SC_TB_C82_1.raw	F1	2.56	1		0.004394	0.02454
	FALSE	Sequest HT (A2)	Unambiguous	[R].RPALGEALR.[H]		1	Tb927.2.2990:mRNA-p1	Tb927.2.2990:mRNA-p1	0	2	0.1832	0	1	1	491.793	982.579	982.579	-0.65	-0.00032	HCD (High Energy Collision Dissociation)	MS2	14.6767	35	22.6311	9879	20210602_SC_TB_C82_1.raw	F1	2.02	1		0.007937	0.06842
	FALSE	Sequest HT (A2)	Unambiguous	[R].YDAAVEAMQR.[D]		1	Tb927.2.2990:mRNA-p1	Tb927.2.2990:mRNA-p1	0	2	0.5216	0	1	1	577.269	1153.53	1153.53	-0.61	-0.00035	HCD (High Energy Collision Dissociation)	MS2	26.067	24.211	24.0705	10664	20210602_SC_TB_C82_1.raw	F1	2.55	1		0.001164	0.000332
	FALSE	Sequest HT (A2)	Unambiguous	[K].TSTLTDRLPK.[N]		1	Tb927.2.2990:mRNA-p1	Tb927.2.2990:mRNA-p1	1	2	0.4333	0	1	1	566.322	1131.64	1131.64	0.18	0.0001	HCD (High Energy Collision Dissociation)	MS2	10.1262	11.904	24.3497	10792	20210602_SC_TB_C82_1.raw	F1	3	1		0.003035	0.01032
	FALSE	Sequest HT (A2)	Unambiguous	[T].STLTDRLPK.[N]		1	Tb927.2.2990:mRNA-p1	Tb927.2.2990:mRNA-p1	1	2	0.2744	0	1	1	515.798	1030.59	1030.59	-0.29	-0.00015	HCD (High Energy Collision Dissociation)	MS2	11.4977	35	24.581	10905	20210602_SC_TB_C82_1.raw	F1	2.15	1		0.002153	0.006818
	FALSE	Sequest HT (A2)	Unambiguous	[K].TSTLTDRLPK.[N]		1	Tb927.2.2990:mRNA-p1	Tb927.2.2990:mRNA-p1	1	2	0.26	0	1	1	566.323	1131.64	1131.64	1.17	0.00066	HCD (High Energy Collision Dissociation)	MS2	12.0138	3.417	24.6066	10915	20210602_SC_TB_C82_1.raw	F1	2.5	1		0.004394	0.02536
	FALSE	Sequest HT (A2)	Unambiguous	[G].ALNPQQQQQIIHDEHPR.[M]		1	Tb927.2.2990:mRNA-p1	Tb927.2.2990:mRNA-p1	0	3	0.0167	0	1	1	684.684	2052.04	2052.04	0.18	0.00012	HCD (High Energy Collision Dissociation)	MS2	13.8587	35	24.765	10997	20210602_SC_TB_C82_1.raw	F1	2.4	1		0.001164	0.0004558
	FALSE	Sequest HT (A2)	Unambiguous	[R].cGPLTLK.[A]	C1(Carbamidomethyl)	1	Tb927.2.2990:mRNA-p1	Tb927.2.2990:mRNA-p1	0	2	0.2412	0	1	1	394.72	788.433	788.433	-0.21	-8e-05	HCD (High Energy Collision Dissociation)	MS2	18.5113	24.374	24.8048	11019	20210602_SC_TB_C82_1.raw	F1	1.99	1		0.004632	0.04228
	FALSE	Sequest HT (A2)	Unambiguous	[N].PQQQQQIIHDEHPR.[M]		1	Tb927.2.2990:mRNA-p1	Tb927.2.2990:mRNA-p1	0	3	0.068	0	1	1	585.295	1753.87	1753.87	-1.26	-0.00074	HCD (High Energy Collision Dissociation)	MS2	17.0098	35	24.8181	11025	20210602_SC_TB_C82_1.raw	F1	2.06	1		0.001164	0.004052
	FALSE	Sequest HT (A2)	Unambiguous	[Q].QQIIHDEHPR.[M]		1	Tb927.2.2990:mRNA-p1	Tb927.2.2990:mRNA-p1	0	2	0.3691	0	1	1	636.826	1272.65	1272.64	0.58	0.00037	HCD (High Energy Collision Dissociation)	MS2	20.1006	35	24.8458	11040	20210602_SC_TB_C82_1.raw	F1	2.33	1		0.001164	0.0006838
	FALSE	Sequest HT (A2)	Unambiguous	[N].PQQQQQIIHDEHPR.[M]		1	Tb927.2.2990:mRNA-p1	Tb927.2.2990:mRNA-p1	0	2	0.2282	0	1	1	877.442	1753.88	1753.87	2.4	0.00211	HCD (High Energy Collision Dissociation)	MS2	0	35	24.8538	11047	20210602_SC_TB_C82_1.raw	F1	1.49	1		0.004342	0.0222
	FALSE	Sequest HT (A2)	Unambiguous	[K].TSTLTDRLPK.[N]		1	Tb927.2.2990:mRNA-p1	Tb927.2.2990:mRNA-p1	1	2	0.3939	0	1	1	566.322	1131.64	1131.64	-0.75	-0.00042	HCD (High Energy Collision Dissociation)	MS2	8.57312	26.474	24.8577	11050	20210602_SC_TB_C82_1.raw	F1	2.64	1		0.003035	0.01115
	FALSE	Sequest HT (A2)	Unambiguous	[Q].QQQIIHDEHPR.[M]		1	Tb927.2.2990:mRNA-p1	Tb927.2.2990:mRNA-p1	0	2	0.0741	0	1	1	700.857	1400.71	1400.7	2.53	0.00177	HCD (High Energy Collision Dissociation)	MS2	55.5881	35	24.8644	11055	20210602_SC_TB_C82_1.raw	F1	1.62	1		0.004394	0.03023
	FALSE	Sequest HT (A2)	Unambiguous	[L].NPQQQQQIIHDEHPR.[M]		1	Tb927.2.2990:mRNA-p1	Tb927.2.2990:mRNA-p1	0	3	0.1351	0	1	1	623.31	1867.92	1867.92	0.53	0.00033	HCD (High Energy Collision Dissociation)	MS2	42.7552	21.662	24.8777	11064	20210602_SC_TB_C82_1.raw	F1	1.85	1		0.00293	0.009049
	FALSE	Sequest HT (A2)	Unambiguous	[G].ALNPQQQQQIIHDEHPR.[M]		1	Tb927.2.2990:mRNA-p1	Tb927.2.2990:mRNA-p1	0	4	0.2555	0	1	1	513.766	2052.04	2052.04	3.44	0.00176	HCD (High Energy Collision Dissociation)	MS2	10.9477	4.777	24.9977	11124	20210602_SC_TB_C82_1.raw	F1	2.74	1		0.003035	0.012
	FALSE	Sequest HT (A2)	Unambiguous	[G].ALNPQQQQQIIHDEHPR.[M]		1	Tb927.2.2990:mRNA-p1	Tb927.2.2990:mRNA-p1	0	3	0.402	0	1	1	684.684	2052.04	2052.04	0.65	0.00044	HCD (High Energy Collision Dissociation)	MS2	8.77059	14.538	25.0179	11140	20210602_SC_TB_C82_1.raw	F1	3.06	1		0.001164	5.32e-05
	FALSE	Sequest HT (A2)	Unambiguous	[G].ALNPQQQQQIIHDEHPR.[M]		1	Tb927.2.2990:mRNA-p1	Tb927.2.2990:mRNA-p1	0	4	0.0927	0	1	1	513.765	2052.04	2052.04	0.72	0.00037	HCD (High Energy Collision Dissociation)	MS2	13.0861	35	25.252	11276	20210602_SC_TB_C82_1.raw	F1	2.05	1		0.004632	0.04268
	FALSE	Sequest HT (A2)	Unambiguous	[K].LLLQHHHmEDR.[M]	M8(Oxidation)	1	Tb927.2.2990:mRNA-p1	Tb927.2.2990:mRNA-p1	0	3	0.1014	0	1	1	482.242	1444.71	1444.71	0.29	0.00014	HCD (High Energy Collision Dissociation)	MS2	12.3873	35	25.2867	11294	20210602_SC_TB_C82_1.raw	F1	2.07	1		0.006098	0.05954
	FALSE	Sequest HT (A2)	Unambiguous	[K].TSTLTDRLPK.[N]		1	Tb927.2.2990:mRNA-p1	Tb927.2.2990:mRNA-p1	1	2	0.0611	0	1	1	566.322	1131.64	1131.64	0.69	0.00039	HCD (High Energy Collision Dissociation)	MS2	17.0434	35	25.3679	11332	20210602_SC_TB_C82_1.raw	F1	1.8	1		0.007937	0.07093
	FALSE	Sequest HT (A2)	Unambiguous	[R].FRYDAAVEAmQR.[D]	M10(Oxidation)	1	Tb927.2.2990:mRNA-p1	Tb927.2.2990:mRNA-p1	1	3	0.4821	0	1	1	491.571	1472.7	1472.7	2.93	0.00144	HCD (High Energy Collision Dissociation)	MS2	10.3141	2.189	26.1993	11745	20210602_SC_TB_C82_1.raw	F1	3.36	1		0.003035	0.01142
	FALSE	Sequest HT (A2)	Unambiguous	[R].FRYDAAVEAmQR.[D]	M10(Oxidation)	1	Tb927.2.2990:mRNA-p1	Tb927.2.2990:mRNA-p1	1	2	0.2455	0	1	1	736.851	1472.7	1472.7	0.03	3e-05	HCD (High Energy Collision Dissociation)	MS2	5.94236	13.036	26.2055	11751	20210602_SC_TB_C82_1.raw	F1	2.24	1		0.003035	0.01134
	FALSE	Sequest HT (A2)	Unambiguous	[R].FRYDAAVEAmQR.[D]	M10(Oxidation)	1	Tb927.2.2990:mRNA-p1	Tb927.2.2990:mRNA-p1	1	3	0.4328	0	1	1	491.571	1472.7	1472.7	2.19	0.00108	HCD (High Energy Collision Dissociation)	MS2	12.2601	4.906	26.4566	11868	20210602_SC_TB_C82_1.raw	F1	3.05	1		0.004394	0.03919
	FALSE	Sequest HT (A2)	Unambiguous	[G].VDALEGPYR.[F]		1	Tb927.2.2990:mRNA-p1	Tb927.2.2990:mRNA-p1	0	2	0.1566	0	1	1	510.261	1019.52	1019.52	-0.21	-0.00011	HCD (High Energy Collision Dissociation)	MS2	63.2756	35	26.4583	11870	20210602_SC_TB_C82_1.raw	F1	1.98	1		0.003035	0.01762
	FALSE	Sequest HT (A2)	Unambiguous	[R].FRYDAAVEAmQR.[D]	M10(Oxidation)	1	Tb927.2.2990:mRNA-p1	Tb927.2.2990:mRNA-p1	1	2	0.2978	0	1	1	736.852	1472.7	1472.7	1.71	0.00126	HCD (High Energy Collision Dissociation)	MS2	6.26131	23.973	26.4632	11875	20210602_SC_TB_C82_1.raw	F1	2.72	1		0.003035	0.01012
	FALSE	Sequest HT (A2)	Unambiguous	[R].FRYDAAVEAmQR.[D]	M10(Oxidation)	1	Tb927.2.2990:mRNA-p1	Tb927.2.2990:mRNA-p1	1	3	0.443	0	1	1	491.57	1472.7	1472.7	1.21	0.00059	HCD (High Energy Collision Dissociation)	MS2	13.6679	9.771	26.7091	12010	20210602_SC_TB_C82_1.raw	F1	2.98	1		0.004342	0.02162
	FALSE	Sequest HT (A2)	Unambiguous	[R].FRYDAAVEAmQR.[D]	M10(Oxidation)	1	Tb927.2.2990:mRNA-p1	Tb927.2.2990:mRNA-p1	1	2	0.2155	0	1	1	736.852	1472.7	1472.7	1.55	0.00114	HCD (High Energy Collision Dissociation)	MS2	8.63287	30.83	26.7157	12013	20210602_SC_TB_C82_1.raw	F1	1.81	1		0.007069	0.06401
	FALSE	Sequest HT (A2)	Unambiguous	[R].FRYDAAVEAmQR.[D]	M10(Oxidation)	1	Tb927.2.2990:mRNA-p1	Tb927.2.2990:mRNA-p1	1	3	0.3831	0	1	1	491.57	1472.7	1472.7	0.47	0.00023	HCD (High Energy Collision Dissociation)	MS2	10.3815	13.149	26.9652	12154	20210602_SC_TB_C82_1.raw	F1	3.08	1		0.00293	0.007303
	FALSE	Sequest HT (A2)	Unambiguous	[R].FRYDAAVEAmQR.[D]	M10(Oxidation)	1	Tb927.2.2990:mRNA-p1	Tb927.2.2990:mRNA-p1	1	3	0.4795	0	1	1	491.57	1472.7	1472.7	0.48	0.00024	HCD (High Energy Collision Dissociation)	MS2	16.4911	12.242	27.2184	12294	20210602_SC_TB_C82_1.raw	F1	3.17	1		0.003035	0.01025
	FALSE	Sequest HT (A2)	Unambiguous	[R].FRYDAAVEAmQR.[D]	M10(Oxidation)	1	Tb927.2.2990:mRNA-p1	Tb927.2.2990:mRNA-p1	1	3	0.349	0	1	1	491.57	1472.7	1472.7	0.12	6e-05	HCD (High Energy Collision Dissociation)	MS2	13.1772	21.77	27.7284	12596	20210602_SC_TB_C82_1.raw	F1	2.55	1		0.002153	0.00719
	FALSE	Sequest HT (A2)	Unambiguous	[R].FRYDAAVEAmQR.[D]	M10(Oxidation)	1	Tb927.2.2990:mRNA-p1	Tb927.2.2990:mRNA-p1	1	3	0.3926	0	1	1	491.57	1472.69	1472.7	-0.5	-0.00024	HCD (High Energy Collision Dissociation)	MS2	0	35	28.4932	12996	20210602_SC_TB_C82_1.raw	F1	2.7	1		0.004394	0.03879
	FALSE	Sequest HT (A2)	Unambiguous	[R].VSGFPAARPPSS.[A]		1	Tb927.2.2990:mRNA-p1	Tb927.2.2990:mRNA-p1	0	2	0.2947	0	1	1	586.807	1172.61	1172.61	-0.1	-6e-05	HCD (High Energy Collision Dissociation)	MS2	9.29219	35	29.2619	13347	20210602_SC_TB_C82_1.raw	F1	2.07	1		0.003035	0.01713
	FALSE	Sequest HT (A2)	Unambiguous	[R].FRYDAAVEAmQR.[D]	M10(Oxidation)	1	Tb927.2.2990:mRNA-p1	Tb927.2.2990:mRNA-p1	1	3	0.348	0	1	1	491.57	1472.7	1472.7	0.05	2e-05	HCD (High Energy Collision Dissociation)	MS2	14.8662	35	29.3692	13407	20210602_SC_TB_C82_1.raw	F1	2.5	1		0.005679	0.05828
	FALSE	Sequest HT (A2)	Unambiguous	[R].VSGFPAARPPSS.[A]		1	Tb927.2.2990:mRNA-p1	Tb927.2.2990:mRNA-p1	0	2	0.3249	0	1	1	586.807	1172.61	1172.61	-0.11	-7e-05	HCD (High Energy Collision Dissociation)	MS2	12.3455	22.113	29.5159	13480	20210602_SC_TB_C82_1.raw	F1	2.37	1		0.001164	0.002631
	FALSE	Sequest HT (A2)	Unambiguous	[R].FRYDAAVEAmQR.[D]	M10(Oxidation)	1	Tb927.2.2990:mRNA-p1	Tb927.2.2990:mRNA-p1	1	3	0.2694	0	1	1	491.57	1472.7	1472.7	0.29	0.00014	HCD (High Energy Collision Dissociation)	MS2	30.2048	35	29.6223	13532	20210602_SC_TB_C82_1.raw	F1	2.71	1		0.003035	0.01217
	FALSE	Sequest HT (A2)	Unambiguous	[R].VSGFPAARPPSS.[A]		1	Tb927.2.2990:mRNA-p1	Tb927.2.2990:mRNA-p1	0	2	0.0549	0	1	1	586.807	1172.61	1172.61	0.71	0.00042	HCD (High Energy Collision Dissociation)	MS2	5.20846	35	29.7674	13620	20210602_SC_TB_C82_1.raw	F1	1.64	1		0.001164	0.002968
	FALSE	Sequest HT (A2)	Unambiguous	[R].FRYDAAVEAmQR.[D]	M10(Oxidation)	1	Tb927.2.2990:mRNA-p1	Tb927.2.2990:mRNA-p1	1	3	0.3947	0	1	1	491.569	1472.69	1472.7	-0.96	-0.00047	HCD (High Energy Collision Dissociation)	MS2	0	35	29.8745	13677	20210602_SC_TB_C82_1.raw	F1	2.66	1		0.001164	0.003329
	FALSE	Sequest HT (A2)	Unambiguous	[R].FRYDAAVEAmQR.[D]	M10(Oxidation)	1	Tb927.2.2990:mRNA-p1	Tb927.2.2990:mRNA-p1	1	3	0.2383	0	1	1	491.57	1472.7	1472.7	0.45	0.00022	HCD (High Energy Collision Dissociation)	MS2	6.4039	35	30.3852	13975	20210602_SC_TB_C82_1.raw	F1	2.56	1		0.003035	0.009699
	FALSE	Sequest HT (A2)	Unambiguous	[R].VSGFPAARPPSSA.[S]		1	Tb927.2.2990:mRNA-p1	Tb927.2.2990:mRNA-p1	0	2	0.4338	0	1	1	622.325	1243.64	1243.64	0.01	0	HCD (High Energy Collision Dissociation)	MS2	0	35	31.5005	14548	20210602_SC_TB_C82_1.raw	F1	2.19	1		0.002153	0.007021
	FALSE	Sequest HT (A2)	Unambiguous	[E].PTVTEVLNR.[M]		1	Tb927.2.2990:mRNA-p1	Tb927.2.2990:mRNA-p1	0	2	0.1084	0	1	1	514.79	1028.57	1028.57	0.15	8e-05	HCD (High Energy Collision Dissociation)	MS2	64.2058	35	31.8887	14767	20210602_SC_TB_C82_1.raw	F1	1.66	1		0.004632	0.05451
	FALSE	Sequest HT (A2)	Unambiguous	[G].AGVDALEGPYR.[F]		1	Tb927.2.2990:mRNA-p1	Tb927.2.2990:mRNA-p1	0	2	0.1444	0	1	1	574.291	1147.57	1147.57	0.08	4e-05	HCD (High Energy Collision Dissociation)	MS2	0	35	33.0625	15418	20210602_SC_TB_C82_1.raw	F1	1.8	1		0.004394	0.02563
	FALSE	Sequest HT (A2)	Unambiguous	[G].GAGVDALEGPYR.[F]		1	Tb927.2.2990:mRNA-p1	Tb927.2.2990:mRNA-p1	0	2	0.1951	0	1	1	602.802	1204.6	1204.6	0.46	0.00028	HCD (High Energy Collision Dissociation)	MS2	0	35	33.8822	15888	20210602_SC_TB_C82_1.raw	F1	2.05	1		0.004394	0.02639
	FALSE	Sequest HT (A2)	Unambiguous	[G].GGAGVDALEGPYR.[F]		1	Tb927.2.2990:mRNA-p1	Tb927.2.2990:mRNA-p1	0	2	0.1593	0	1	1	631.312	1261.62	1261.62	-0.43	-0.00027	HCD (High Energy Collision Dissociation)	MS2	12.4217	35	34.2087	16074	20210602_SC_TB_C82_1.raw	F1	1.82	1		0.007069	0.06367
	FALSE	Sequest HT (A2)	Unambiguous	[C].GGGAGVDALEGPYR.[F]		1	Tb927.2.2990:mRNA-p1	Tb927.2.2990:mRNA-p1	0	2	0.4156	0	1	1	659.823	1318.64	1318.64	-0.22	-0.00014	HCD (High Energy Collision Dissociation)	MS2	4.34319	35	34.455	16194	20210602_SC_TB_C82_1.raw	F1	3.08	1		0.001164	0.0008468
	FALSE	Sequest HT (A2)	Unambiguous	[G].GGAGVDALEGPYR.[F]		1	Tb927.2.2990:mRNA-p1	Tb927.2.2990:mRNA-p1	0	2	0.4344	0	1	1	631.312	1261.62	1261.62	0.25	0.00016	HCD (High Energy Collision Dissociation)	MS2	5.90286	35	34.4616	16198	20210602_SC_TB_C82_1.raw	F1	2.44	1		0.003035	0.01336
	FALSE	Sequest HT (A2)	Unambiguous	[Q].EPFGNPLR.[S]		1	Tb927.2.2990:mRNA-p1	Tb927.2.2990:mRNA-p1	0	2	0.2947	0	1	1	465.245	929.482	929.484	-1.93	-0.00089	HCD (High Energy Collision Dissociation)	MS2	0	35	35.3149	16645	20210602_SC_TB_C82_1.raw	F1	1.9	1		0.004394	0.03
	FALSE	Sequest HT (A2)	Unambiguous	[R].QEPFGNPLR.[S]		1	Tb927.2.2990:mRNA-p1	Tb927.2.2990:mRNA-p1	0	2	0.1065	0	1	1	529.275	1057.54	1057.54	0.61	0.00032	HCD (High Energy Collision Dissociation)	MS2	12.6476	0.376	35.3428	16652	20210602_SC_TB_C82_1.raw	F1	1.69	1		0.001164	0.005255
	FALSE	Sequest HT (A2)	Unambiguous	[E].PFGNPLR.[S]		1	Tb927.2.2990:mRNA-p1	Tb927.2.2990:mRNA-p1	0	2	0.0476	0	1	1	400.724	800.44	800.441	-1.22	-0.00049	HCD (High Energy Collision Dissociation)	MS2	6.18738	35	35.5464	16721	20210602_SC_TB_C82_1.raw	F1	1.89	1		0.005143	0.05571
	FALSE	Sequest HT (A2)	Unambiguous	[R].RAEALGALNPQQQQQIIHDEHPR.[M]		1	Tb927.2.2990:mRNA-p1	Tb927.2.2990:mRNA-p1	1	4	0.45	0	1	1	663.095	2649.36	2649.36	-0.27	-0.00018	HCD (High Energy Collision Dissociation)	MS2	5.35399	25.581	35.8225	16887	20210602_SC_TB_C82_1.raw	F1	3.8	1		0.001164	0.001093
	FALSE	Sequest HT (A2)	Unambiguous	[R].QEPFGNPLR.[S]		1	Tb927.2.2990:mRNA-p1	Tb927.2.2990:mRNA-p1	0	2	0.1899	0	1	1	529.275	1057.54	1057.54	0.73	0.00039	HCD (High Energy Collision Dissociation)	MS2	10.1488	9.845	35.8508	16908	20210602_SC_TB_C82_1.raw	F1	1.79	1		0.004394	0.03065
	FALSE	Sequest HT (A2)	Unambiguous	[R].RAEALGALNPQQQQQIIHDEHPR.[M]		1	Tb927.2.2990:mRNA-p1	Tb927.2.2990:mRNA-p1	1	5	0.3704	0	1	1	530.678	2649.36	2649.36	0.63	0.00034	HCD (High Energy Collision Dissociation)	MS2	22.1711	24.765	35.9968	16992	20210602_SC_TB_C82_1.raw	F1	3.78	1		0.001164	0.0003273
	FALSE	Sequest HT (A2)	Unambiguous	[N].PQQQQQIIHDEHPR.[M]		1	Tb927.2.2990:mRNA-p1	Tb927.2.2990:mRNA-p1	0	2	0.621	0	1	1	877.442	1753.88	1753.87	2.45	0.00214	HCD (High Energy Collision Dissociation)	MS2	0	35	35.9988	16994	20210602_SC_TB_C82_1.raw	F1	3.43	1		0.001164	9.411e-06
	FALSE	Sequest HT (A2)	Unambiguous	[L].NPQQQQQIIHDEHPR.[M]		1	Tb927.2.2990:mRNA-p1	Tb927.2.2990:mRNA-p1	0	2	0.5046	0	1	1	934.464	1867.92	1867.92	2.83	0.00264	HCD (High Energy Collision Dissociation)	MS2	55.0927	35	36.0042	17001	20210602_SC_TB_C82_1.raw	F1	3.29	1		0.00293	0.009333
	FALSE	Sequest HT (A2)	Unambiguous	[Q].QQQQIIHDEHPR.[M]		1	Tb927.2.2990:mRNA-p1	Tb927.2.2990:mRNA-p1	0	2	0.4065	0	1	1	764.885	1528.76	1528.76	0.29	0.00022	HCD (High Energy Collision Dissociation)	MS2	0	35	36.0086	17005	20210602_SC_TB_C82_1.raw	F1	2.78	1		0.001164	0.003927
	FALSE	Sequest HT (A2)	Unambiguous	[L].GALNPQQQQQIIHDEHPR.[M]		1	Tb927.2.2990:mRNA-p1	Tb927.2.2990:mRNA-p1	0	3	0.0545	0	1	1	703.691	2109.06	2109.06	0.57	0.0004	HCD (High Energy Collision Dissociation)	MS2	0	35	36.0269	17016	20210602_SC_TB_C82_1.raw	F1	2.2	1		0.003035	0.01898
	FALSE	Sequest HT (A2)	Unambiguous	[N].PQQQQQIIHDEHPR.[M]		1	Tb927.2.2990:mRNA-p1	Tb927.2.2990:mRNA-p1	0	3	0.4713	0	1	1	585.296	1753.87	1753.87	0.07	4e-05	HCD (High Energy Collision Dissociation)	MS2	0	27.896	36.0614	17032	20210602_SC_TB_C82_1.raw	F1	4.01	1		0.001164	3.34e-06
	FALSE	Sequest HT (A2)	Unambiguous	[R].RAEALGALNPQQQQQIIHDEHPR.[M]		1	Tb927.2.2990:mRNA-p1	Tb927.2.2990:mRNA-p1	1	4	0.4051	0	1	1	663.097	2649.37	2649.36	2.14	0.00142	HCD (High Energy Collision Dissociation)	MS2	17.1792	0.517	36.0732	17038	20210602_SC_TB_C82_1.raw	F1	3.53	1		0.001164	0.001175
	FALSE	Sequest HT (A2)	Unambiguous	[Q].QQIIHDEHPR.[M]		1	Tb927.2.2990:mRNA-p1	Tb927.2.2990:mRNA-p1	0	2	0.3649	0	1	1	636.825	1272.64	1272.64	-0.79	-0.0005	HCD (High Energy Collision Dissociation)	MS2	0	35	36.1293	17066	20210602_SC_TB_C82_1.raw	F1	2.85	1		0.001164	0.002145
	FALSE	Sequest HT (A2)	Unambiguous	[R].RAEALGALNPQQQQQIIHDEHPR.[M]		1	Tb927.2.2990:mRNA-p1	Tb927.2.2990:mRNA-p1	1	3	0.4668	0	1	1	883.791	2649.36	2649.36	-1.26	-0.00112	HCD (High Energy Collision Dissociation)	MS2	0	25.714	36.2155	17098	20210602_SC_TB_C82_1.raw	F1	3.92	1		0.001164	0.0004024
	FALSE	Sequest HT (A2)	Unambiguous	[R].RAEALGALNPQQQQQIIHDEHPR.[M]		1	Tb927.2.2990:mRNA-p1	Tb927.2.2990:mRNA-p1	1	5	0.3023	0	1	1	530.679	2649.36	2649.36	1.68	0.00089	HCD (High Energy Collision Dissociation)	MS2	19.1726	2.567	36.2503	17114	20210602_SC_TB_C82_1.raw	F1	3.11	1		0.003035	0.01475
	FALSE	Sequest HT (A2)	Unambiguous	[N].PQQQQQIIHDEHPR.[M]		1	Tb927.2.2990:mRNA-p1	Tb927.2.2990:mRNA-p1	0	2	0.5573	0	1	1	877.44	1753.87	1753.87	-0.26	-0.00023	HCD (High Energy Collision Dissociation)	MS2	2.68714	31.697	36.2512	17115	20210602_SC_TB_C82_1.raw	F1	3.93	1		0.001164	5.721e-05
	FALSE	Sequest HT (A2)	Unambiguous	[L].NPQQQQQIIHDEHPR.[M]		1	Tb927.2.2990:mRNA-p1	Tb927.2.2990:mRNA-p1	0	3	0.3086	0	1	1	623.31	1867.92	1867.92	0.21	0.00013	HCD (High Energy Collision Dissociation)	MS2	0	35	36.2519	17116	20210602_SC_TB_C82_1.raw	F1	2.43	1		0.001164	0.001532
	FALSE	Sequest HT (A2)	Unambiguous	[L].NPQQQQQIIHDEHPR.[M]		1	Tb927.2.2990:mRNA-p1	Tb927.2.2990:mRNA-p1	0	2	0.4588	0	1	1	934.461	1867.91	1867.92	-0.63	-0.00059	HCD (High Energy Collision Dissociation)	MS2	0	35	36.2563	17119	20210602_SC_TB_C82_1.raw	F1	3.64	1		0.001164	0.0001415
	FALSE	Sequest HT (A2)	Unambiguous	[Q].QQQQIIHDEHPR.[M]		1	Tb927.2.2990:mRNA-p1	Tb927.2.2990:mRNA-p1	0	2	0.4587	0	1	1	764.885	1528.76	1528.76	0.53	0.00041	HCD (High Energy Collision Dissociation)	MS2	0	35	36.2624	17122	20210602_SC_TB_C82_1.raw	F1	2.42	1		0.001164	0.000463
	FALSE	Sequest HT (A2)	Unambiguous	[P].QQQQQIIHDEHPR.[M]		1	Tb927.2.2990:mRNA-p1	Tb927.2.2990:mRNA-p1	0	2	0.4982	0	1	1	828.914	1656.82	1656.82	-0.1	-8e-05	HCD (High Energy Collision Dissociation)	MS2	0	35	36.2683	17126	20210602_SC_TB_C82_1.raw	F1	2.75	1		0.001164	7.093e-05
	FALSE	Sequest HT (A2)	Unambiguous	[L].GALNPQQQQQIIHDEHPR.[M]		1	Tb927.2.2990:mRNA-p1	Tb927.2.2990:mRNA-p1	0	3	0.2982	0	1	1	703.691	2109.06	2109.06	-0.21	-0.00015	HCD (High Energy Collision Dissociation)	MS2	0	35	36.2802	17134	20210602_SC_TB_C82_1.raw	F1	3.32	1		0.001164	9.582e-06
	FALSE	Sequest HT (A2)	Unambiguous	[N].PQQQQQIIHDEHPR.[M]		1	Tb927.2.2990:mRNA-p1	Tb927.2.2990:mRNA-p1	0	3	0.4412	0	1	1	585.296	1753.87	1753.87	-0.02	-1e-05	HCD (High Energy Collision Dissociation)	MS2	9.40948	26.784	36.3167	17155	20210602_SC_TB_C82_1.raw	F1	3.74	1		0.001164	6.122e-06
	FALSE	Sequest HT (A2)	Unambiguous	[L].REVPHPEPTVTEVLNR.[M]		1	Tb927.2.2990:mRNA-p1	Tb927.2.2990:mRNA-p1	1	3	0.1715	0	1	1	625.002	1872.99	1872.99	-0.02	-1e-05	HCD (High Energy Collision Dissociation)	MS2	0	35	36.318	17156	20210602_SC_TB_C82_1.raw	F1	2.39	1		0.002153	0.006609
	FALSE	Sequest HT (A2)	Unambiguous	[R].RAEALGALNPQQQQQIIHDEHPR.[M]		1	Tb927.2.2990:mRNA-p1	Tb927.2.2990:mRNA-p1	1	4	0.5636	0	1	1	663.098	2649.37	2649.36	3.71	0.00246	HCD (High Energy Collision Dissociation)	MS2	11.8203	1.147	36.3291	17165	20210602_SC_TB_C82_1.raw	F1	4.4	1		0.001164	0.001006
	FALSE	Sequest HT (A2)	Unambiguous	[R].RAEALGALNPQQQQQIIHDEHPR.[M]		1	Tb927.2.2990:mRNA-p1	Tb927.2.2990:mRNA-p1	1	3	0.3101	0	1	1	883.792	2649.36	2649.36	0.89	0.00078	HCD (High Energy Collision Dissociation)	MS2	0	35	36.4691	17242	20210602_SC_TB_C82_1.raw	F1	3.45	1		0.001164	0.003953
	FALSE	Sequest HT (A2)	Unambiguous	[N].PQQQQQIIHDEHPR.[M]		1	Tb927.2.2990:mRNA-p1	Tb927.2.2990:mRNA-p1	0	2	0.4796	0	1	1	877.441	1753.87	1753.87	0.58	0.00051	HCD (High Energy Collision Dissociation)	MS2	0	35	36.5079	17258	20210602_SC_TB_C82_1.raw	F1	2.69	1		0.001164	1.79e-05
	FALSE	Sequest HT (A2)	Unambiguous	[R].RAEALGALNPQQQQQIIHDEHPR.[M]		1	Tb927.2.2990:mRNA-p1	Tb927.2.2990:mRNA-p1	1	5	0.2372	0	1	1	530.678	2649.36	2649.36	0.19	0.0001	HCD (High Energy Collision Dissociation)	MS2	28.8169	10.04	36.5452	17283	20210602_SC_TB_C82_1.raw	F1	3.12	1		0.001164	0.002091
	FALSE	Sequest HT (A2)	Unambiguous	[E].ALGALNPQQQQQIIHDEHPR.[M]		1	Tb927.2.2990:mRNA-p1	Tb927.2.2990:mRNA-p1	0	3	0.3344	0	1	1	765.065	2293.18	2293.18	0.51	0.00039	HCD (High Energy Collision Dissociation)	MS2	75.6963	35	36.567	17305	20210602_SC_TB_C82_1.raw	F1	3.17	1		0.001164	0.0008775
	FALSE	Sequest HT (A2)	Unambiguous	[R].RAEALGALNPQQQQQIIHDEHPR.[M]		1	Tb927.2.2990:mRNA-p1	Tb927.2.2990:mRNA-p1	1	4	0.4444	0	1	1	663.099	2649.37	2649.36	4.55	0.00301	HCD (High Energy Collision Dissociation)	MS2	13.7505	3.581	36.5865	17319	20210602_SC_TB_C82_1.raw	F1	4.5	1		0.001164	0.0007017
	FALSE	Sequest HT (A2)	Unambiguous	[N].PQQQQQIIHDEHPR.[M]		1	Tb927.2.2990:mRNA-p1	Tb927.2.2990:mRNA-p1	0	3	0.3029	0	1	1	585.295	1753.87	1753.87	-0.74	-0.00043	HCD (High Energy Collision Dissociation)	MS2	15.6161	35	36.7176	17398	20210602_SC_TB_C82_1.raw	F1	2.74	1		0.001164	0.002159
	FALSE	Sequest HT (A2)	Unambiguous	[N].PQQQQQIIHDEHPR.[M]		1	Tb927.2.2990:mRNA-p1	Tb927.2.2990:mRNA-p1	0	2	0.4245	0	1	1	877.44	1753.87	1753.87	0.38	0.00033	HCD (High Energy Collision Dissociation)	MS2	0	35	36.7639	17431	20210602_SC_TB_C82_1.raw	F1	2.45	1		0.001164	0.0003892
	FALSE	Sequest HT (A2)	Unambiguous	[L].NPQQQQQIIHDEHPR.[M]		1	Tb927.2.2990:mRNA-p1	Tb927.2.2990:mRNA-p1	0	2	0.3355	0	1	1	934.462	1867.92	1867.92	0.31	0.00029	HCD (High Energy Collision Dissociation)	MS2	0	35	36.8122	17461	20210602_SC_TB_C82_1.raw	F1	1.55	1		0.006098	0.05941
	FALSE	Sequest HT (A2)	Unambiguous	[R].RAEALGALNPQQQQQIIHDEHPR.[M]		1	Tb927.2.2990:mRNA-p1	Tb927.2.2990:mRNA-p1	1	4	0.4917	0	1	1	663.096	2649.36	2649.36	1.15	0.00076	HCD (High Energy Collision Dissociation)	MS2	11.5042	9.544	36.8375	17479	20210602_SC_TB_C82_1.raw	F1	3.6	1		0.001164	3.548e-05
	FALSE	Sequest HT (A2)	Unambiguous	[E].PFGNPLR.[S]		1	Tb927.2.2990:mRNA-p1	Tb927.2.2990:mRNA-p1	0	2	0.1648	0	1	1	400.724	800.441	800.441	-1.03	-0.00041	HCD (High Energy Collision Dissociation)	MS2	27.6848	35	36.9057	17521	20210602_SC_TB_C82_1.raw	F1	1.82	1		0.006098	0.05944
	FALSE	Sequest HT (A2)	Unambiguous	[N].PQQQQQIIHDEHPR.[M]		1	Tb927.2.2990:mRNA-p1	Tb927.2.2990:mRNA-p1	0	2	0.3219	0	1	1	877.441	1753.87	1753.87	0.95	0.00083	HCD (High Energy Collision Dissociation)	MS2	0	35	37.0211	17599	20210602_SC_TB_C82_1.raw	F1	2.92	1		0.001164	4.267e-05
	FALSE	Sequest HT (A2)	Unambiguous	[R].RAEALGALNPQQQQQIIHDEHPR.[M]		1	Tb927.2.2990:mRNA-p1	Tb927.2.2990:mRNA-p1	1	4	0.5157	0	1	1	663.096	2649.36	2649.36	0.61	0.0004	HCD (High Energy Collision Dissociation)	MS2	11.0328	14.748	37.093	17646	20210602_SC_TB_C82_1.raw	F1	4.46	1		0.001164	7.568e-05
	FALSE	Sequest HT (A2)	Unambiguous	[R].RAEALGALNPQQQQQIIHDEHPR.[M]		1	Tb927.2.2990:mRNA-p1	Tb927.2.2990:mRNA-p1	1	5	0.1984	0	1	1	530.678	2649.36	2649.36	-0.14	-7e-05	HCD (High Energy Collision Dissociation)	MS2	35.07	17.368	37.1279	17672	20210602_SC_TB_C82_1.raw	F1	2.47	1		0.007937	0.07044
	FALSE	Sequest HT (A2)	Unambiguous	[N].PQQQQQIIHDEHPR.[M]		1	Tb927.2.2990:mRNA-p1	Tb927.2.2990:mRNA-p1	0	3	0.0383	0	1	1	585.295	1753.87	1753.87	-1.03	-0.00061	HCD (High Energy Collision Dissociation)	MS2	54.5876	35	37.2273	17729	20210602_SC_TB_C82_1.raw	F1	2.09	1		0.004394	0.02422
	FALSE	Sequest HT (A2)	Unambiguous	[N].PQQQQQIIHDEHPR.[M]		1	Tb927.2.2990:mRNA-p1	Tb927.2.2990:mRNA-p1	0	2	0.5207	0	1	1	877.44	1753.87	1753.87	-0.02	-1e-05	HCD (High Energy Collision Dissociation)	MS2	0	35	37.2734	17754	20210602_SC_TB_C82_1.raw	F1	2.17	1		0.004342	0.02136
	FALSE	Sequest HT (A2)	Unambiguous	[N].PQQQQQIIHDEHPR.[M]		1	Tb927.2.2990:mRNA-p1	Tb927.2.2990:mRNA-p1	0	3	0.0802	0	1	1	585.296	1753.87	1753.87	0.75	0.00044	HCD (High Energy Collision Dissociation)	MS2	0	35	37.4826	17873	20210602_SC_TB_C82_1.raw	F1	1.87	1		0.004342	0.02241
	FALSE	Sequest HT (A2)	Unambiguous	[N].PQQQQQIIHDEHPR.[M]		1	Tb927.2.2990:mRNA-p1	Tb927.2.2990:mRNA-p1	0	2	0.4767	0	1	1	877.442	1753.88	1753.87	2.5	0.00219	HCD (High Energy Collision Dissociation)	MS2	54.7593	35	37.5385	17912	20210602_SC_TB_C82_1.raw	F1	2.79	1		0.004394	0.02748
	FALSE	Sequest HT (A2)	Unambiguous	[R].RAEALGALNPQQQQQIIHDEHPR.[M]		1	Tb927.2.2990:mRNA-p1	Tb927.2.2990:mRNA-p1	1	4	0.4347	0	1	1	663.096	2649.36	2649.36	0.35	0.00023	HCD (High Energy Collision Dissociation)	MS2	9.89455	8.457	37.5695	17932	20210602_SC_TB_C82_1.raw	F1	3.98	1		0.001164	0.000635
	FALSE	Sequest HT (A2)	Unambiguous	[S].AIVEAFTASAR.[C]		1	Tb927.2.2990:mRNA-p1	Tb927.2.2990:mRNA-p1	0	2	0.281	0	1	1	568.309	1135.61	1135.61	-0.2	-0.00012	HCD (High Energy Collision Dissociation)	MS2	0	35	37.71	18029	20210602_SC_TB_C82_1.raw	F1	2.1	1		0.003035	0.01256
	FALSE	Sequest HT (A2)	Unambiguous	[R].RAEALGALNPQQQQQIIHDEHPR.[M]		1	Tb927.2.2990:mRNA-p1	Tb927.2.2990:mRNA-p1	1	5	0.2805	0	1	1	530.678	2649.36	2649.36	-0.22	-0.00012	HCD (High Energy Collision Dissociation)	MS2	21.6239	35	37.7816	18077	20210602_SC_TB_C82_1.raw	F1	3.03	1		0.001164	0.001066
	FALSE	Sequest HT (A2)	Unambiguous	[R].FRYDAAVEAMQR.[D]		1	Tb927.2.2990:mRNA-p1	Tb927.2.2990:mRNA-p1	1	2	0.3875	0	1	1	728.853	1456.7	1456.7	-0.57	-0.00042	HCD (High Energy Collision Dissociation)	MS2	0	35	37.9114	18129	20210602_SC_TB_C82_1.raw	F1	2.89	1		0.001164	0.001954
	FALSE	Sequest HT (A2)	Unambiguous	[R].AEGDNImScGGGAGVDALEGPYR.[F]	M7(Oxidation); C9(Carbamidomethyl)	1	Tb927.2.2990:mRNA-p1	Tb927.2.2990:mRNA-p1	0	2	0.3889	0	1	1	1156.5	2311.99	2311.99	-1.62	-0.00187	HCD (High Energy Collision Dissociation)	MS2	0	35	37.9548	18156	20210602_SC_TB_C82_1.raw	F1	2.16	1		0.003035	0.01405
	FALSE	Sequest HT (A2)	Unambiguous	[R].RAEALGALNPQQQQQIIHDEHPR.[M]		1	Tb927.2.2990:mRNA-p1	Tb927.2.2990:mRNA-p1	1	4	0.521	0	1	1	663.096	2649.36	2649.36	0.92	0.00061	HCD (High Energy Collision Dissociation)	MS2	27.3217	9.696	37.9732	18171	20210602_SC_TB_C82_1.raw	F1	4.05	1		0.001164	0.0004229
	FALSE	Sequest HT (A2)	Unambiguous	[N].mESDLLPTVR.[L]	M1(Oxidation)	1	Tb927.2.2990:mRNA-p1	Tb927.2.2990:mRNA-p1	0	2	0.1896	0	1	1	588.8	1176.59	1176.59	0.33	0.00019	HCD (High Energy Collision Dissociation)	MS2	0	35	37.9847	18179	20210602_SC_TB_C82_1.raw	F1	2.11	1		0.001164	0.004014
	FALSE	Sequest HT (A2)	Unambiguous	[R].RAEALGALNPQQQQQIIHDEHPR.[M]		1	Tb927.2.2990:mRNA-p1	Tb927.2.2990:mRNA-p1	1	5	1	0	1	1	530.678	2649.36	2649.36	-0.09	-5e-05	HCD (High Energy Collision Dissociation)	MS2	9.94437	35	38.1674	18305	20210602_SC_TB_C82_1.raw	F1	3.49	1		0.001164	0.0002242
	FALSE	Sequest HT (A2)	Unambiguous	[R].FRYDAAVEAMQR.[D]		1	Tb927.2.2990:mRNA-p1	Tb927.2.2990:mRNA-p1	1	2	0.03	0	1	1	728.854	1456.7	1456.7	0.03	2e-05	HCD (High Energy Collision Dissociation)	MS2	50.6367	35	38.1689	18306	20210602_SC_TB_C82_1.raw	F1	2	1		0.007937	0.0732
	FALSE	Sequest HT (A2)	Unambiguous	[R].AEGDNImScGGGAGVDALEGPYR.[F]	M7(Oxidation); C9(Carbamidomethyl)	1	Tb927.2.2990:mRNA-p1	Tb927.2.2990:mRNA-p1	0	2	0.3333	0	1	1	1156.5	2311.99	2311.99	0.5	0.00058	HCD (High Energy Collision Dissociation)	MS2	0	35	38.2072	18328	20210602_SC_TB_C82_1.raw	F1	2.52	1		0.001164	0.0001815
	FALSE	Sequest HT (A2)	Unambiguous	[R].RAEALGALNPQQQQQIIHDEHPR.[M]		1	Tb927.2.2990:mRNA-p1	Tb927.2.2990:mRNA-p1	1	4	0.3924	0	1	1	663.096	2649.36	2649.36	0.38	0.00025	HCD (High Energy Collision Dissociation)	MS2	11.3337	16.711	38.2284	18348	20210602_SC_TB_C82_1.raw	F1	3.67	1		0.001164	0.0005139
	FALSE	Sequest HT (A2)	Unambiguous	[R].RAEALGALNPQQQQQIIHDEHPR.[M]		1	Tb927.2.2990:mRNA-p1	Tb927.2.2990:mRNA-p1	1	5	0.2453	0	1	1	530.678	2649.36	2649.36	-0.43	-0.00023	HCD (High Energy Collision Dissociation)	MS2	85.4915	28.573	38.4258	18497	20210602_SC_TB_C82_1.raw	F1	3.18	1		0.001164	0.00419
	FALSE	Sequest HT (A2)	Unambiguous	[R].RAEALGALNPQQQQQIIHDEHPR.[M]		1	Tb927.2.2990:mRNA-p1	Tb927.2.2990:mRNA-p1	1	4	0.3333	0	1	1	663.096	2649.36	2649.36	0.39	0.00026	HCD (High Energy Collision Dissociation)	MS2	14.3291	13.997	38.5279	18578	20210602_SC_TB_C82_1.raw	F1	2.85	1		0.001164	0.003489
	FALSE	Sequest HT (A2)	Unambiguous	[R].RAEALGALNPQQQQQIIHDEHPR.[M]		1	Tb927.2.2990:mRNA-p1	Tb927.2.2990:mRNA-p1	1	4	0.4197	0	1	1	663.096	2649.36	2649.36	0.31	0.0002	HCD (High Energy Collision Dissociation)	MS2	6.11402	15.303	38.7805	18772	20210602_SC_TB_C82_1.raw	F1	3.05	1		0.001164	9.356e-05
	FALSE	Sequest HT (A2)	Unambiguous	[R].RAEALGALNPQQQQQIIHDEHPR.[M]		1	Tb927.2.2990:mRNA-p1	Tb927.2.2990:mRNA-p1	1	5	0.1972	0	1	1	530.678	2649.36	2649.36	-0.17	-9e-05	HCD (High Energy Collision Dissociation)	MS2	8.29972	35	38.9432	18897	20210602_SC_TB_C82_1.raw	F1	2.89	1		0.002153	0.007016
	FALSE	Sequest HT (A2)	Unambiguous	[C].NmESDLLPTVR.[L]	M2(Oxidation)	1	Tb927.2.2990:mRNA-p1	Tb927.2.2990:mRNA-p1	0	2	0.2287	0	1	1	645.822	1290.64	1290.64	0.83	0.00054	HCD (High Energy Collision Dissociation)	MS2	28.1726	35	38.9565	18907	20210602_SC_TB_C82_1.raw	F1	2.23	1		0.001164	0.002664
	FALSE	Sequest HT (A2)	Unambiguous	[R].RAEALGALNPQQQQQIIHDEHPR.[M]		1	Tb927.2.2990:mRNA-p1	Tb927.2.2990:mRNA-p1	1	4	0.3443	0	1	1	663.096	2649.36	2649.36	0.32	0.00021	HCD (High Energy Collision Dissociation)	MS2	8.99141	20.462	39.0372	18961	20210602_SC_TB_C82_1.raw	F1	3.66	1		0.001164	0.0005411
	FALSE	Sequest HT (A2)	Unambiguous	[R].AEGDNImScGGGAGVDALEGPYR.[F]	M7(Oxidation); C9(Carbamidomethyl)	1	Tb927.2.2990:mRNA-p1	Tb927.2.2990:mRNA-p1	0	2	0.5869	0	1	1	1156.5	2311.99	2311.99	0.43	0.0005	HCD (High Energy Collision Dissociation)	MS2	3.29399	35	39.0852	18988	20210602_SC_TB_C82_1.raw	F1	2.59	1		0.001164	3.822e-05
	FALSE	Sequest HT (A2)	Unambiguous	[C].NmESDLLPTVR.[L]	M2(Oxidation)	1	Tb927.2.2990:mRNA-p1	Tb927.2.2990:mRNA-p1	0	2	0.453	0	1	1	645.822	1290.64	1290.64	0.46	0.0003	HCD (High Energy Collision Dissociation)	MS2	0	35	39.2088	19077	20210602_SC_TB_C82_1.raw	F1	2.87	1		0.003035	0.01805
	FALSE	Sequest HT (A2)	Unambiguous	[R].AEALGALNPQQQQQIIHDEHPR.[M]		1	Tb927.2.2990:mRNA-p1	Tb927.2.2990:mRNA-p1	0	4	0.4193	0	1	1	624.07	2493.26	2493.26	-0.71	-0.00044	HCD (High Energy Collision Dissociation)	MS2	31.5117	21.207	39.2391	19105	20210602_SC_TB_C82_1.raw	F1	3.53	1		0.001164	0.0001146
	FALSE	Sequest HT (A2)	Unambiguous	[N].PQQQQQIIHDEHPR.[M]		1	Tb927.2.2990:mRNA-p1	Tb927.2.2990:mRNA-p1	0	2	0.312	0	1	1	877.442	1753.88	1753.87	1.67	0.00146	HCD (High Energy Collision Dissociation)	MS2	22.6358	35	39.2657	19128	20210602_SC_TB_C82_1.raw	F1	2.5	1		0.002153	0.00605
	FALSE	Sequest HT (A2)	Unambiguous	[R].AEALGALNPQQQQQIIHDEHPR.[M]		1	Tb927.2.2990:mRNA-p1	Tb927.2.2990:mRNA-p1	0	3	0.6082	0	1	1	831.76	2493.26	2493.26	2.03	0.00169	HCD (High Energy Collision Dissociation)	MS2	59.7084	18.399	39.2702	19133	20210602_SC_TB_C82_1.raw	F1	4.85	1		0.001164	4.856e-07
	FALSE	Sequest HT (A2)	Unambiguous	[E].ALGALNPQQQQQIIHDEHPR.[M]		1	Tb927.2.2990:mRNA-p1	Tb927.2.2990:mRNA-p1	0	3	0.504	0	1	1	765.065	2293.18	2293.18	-0.1	-8e-05	HCD (High Energy Collision Dissociation)	MS2	16.442	35	39.2862	19145	20210602_SC_TB_C82_1.raw	F1	3.77	1		0.001164	1.317e-05
	FALSE	Sequest HT (A2)	Unambiguous	[R].RAEALGALNPQQQQQIIHDEHPR.[M]		1	Tb927.2.2990:mRNA-p1	Tb927.2.2990:mRNA-p1	1	4	0.1993	0	1	1	663.095	2649.36	2649.36	-0.23	-0.00015	HCD (High Energy Collision Dissociation)	MS2	4.79054	28.113	39.2918	19151	20210602_SC_TB_C82_1.raw	F1	3.01	1		0.001164	0.0006394
	FALSE	Sequest HT (A2)	Unambiguous	[L].GALNPQQQQQIIHDEHPR.[M]		1	Tb927.2.2990:mRNA-p1	Tb927.2.2990:mRNA-p1	0	3	0.3612	0	1	1	703.691	2109.06	2109.06	0.52	0.00036	HCD (High Energy Collision Dissociation)	MS2	0	35	39.3006	19156	20210602_SC_TB_C82_1.raw	F1	3.35	1		0.001164	9.266e-06
	FALSE	Sequest HT (A2)	Unambiguous	[L].GALNPQQQQQIIHDEHPR.[M]		1	Tb927.2.2990:mRNA-p1	Tb927.2.2990:mRNA-p1	0	2	0.379	0	1	1	1055.03	2109.06	2109.06	0.15	0.00016	HCD (High Energy Collision Dissociation)	MS2	0	35	39.3138	19166	20210602_SC_TB_C82_1.raw	F1	2.19	1		0.001164	0.0003693
	FALSE	Sequest HT (A2)	Unambiguous	[R].AEALGALNPQQQQQIIHDEHPR.[M]		1	Tb927.2.2990:mRNA-p1	Tb927.2.2990:mRNA-p1	0	2	0.5455	0	1	1	1247.13	2493.26	2493.26	0.52	0.00065	HCD (High Energy Collision Dissociation)	MS2	54.8857	35	39.3472	19193	20210602_SC_TB_C82_1.raw	F1	2.53	1		0.001164	0.001985
	FALSE	Sequest HT (A2)	Unambiguous	[Q].QQQIIHDEHPR.[M]		1	Tb927.2.2990:mRNA-p1	Tb927.2.2990:mRNA-p1	0	2	0.3243	0	1	1	700.855	1400.7	1400.7	-0.6	-0.00042	HCD (High Energy Collision Dissociation)	MS2	0	35	39.3525	19196	20210602_SC_TB_C82_1.raw	F1	2.22	1		0.001164	0.002703
	FALSE	Sequest HT (A2)	Unambiguous	[A].LGALNPQQQQQIIHDEHPR.[M]		1	Tb927.2.2990:mRNA-p1	Tb927.2.2990:mRNA-p1	0	3	0.4935	0	1	1	741.385	2222.14	2222.14	-0.31	-0.00023	HCD (High Energy Collision Dissociation)	MS2	29.9748	35	39.3878	19218	20210602_SC_TB_C82_1.raw	F1	3.83	1		0.001164	1.429e-05
	FALSE	Sequest HT (A2)	Unambiguous	[A].LNPQQQQQIIHDEHPR.[M]		1	Tb927.2.2990:mRNA-p1	Tb927.2.2990:mRNA-p1	0	2	0.438	0	1	1	991.003	1981	1981	-0.71	-0.0007	HCD (High Energy Collision Dissociation)	MS2	54.5769	35	39.3953	19225	20210602_SC_TB_C82_1.raw	F1	2.42	1		0.003035	0.01309
	FALSE	Sequest HT (A2)	Unambiguous	[A].EALGALNPQQQQQIIHDEHPR.[M]		1	Tb927.2.2990:mRNA-p1	Tb927.2.2990:mRNA-p1	0	3	0.2034	0	1	1	808.078	2422.22	2422.22	-0.9	-0.00072	HCD (High Energy Collision Dissociation)	MS2	43.8775	35	39.4029	19230	20210602_SC_TB_C82_1.raw	F1	2.36	1		0.004394	0.03278
	FALSE	Sequest HT (A2)	Unambiguous	[W].GcNmESDLLPTVR.[L]	C2(Carbamidomethyl); M4(Oxidation)	1	Tb927.2.2990:mRNA-p1	Tb927.2.2990:mRNA-p1	0	2	0.1018	0	1	1	754.348	1507.69	1507.69	0.89	0.00067	HCD (High Energy Collision Dissociation)	MS2	18.6698	35	39.456	19266	20210602_SC_TB_C82_1.raw	F1	1.67	1		0.003035	0.01132
	FALSE	Sequest HT (A2)	Unambiguous	[N].PQQQQQIIHDEHPR.[M]		1	Tb927.2.2990:mRNA-p1	Tb927.2.2990:mRNA-p1	0	3	0.1901	0	1	1	585.296	1753.87	1753.87	-0.11	-6e-05	HCD (High Energy Collision Dissociation)	MS2	0	35	39.4824	19287	20210602_SC_TB_C82_1.raw	F1	2.63	1		0.001164	0.002745
	FALSE	Sequest HT (A2)	Unambiguous	[R].AEALGALNPQQQQQIIHDEHPR.[M]		1	Tb927.2.2990:mRNA-p1	Tb927.2.2990:mRNA-p1	0	4	0.4365	0	1	1	624.073	2493.27	2493.26	4.58	0.00286	HCD (High Energy Collision Dissociation)	MS2	10.5341	2.72	39.4956	19294	20210602_SC_TB_C82_1.raw	F1	4.17	1		0.001164	3.107e-05
	FALSE	Sequest HT (A2)	Unambiguous	[R].AEALGALNPQQQQQIIHDEHPR.[M]		1	Tb927.2.2990:mRNA-p1	Tb927.2.2990:mRNA-p1	0	3	0.6224	0	1	1	831.76	2493.26	2493.26	2.26	0.00188	HCD (High Energy Collision Dissociation)	MS2	73.971	4.321	39.5217	19314	20210602_SC_TB_C82_1.raw	F1	4.82	1		0.001164	6.142e-06
	FALSE	Sequest HT (A2)	Unambiguous	[N].PQQQQQIIHDEHPR.[M]		1	Tb927.2.2990:mRNA-p1	Tb927.2.2990:mRNA-p1	0	2	0.5427	0	1	1	877.44	1753.87	1753.87	0.14	0.00012	HCD (High Energy Collision Dissociation)	MS2	0	35	39.5228	19315	20210602_SC_TB_C82_1.raw	F1	3.28	1		0.001164	0.0002519
	FALSE	Sequest HT (A2)	Unambiguous	[E].ALGALNPQQQQQIIHDEHPR.[M]		1	Tb927.2.2990:mRNA-p1	Tb927.2.2990:mRNA-p1	0	3	0.3633	0	1	1	765.065	2293.18	2293.18	0.23	0.00017	HCD (High Energy Collision Dissociation)	MS2	79.4966	35	39.5571	19334	20210602_SC_TB_C82_1.raw	F1	3.11	1		0.004342	0.02231
	FALSE	Sequest HT (A2)	Unambiguous	[L].NPQQQQQIIHDEHPR.[M]		1	Tb927.2.2990:mRNA-p1	Tb927.2.2990:mRNA-p1	0	2	0.0721	0	1	1	934.464	1867.92	1867.92	2.51	0.00234	HCD (High Energy Collision Dissociation)	MS2	70.0289	35	39.5981	19364	20210602_SC_TB_C82_1.raw	F1	2.08	1		0.003035	0.01356
	FALSE	Sequest HT (A2)	Unambiguous	[R].RAEALGALNPQQQQQIIHDEHPR.[M]		1	Tb927.2.2990:mRNA-p1	Tb927.2.2990:mRNA-p1	1	4	0.5108	0	1	1	663.096	2649.36	2649.36	0.43	0.00028	HCD (High Energy Collision Dissociation)	MS2	10.1394	19.503	39.6857	19432	20210602_SC_TB_C82_1.raw	F1	4.15	1		0.001164	8.483e-05
	FALSE	Sequest HT (A2)	Unambiguous	[R].AEALGALNPQQQQQIIHDEHPR.[M]		1	Tb927.2.2990:mRNA-p1	Tb927.2.2990:mRNA-p1	0	4	0.422	0	1	1	624.07	2493.26	2493.26	-0.21	-0.00013	HCD (High Energy Collision Dissociation)	MS2	36.2959	15.904	39.7498	19476	20210602_SC_TB_C82_1.raw	F1	3.46	1		0.001164	0.001412
	FALSE	Sequest HT (A2)	Unambiguous	[R].AEALGALNPQQQQQIIHDEHPR.[M]		1	Tb927.2.2990:mRNA-p1	Tb927.2.2990:mRNA-p1	0	3	0.58	0	1	1	831.758	2493.26	2493.26	-0.37	-0.00031	HCD (High Energy Collision Dissociation)	MS2	0	35	39.7749	19493	20210602_SC_TB_C82_1.raw	F1	4.81	1		0.001164	2.228e-06
	FALSE	Sequest HT (A2)	Unambiguous	[R].RAEALGALNPQQQQQIIHDEHPR.[M]		1	Tb927.2.2990:mRNA-p1	Tb927.2.2990:mRNA-p1	1	4	0.3661	0	1	1	663.096	2649.36	2649.36	0.53	0.00035	HCD (High Energy Collision Dissociation)	MS2	8.67415	21.209	39.9371	19616	20210602_SC_TB_C82_1.raw	F1	3.36	1		0.001164	0.0005211
	FALSE	Sequest HT (A2)	Unambiguous	[R].AEALGALNPQQQQQIIHDEHPR.[M]		1	Tb927.2.2990:mRNA-p1	Tb927.2.2990:mRNA-p1	0	3	0.3639	0	1	1	831.759	2493.26	2493.26	0.73	0.00061	HCD (High Energy Collision Dissociation)	MS2	32.1224	35	40.0302	19687	20210602_SC_TB_C82_1.raw	F1	3.38	1		0.001164	0.0002439
	FALSE	Sequest HT (A2)	Unambiguous	[D].NImScGGGAGVDALEGPYR.[F]	M3(Oxidation); C5(Carbamidomethyl)	1	Tb927.2.2990:mRNA-p1	Tb927.2.2990:mRNA-p1	0	2	0.4244	0	1	1	970.437	1939.87	1939.86	1.22	0.00118	HCD (High Energy Collision Dissociation)	MS2	0	35	40.151	19778	20210602_SC_TB_C82_1.raw	F1	2.05	1		0.001164	0.001429
	FALSE	Sequest HT (A2)	Unambiguous	[R].RAEALGALNPQQQQQIIHDEHPR.[M]		1	Tb927.2.2990:mRNA-p1	Tb927.2.2990:mRNA-p1	1	4	0.3508	0	1	1	663.096	2649.36	2649.36	1.08	0.00072	HCD (High Energy Collision Dissociation)	MS2	6.26615	20.995	40.1918	19811	20210602_SC_TB_C82_1.raw	F1	3.25	1		0.001164	0.001991
	FALSE	Sequest HT (A2)	Unambiguous	[R].EVPHPEPTVTEVLNR.[M]		1	Tb927.2.2990:mRNA-p1	Tb927.2.2990:mRNA-p1	0	3	0.2727	0	1	1	572.969	1716.89	1716.89	-0.27	-0.00015	HCD (High Energy Collision Dissociation)	MS2	13.6031	35	40.2814	19873	20210602_SC_TB_C82_1.raw	F1	2.75	1		0.00293	0.007607
	FALSE	Sequest HT (A2)	Unambiguous	[R].AEGDNImScGGGAGVDALEGPYR.[F]	M7(Oxidation); C9(Carbamidomethyl)	1	Tb927.2.2990:mRNA-p1	Tb927.2.2990:mRNA-p1	0	2	0.3643	0	1	1	1156.5	2311.99	2311.99	0.57	0.00066	HCD (High Energy Collision Dissociation)	MS2	0	35	40.3052	19894	20210602_SC_TB_C82_1.raw	F1	2.91	1		0.003035	0.01213
	FALSE	Sequest HT (A2)	Unambiguous	[R].AEALGALNPQQQQQIIHDEHPR.[M]		1	Tb927.2.2990:mRNA-p1	Tb927.2.2990:mRNA-p1	0	4	0.3806	0	1	1	624.07	2493.26	2493.26	-0.49	-0.00031	HCD (High Energy Collision Dissociation)	MS2	88.3171	28.722	40.404	19976	20210602_SC_TB_C82_1.raw	F1	3.6	1		0.001164	0.0002309
	FALSE	Sequest HT (A2)	Unambiguous	[R].AEALGALNPQQQQQIIHDEHPR.[M]		1	Tb927.2.2990:mRNA-p1	Tb927.2.2990:mRNA-p1	0	3	0.4736	0	1	1	831.759	2493.26	2493.26	0.74	0.00061	HCD (High Energy Collision Dissociation)	MS2	71.9849	35	40.4289	19989	20210602_SC_TB_C82_1.raw	F1	4.35	1		0.001164	6.581e-06
	FALSE	Sequest HT (A2)	Unambiguous	[R].RAEALGALNPQQQQQIIHDEHPR.[M]		1	Tb927.2.2990:mRNA-p1	Tb927.2.2990:mRNA-p1	1	4	0.3612	0	1	1	663.096	2649.36	2649.36	0.35	0.00023	HCD (High Energy Collision Dissociation)	MS2	7.35524	21.212	40.4439	19999	20210602_SC_TB_C82_1.raw	F1	3.35	1		0.001164	0.0007658
	FALSE	Sequest HT (A2)	Unambiguous	[R].RAEALGALNPQQQQQIIHDEHPR.[M]		1	Tb927.2.2990:mRNA-p1	Tb927.2.2990:mRNA-p1	1	4	0.2459	0	1	1	663.095	2649.36	2649.36	-0.3	-0.0002	HCD (High Energy Collision Dissociation)	MS2	7.4801	31.207	40.6996	20179	20210602_SC_TB_C82_1.raw	F1	3.05	1		0.001164	0.0002645
	FALSE	Sequest HT (A2)	Unambiguous	[R].AEALGALNPQQQQQIIHDEHPR.[M]		1	Tb927.2.2990:mRNA-p1	Tb927.2.2990:mRNA-p1	0	3	0.3699	0	1	1	831.759	2493.26	2493.26	1.47	0.00122	HCD (High Energy Collision Dissociation)	MS2	4.12552	35	40.8027	20260	20210602_SC_TB_C82_1.raw	F1	2.92	1		0.001164	0.001986
	FALSE	Sequest HT (A2)	Unambiguous	[R].RAEALGALNPQQQQQIIHDEHPR.[M]		1	Tb927.2.2990:mRNA-p1	Tb927.2.2990:mRNA-p1	1	4	0.3949	0	1	1	663.096	2649.36	2649.36	0.44	0.00029	HCD (High Energy Collision Dissociation)	MS2	7.85221	23.425	40.9514	20385	20210602_SC_TB_C82_1.raw	F1	3.14	1		0.001164	0.004485
	FALSE	Sequest HT (A2)	Unambiguous	[V].PHPEPTVTEVLNR.[M]		1	Tb927.2.2990:mRNA-p1	Tb927.2.2990:mRNA-p1	0	2	0.2456	0	1	1	744.895	1488.78	1488.78	1.38	0.00102	HCD (High Energy Collision Dissociation)	MS2	6.41179	35	40.977	20410	20210602_SC_TB_C82_1.raw	F1	2.28	1		0.003035	0.009732
	FALSE	Sequest HT (A2)	Unambiguous	[H].PEPTVTEVLNR.[M]		1	Tb927.2.2990:mRNA-p1	Tb927.2.2990:mRNA-p1	0	2	0.3834	0	1	1	627.837	1254.67	1254.67	-1.68	-0.00105	HCD (High Energy Collision Dissociation)	MS2	0	35	41.0771	20460	20210602_SC_TB_C82_1.raw	F1	1.93	1		0.001164	0.001147
	FALSE	Sequest HT (A2)	Unambiguous	[E].PTVTEVLNR.[M]		1	Tb927.2.2990:mRNA-p1	Tb927.2.2990:mRNA-p1	0	2	0.2983	0	1	1	514.79	1028.57	1028.57	-1.31	-0.00067	HCD (High Energy Collision Dissociation)	MS2	0	32.383	41.1219	20477	20210602_SC_TB_C82_1.raw	F1	2.38	1		0.003035	0.01232
	FALSE	Sequest HT (A2)	Unambiguous	[R].EVPHPEPTVTEVLNR.[M]		1	Tb927.2.2990:mRNA-p1	Tb927.2.2990:mRNA-p1	0	3	0.2582	0	1	1	572.969	1716.89	1716.89	0.16	9e-05	HCD (High Energy Collision Dissociation)	MS2	11.8468	0.11	41.1684	20493	20210602_SC_TB_C82_1.raw	F1	3.06	1		0.001164	0.001308
	FALSE	Sequest HT (A2)	Unambiguous	[R].EVPHPEPTVTEVLNR.[M]		1	Tb927.2.2990:mRNA-p1	Tb927.2.2990:mRNA-p1	0	2	0.3944	0	1	1	858.949	1716.89	1716.89	-0.55	-0.00047	HCD (High Energy Collision Dissociation)	MS2	6.64	2.794	41.1858	20501	20210602_SC_TB_C82_1.raw	F1	2.13	1		0.001164	1.571e-05
	FALSE	Sequest HT (A2)	Unambiguous	[R].AEGDNImScGGGAGVDALEGPYR.[F]	M7(Oxidation); C9(Carbamidomethyl)	1	Tb927.2.2990:mRNA-p1	Tb927.2.2990:mRNA-p1	0	2	0.618	0	1	1	1156.5	2311.99	2311.99	-2.29	-0.00264	HCD (High Energy Collision Dissociation)	MS2	0	35	41.2105	20512	20210602_SC_TB_C82_1.raw	F1	3.77	1		0.001164	1.274e-05
	FALSE	Sequest HT (A2)	Unambiguous	[R].RAEALGALNPQQQQQIIHDEHPR.[M]		1	Tb927.2.2990:mRNA-p1	Tb927.2.2990:mRNA-p1	1	4	0.3489	0	1	1	663.095	2649.36	2649.36	-0.48	-0.00032	HCD (High Energy Collision Dissociation)	MS2	0	35	41.216	20516	20210602_SC_TB_C82_1.raw	F1	2.78	1		0.001164	0.0002585
	FALSE	Sequest HT (A2)	Unambiguous	[V].PHPEPTVTEVLNR.[M]		1	Tb927.2.2990:mRNA-p1	Tb927.2.2990:mRNA-p1	0	2	0.4152	0	1	1	744.894	1488.78	1488.78	-0.18	-0.00014	HCD (High Energy Collision Dissociation)	MS2	0	35	41.2324	20526	20210602_SC_TB_C82_1.raw	F1	2.24	1		0.001164	5.736e-05
	FALSE	Sequest HT (A2)	Unambiguous	[R].AEGDNImScGGGAGVDALEGPYR.[F]	M7(Oxidation); C9(Carbamidomethyl)	1	Tb927.2.2990:mRNA-p1	Tb927.2.2990:mRNA-p1	0	3	0.3891	0	1	1	771.335	2311.99	2311.99	0.03	2e-05	HCD (High Energy Collision Dissociation)	MS2	16.9021	35	41.2441	20529	20210602_SC_TB_C82_1.raw	F1	2.39	1		0.003035	0.01146
	FALSE	Sequest HT (A2)	Unambiguous	[R].AEALGALNPQQQQQIIHDEHPR.[M]		1	Tb927.2.2990:mRNA-p1	Tb927.2.2990:mRNA-p1	0	4	0.065	0	1	1	624.07	2493.26	2493.26	0.19	0.00012	HCD (High Energy Collision Dissociation)	MS2	22.8528	35	41.2587	20542	20210602_SC_TB_C82_1.raw	F1	2.46	1		0.004394	0.02857
	FALSE	Sequest HT (A2)	Unambiguous	[R].EVPHPEPTVTEVLNR.[M]		1	Tb927.2.2990:mRNA-p1	Tb927.2.2990:mRNA-p1	0	3	0.3714	0	1	1	572.97	1716.89	1716.89	1.96	0.00112	HCD (High Energy Collision Dissociation)	MS2	10.7201	3.719	41.4224	20656	20210602_SC_TB_C82_1.raw	F1	3.15	1		0.004342	0.02291
	FALSE	Sequest HT (A2)	Unambiguous	[R].EVPHPEPTVTEVLNR.[M]		1	Tb927.2.2990:mRNA-p1	Tb927.2.2990:mRNA-p1	0	2	0.2737	0	1	1	858.95	1716.89	1716.89	0.23	0.0002	HCD (High Energy Collision Dissociation)	MS2	0	23.539	41.4441	20679	20210602_SC_TB_C82_1.raw	F1	1.79	1		0.001164	0.001294
	FALSE	Sequest HT (A2)	Unambiguous	[R].AEGDNImScGGGAGVDALEGPYR.[F]	M7(Oxidation); C9(Carbamidomethyl)	1	Tb927.2.2990:mRNA-p1	Tb927.2.2990:mRNA-p1	0	2	0.5967	0	1	1	1156.5	2311.99	2311.99	-0.18	-0.00021	HCD (High Energy Collision Dissociation)	MS2	10.04	3.193	41.4621	20686	20210602_SC_TB_C82_1.raw	F1	3.67	1		0.001164	9.899e-07
	FALSE	Sequest HT (A2)	Unambiguous	[R].RAEALGALNPQQQQQIIHDEHPR.[M]		1	Tb927.2.2990:mRNA-p1	Tb927.2.2990:mRNA-p1	1	4	0.4355	0	1	1	663.095	2649.36	2649.36	-0.58	-0.00039	HCD (High Energy Collision Dissociation)	MS2	9.21272	35	41.4681	20690	20210602_SC_TB_C82_1.raw	F1	3.72	1		0.001164	0.0002719
	FALSE	Sequest HT (A2)	Unambiguous	[R].EVPHPEPTVTEVLNR.[M]		1	Tb927.2.2990:mRNA-p1	Tb927.2.2990:mRNA-p1	0	3	0.469	0	1	1	572.969	1716.89	1716.89	0.57	0.00033	HCD (High Energy Collision Dissociation)	MS2	13.805	9.056	41.6791	20839	20210602_SC_TB_C82_1.raw	F1	2.9	1		0.003035	0.01721
	FALSE	Sequest HT (A2)	Unambiguous	[R].EVPHPEPTVTEVLNR.[M]		1	Tb927.2.2990:mRNA-p1	Tb927.2.2990:mRNA-p1	0	2	0.2381	0	1	1	858.949	1716.89	1716.89	-0.06	-5e-05	HCD (High Energy Collision Dissociation)	MS2	0	35	41.6993	20853	20210602_SC_TB_C82_1.raw	F1	1.89	1		0.004394	0.03891
	FALSE	Sequest HT (A2)	Unambiguous	[R].AEGDNImScGGGAGVDALEGPYR.[F]	M7(Oxidation); C9(Carbamidomethyl)	1	Tb927.2.2990:mRNA-p1	Tb927.2.2990:mRNA-p1	0	2	0.6015	0	1	1	1156.5	2311.99	2311.99	1.08	0.00125	HCD (High Energy Collision Dissociation)	MS2	8.27264	9.455	41.7194	20870	20210602_SC_TB_C82_1.raw	F1	4.04	1		0.001164	5.651e-05
	FALSE	Sequest HT (A2)	Unambiguous	[R].RAEALGALNPQQQQQIIHDEHPR.[M]		1	Tb927.2.2990:mRNA-p1	Tb927.2.2990:mRNA-p1	1	4	0.1895	0	1	1	663.096	2649.36	2649.36	0.52	0.00034	HCD (High Energy Collision Dissociation)	MS2	6.43485	35	41.7261	20877	20210602_SC_TB_C82_1.raw	F1	2.85	1		0.001164	0.0005805
	FALSE	Sequest HT (A2)	Unambiguous	[R].AEGDNImScGGGAGVDALEGPYR.[F]	M7(Oxidation); C9(Carbamidomethyl)	1	Tb927.2.2990:mRNA-p1	Tb927.2.2990:mRNA-p1	0	3	0.3415	0	1	1	771.336	2311.99	2311.99	0.73	0.00056	HCD (High Energy Collision Dissociation)	MS2	30.223	27.571	41.7527	20900	20210602_SC_TB_C82_1.raw	F1	2.87	1		0.001164	0.001779
	FALSE	Sequest HT (A2)	Unambiguous	[R].EVPHPEPTVTEVLNR.[M]		1	Tb927.2.2990:mRNA-p1	Tb927.2.2990:mRNA-p1	0	3	0.4277	0	1	1	572.969	1716.89	1716.89	0.35	0.0002	HCD (High Energy Collision Dissociation)	MS2	17.369	16.735	41.9323	21035	20210602_SC_TB_C82_1.raw	F1	3.25	1		0.00293	0.009154
	FALSE	Sequest HT (A2)	Unambiguous	[R].EVPHPEPTVTEVLNR.[M]		1	Tb927.2.2990:mRNA-p1	Tb927.2.2990:mRNA-p1	0	2	0.1241	0	1	1	858.95	1716.89	1716.89	0.43	0.00037	HCD (High Energy Collision Dissociation)	MS2	0	35	41.9555	21057	20210602_SC_TB_C82_1.raw	F1	1.37	1		0.003035	0.01644
	FALSE	Sequest HT (A2)	Unambiguous	[R].AEGDNImScGGGAGVDALEGPYR.[F]	M7(Oxidation); C9(Carbamidomethyl)	1	Tb927.2.2990:mRNA-p1	Tb927.2.2990:mRNA-p1	0	2	0.6673	0	1	1	1156.5	2311.99	2311.99	0.75	0.00087	HCD (High Energy Collision Dissociation)	MS2	6.93889	29.372	41.9742	21072	20210602_SC_TB_C82_1.raw	F1	4.9	1		0.001164	5.752e-08
	FALSE	Sequest HT (A2)	Unambiguous	[R].RAEALGALNPQQQQQIIHDEHPR.[M]		1	Tb927.2.2990:mRNA-p1	Tb927.2.2990:mRNA-p1	1	4	0.344	0	1	1	663.095	2649.36	2649.36	-0.41	-0.00027	HCD (High Energy Collision Dissociation)	MS2	4.80574	26.975	41.9809	21074	20210602_SC_TB_C82_1.raw	F1	2.82	1		0.001164	0.0001228
	FALSE	Sequest HT (A2)	Unambiguous	[R].AEALGALNPQQQQQIIHDEHPR.[M]		1	Tb927.2.2990:mRNA-p1	Tb927.2.2990:mRNA-p1	0	4	0.263	0	1	1	624.07	2493.26	2493.26	-0.81	-0.00051	HCD (High Energy Collision Dissociation)	MS2	23.2408	35	42.0412	21114	20210602_SC_TB_C82_1.raw	F1	2.89	1		0.00293	0.007476
	FALSE	Sequest HT (A2)	Unambiguous	[R].EVPHPEPTVTEVLNR.[M]		1	Tb927.2.2990:mRNA-p1	Tb927.2.2990:mRNA-p1	0	3	0.3497	0	1	1	572.969	1716.89	1716.89	0.02	1e-05	HCD (High Energy Collision Dissociation)	MS2	19.2559	19.632	42.1867	21226	20210602_SC_TB_C82_1.raw	F1	3.06	1		0.001164	0.000703
	FALSE	Sequest HT (A2)	Unambiguous	[R].AEGDNImScGGGAGVDALEGPYR.[F]	M7(Oxidation); C9(Carbamidomethyl)	1	Tb927.2.2990:mRNA-p1	Tb927.2.2990:mRNA-p1	0	2	0.642	0	1	1	1156.5	2311.99	2311.99	0.64	0.00074	HCD (High Energy Collision Dissociation)	MS2	2.65055	35	42.2279	21260	20210602_SC_TB_C82_1.raw	F1	3.52	1		0.001164	1.497e-06
	FALSE	Sequest HT (A2)	Unambiguous	[R].RAEALGALNPQQQQQIIHDEHPR.[M]		1	Tb927.2.2990:mRNA-p1	Tb927.2.2990:mRNA-p1	1	4	0.4339	0	1	1	663.096	2649.36	2649.36	0.5	0.00033	HCD (High Energy Collision Dissociation)	MS2	5.56215	35	42.2345	21265	20210602_SC_TB_C82_1.raw	F1	3.48	1		0.001164	0.000158
	FALSE	Sequest HT (A2)	Unambiguous	[R].AEALGALNPQQQQQIIHDEHPR.[M]		1	Tb927.2.2990:mRNA-p1	Tb927.2.2990:mRNA-p1	0	3	0.2632	0	1	1	831.758	2493.26	2493.26	-0.33	-0.00027	HCD (High Energy Collision Dissociation)	MS2	13.8881	35	42.271	21290	20210602_SC_TB_C82_1.raw	F1	2.85	1		0.00758	0.06649
	FALSE	Sequest HT (A2)	Unambiguous	[R].AEGDNImScGGGAGVDALEGPYR.[F]	M7(Oxidation); C9(Carbamidomethyl)	1	Tb927.2.2990:mRNA-p1	Tb927.2.2990:mRNA-p1	0	2	0.6587	0	1	1	1156.5	2311.99	2311.99	0.52	0.0006	HCD (High Energy Collision Dissociation)	MS2	0	35	42.4837	21441	20210602_SC_TB_C82_1.raw	F1	4.16	1		0.001164	0.002553
	FALSE	Sequest HT (A2)	Unambiguous	[R].RAEALGALNPQQQQQIIHDEHPR.[M]		1	Tb927.2.2990:mRNA-p1	Tb927.2.2990:mRNA-p1	1	4	0.1285	0	1	1	663.095	2649.36	2649.36	-0.26	-0.00017	HCD (High Energy Collision Dissociation)	MS2	32.8557	26.083	42.5289	21473	20210602_SC_TB_C82_1.raw	F1	2.49	1		0.003035	0.01519
	FALSE	Sequest HT (A2)	Unambiguous	[R].EVPHPEPTVTEVLNR.[M]		1	Tb927.2.2990:mRNA-p1	Tb927.2.2990:mRNA-p1	0	2	0.0261	0	1	1	858.949	1716.89	1716.89	-0.38	-0.00033	HCD (High Energy Collision Dissociation)	MS2	68.0484	35	42.5648	21507	20210602_SC_TB_C82_1.raw	F1	1.53	1		0.007937	0.0715
	FALSE	Sequest HT (A2)	Unambiguous	[R].AEGDNImScGGGAGVDALEGPYR.[F]	M7(Oxidation); C9(Carbamidomethyl)	1	Tb927.2.2990:mRNA-p1	Tb927.2.2990:mRNA-p1	0	2	0.6098	0	1	1	1156.5	2311.99	2311.99	0.29	0.00034	HCD (High Energy Collision Dissociation)	MS2	0	35	42.7462	21659	20210602_SC_TB_C82_1.raw	F1	3.87	1		0.001164	0.000273
	FALSE	Sequest HT (A2)	Unambiguous	[R].RAEALGALNPQQQQQIIHDEHPR.[M]		1	Tb927.2.2990:mRNA-p1	Tb927.2.2990:mRNA-p1	1	4	0.3767	0	1	1	663.095	2649.36	2649.36	-0.45	-0.0003	HCD (High Energy Collision Dissociation)	MS2	14.089	22.24	42.7852	21698	20210602_SC_TB_C82_1.raw	F1	3.77	1		0.001164	0.002548
	FALSE	Sequest HT (A2)	Unambiguous	[R].AEGDNImScGGGAGVDALEGPYR.[F]	M7(Oxidation); C9(Carbamidomethyl)	1	Tb927.2.2990:mRNA-p1	Tb927.2.2990:mRNA-p1	0	2	0.5393	0	1	1	1156.5	2311.99	2311.99	0.81	0.00093	HCD (High Energy Collision Dissociation)	MS2	0	35	43.0045	21863	20210602_SC_TB_C82_1.raw	F1	2.8	1		0.001164	0.003912
	FALSE	Sequest HT (A2)	Unambiguous	[R].RAEALGALNPQQQQQIIHDEHPR.[M]		1	Tb927.2.2990:mRNA-p1	Tb927.2.2990:mRNA-p1	1	4	0.3314	0	1	1	663.096	2649.36	2649.36	0.45	0.0003	HCD (High Energy Collision Dissociation)	MS2	20.3686	35	43.0397	21897	20210602_SC_TB_C82_1.raw	F1	3.44	1		0.001164	0.0002314
	FALSE	Sequest HT (A2)	Unambiguous	[R].VEGPGETVAADAcLQELcR.[L]	C13(Carbamidomethyl); C18(Carbamidomethyl)	1	Tb927.2.2990:mRNA-p1	Tb927.2.2990:mRNA-p1	0	2	0.3581	0	1	1	1037.98	2074.95	2074.95	0.66	0.00069	HCD (High Energy Collision Dissociation)	MS2	52.5475	35	43.1902	22026	20210602_SC_TB_C82_1.raw	F1	2.15	1		0.004632	0.04103
	FALSE	Sequest HT (A2)	Unambiguous	[R].AEGDNImScGGGAGVDALEGPYR.[F]	M7(Oxidation); C9(Carbamidomethyl)	1	Tb927.2.2990:mRNA-p1	Tb927.2.2990:mRNA-p1	0	2	0.3473	0	1	1	1156.5	2311.99	2311.99	0.47	0.00054	HCD (High Energy Collision Dissociation)	MS2	0	35	43.2667	22063	20210602_SC_TB_C82_1.raw	F1	3.11	1		0.003035	0.01004
	FALSE	Sequest HT (A2)	Unambiguous	[R].RAEALGALNPQQQQQIIHDEHPR.[M]		1	Tb927.2.2990:mRNA-p1	Tb927.2.2990:mRNA-p1	1	4	0.4672	0	1	1	663.095	2649.36	2649.36	-1.32	-0.00087	HCD (High Energy Collision Dissociation)	MS2	17.9481	35	43.2967	22075	20210602_SC_TB_C82_1.raw	F1	3.51	1		0.001164	0.001163
	FALSE	Sequest HT (A2)	Unambiguous	[R].EVPHPEPTVTEVLNR.[M]		1	Tb927.2.2990:mRNA-p1	Tb927.2.2990:mRNA-p1	0	2	0.1729	0	1	1	858.95	1716.89	1716.89	0.27	0.00023	HCD (High Energy Collision Dissociation)	MS2	0	35	43.4104	22158	20210602_SC_TB_C82_1.raw	F1	2.14	1		0.001164	0.001514
	FALSE	Sequest HT (A2)	Unambiguous	[R].AEGDNImScGGGAGVDALEGPYR.[F]	M7(Oxidation); C9(Carbamidomethyl)	1	Tb927.2.2990:mRNA-p1	Tb927.2.2990:mRNA-p1	0	2	0.5593	0	1	1	1156.5	2311.99	2311.99	-1.98	-0.00229	HCD (High Energy Collision Dissociation)	MS2	58.4977	35	43.5366	22245	20210602_SC_TB_C82_1.raw	F1	2.95	1		0.001164	0.0003747
	FALSE	Sequest HT (A2)	Unambiguous	[R].RAEALGALNPQQQQQIIHDEHPR.[M]		1	Tb927.2.2990:mRNA-p1	Tb927.2.2990:mRNA-p1	1	4	0.4205	0	1	1	663.096	2649.36	2649.36	0.23	0.00015	HCD (High Energy Collision Dissociation)	MS2	0	33.683	43.5471	22248	20210602_SC_TB_C82_1.raw	F1	3.52	1		0.001164	0.0002315
	FALSE	Sequest HT (A2)	Unambiguous	[R].AEGDNImScGGGAGVDALEGPYR.[F]	M7(Oxidation); C9(Carbamidomethyl)	1	Tb927.2.2990:mRNA-p1	Tb927.2.2990:mRNA-p1	0	2	0.4426	0	1	1	1156.5	2311.99	2311.99	0.43	0.0005	HCD (High Energy Collision Dissociation)	MS2	0	35	43.7944	22433	20210602_SC_TB_C82_1.raw	F1	2.44	1		0.003035	0.01718
	FALSE	Sequest HT (A2)	Unambiguous	[R].RAEALGALNPQQQQQIIHDEHPR.[M]		1	Tb927.2.2990:mRNA-p1	Tb927.2.2990:mRNA-p1	1	4	0.3108	0	1	1	663.096	2649.36	2649.36	0.12	8e-05	HCD (High Energy Collision Dissociation)	MS2	0	27.218	43.8006	22436	20210602_SC_TB_C82_1.raw	F1	3.25	1		0.001164	0.0003586
	FALSE	Sequest HT (A2)	Unambiguous	[N].ILFEmLR.[D]	M5(Oxidation)	1	Tb927.2.2990:mRNA-p1	Tb927.2.2990:mRNA-p1	0	2	0.1509	0	1	1	469.262	937.517	937.518	-0.44	-0.00021	HCD (High Energy Collision Dissociation)	MS2	10.8437	32.2	43.9274	22529	20210602_SC_TB_C82_1.raw	F1	1.59	1		0.003035	0.01236
	FALSE	Sequest HT (A2)	Unambiguous	[R].RAEALGALNPQQQQQIIHDEHPR.[M]		1	Tb927.2.2990:mRNA-p1	Tb927.2.2990:mRNA-p1	1	5	0.1957	0	1	1	530.678	2649.36	2649.36	0.28	0.00015	HCD (High Energy Collision Dissociation)	MS2	22.09	35	44.0141	22601	20210602_SC_TB_C82_1.raw	F1	3.22	1		0.004632	0.05031
	FALSE	Sequest HT (A2)	Unambiguous	[R].AEGDNImScGGGAGVDALEGPYR.[F]	M7(Oxidation); C9(Carbamidomethyl)	1	Tb927.2.2990:mRNA-p1	Tb927.2.2990:mRNA-p1	0	2	0.5775	0	1	1	1156.5	2311.99	2311.99	0.73	0.00084	HCD (High Energy Collision Dissociation)	MS2	0	35	44.0511	22628	20210602_SC_TB_C82_1.raw	F1	2.13	1		0.003035	0.01877
	FALSE	Sequest HT (A2)	Unambiguous	[R].RAEALGALNPQQQQQIIHDEHPR.[M]		1	Tb927.2.2990:mRNA-p1	Tb927.2.2990:mRNA-p1	1	4	0.3272	0	1	1	663.095	2649.36	2649.36	-0.73	-0.00048	HCD (High Energy Collision Dissociation)	MS2	1.7058	31.624	44.0578	22632	20210602_SC_TB_C82_1.raw	F1	3.27	1		0.001164	0.0008577
	FALSE	Sequest HT (A2)	Unambiguous	[L].PVTAPSDIVTDAAIK.[E]		1	Tb927.2.2990:mRNA-p1	Tb927.2.2990:mRNA-p1	0	2	0.1405	0	1	1	749.412	1497.82	1497.82	0.56	0.00042	HCD (High Energy Collision Dissociation)	MS2	0	35	44.2168	22758	20210602_SC_TB_C82_1.raw	F1	2.42	1		0.004632	0.04204
	FALSE	Sequest HT (A2)	Unambiguous	[R].RAEALGALNPQQQQQIIHDEHPR.[M]		1	Tb927.2.2990:mRNA-p1	Tb927.2.2990:mRNA-p1	1	4	0.2289	0	1	1	663.095	2649.36	2649.36	-0.11	-7e-05	HCD (High Energy Collision Dissociation)	MS2	0	35	44.3106	22830	20210602_SC_TB_C82_1.raw	F1	2.84	1		0.001164	0.004119
	FALSE	Sequest HT (A2)	Unambiguous	[R].AEGDNImScGGGAGVDALEGPYR.[F]	M7(Oxidation); C9(Carbamidomethyl)	1	Tb927.2.2990:mRNA-p1	Tb927.2.2990:mRNA-p1	0	2	0.6459	0	1	1	1156.5	2311.99	2311.99	0.07	8e-05	HCD (High Energy Collision Dissociation)	MS2	0	35	44.3121	22831	20210602_SC_TB_C82_1.raw	F1	2.57	1		0.001164	0.00169
	FALSE	Sequest HT (A2)	Unambiguous	[R].EVPHPEPTVTEVLNR.[M]		1	Tb927.2.2990:mRNA-p1	Tb927.2.2990:mRNA-p1	0	3	0.0808	0	1	1	572.969	1716.89	1716.89	-0.24	-0.00013	HCD (High Energy Collision Dissociation)	MS2	5.77507	35	44.3189	22836	20210602_SC_TB_C82_1.raw	F1	1.98	1		0.001164	0.003624
	FALSE	Sequest HT (A2)	Unambiguous	[R].mLAEEAIATLPR.[T]	M1(Oxidation)	1	Tb927.2.2990:mRNA-p1	Tb927.2.2990:mRNA-p1	0	2	0.2987	0	1	1	665.856	1330.7	1330.7	0.42	0.00028	HCD (High Energy Collision Dissociation)	MS2	0	35	44.5112	22984	20210602_SC_TB_C82_1.raw	F1	2.31	1		0.001164	8.319e-05
	FALSE	Sequest HT (A2)	Unambiguous	[R].RAEALGALNPQQQQQIIHDEHPR.[M]		1	Tb927.2.2990:mRNA-p1	Tb927.2.2990:mRNA-p1	1	4	0.3166	0	1	1	663.096	2649.36	2649.36	0.88	0.00059	HCD (High Energy Collision Dissociation)	MS2	8.79005	35	44.5624	23026	20210602_SC_TB_C82_1.raw	F1	2.59	1		0.001164	0.0006022
	FALSE	Sequest HT (A2)	Unambiguous	[R].AEGDNImScGGGAGVDALEGPYR.[F]	M7(Oxidation); C9(Carbamidomethyl)	1	Tb927.2.2990:mRNA-p1	Tb927.2.2990:mRNA-p1	0	2	0.5434	0	1	1	1156.5	2311.99	2311.99	0.47	0.00055	HCD (High Energy Collision Dissociation)	MS2	0	35	44.5706	23034	20210602_SC_TB_C82_1.raw	F1	2.19	1		0.003762	0.02059
	FALSE	Sequest HT (A2)	Unambiguous	[R].mLAEEAIATLPR.[T]	M1(Oxidation)	1	Tb927.2.2990:mRNA-p1	Tb927.2.2990:mRNA-p1	0	2	0.4519	0	1	1	665.856	1330.7	1330.7	0.39	0.00026	HCD (High Energy Collision Dissociation)	MS2	12.3172	0.227	44.7665	23129	20210602_SC_TB_C82_1.raw	F1	2.7	1		0.001164	0.0001016
	FALSE	Sequest HT (A2)	Unambiguous	[R].RAEALGALNPQQQQQIIHDEHPR.[M]		1	Tb927.2.2990:mRNA-p1	Tb927.2.2990:mRNA-p1	1	4	0.255	0	1	1	663.096	2649.36	2649.36	1.13	0.00075	HCD (High Energy Collision Dissociation)	MS2	0	35	44.8827	23165	20210602_SC_TB_C82_1.raw	F1	3.02	1		0.001164	0.005306
	FALSE	Sequest HT (A2)	Unambiguous	[R].EVPHPEPTVTEVLNR.[M]		1	Tb927.2.2990:mRNA-p1	Tb927.2.2990:mRNA-p1	0	3	0.1459	0	1	1	572.968	1716.89	1716.89	-0.82	-0.00047	HCD (High Energy Collision Dissociation)	MS2	44.9358	35	44.8841	23166	20210602_SC_TB_C82_1.raw	F1	1.85	1		0.004394	0.04003
	FALSE	Sequest HT (A2)	Unambiguous	[R].AEGDNImScGGGAGVDALEGPYR.[F]	M7(Oxidation); C9(Carbamidomethyl)	1	Tb927.2.2990:mRNA-p1	Tb927.2.2990:mRNA-p1	0	2	0.4757	0	1	1	1156.5	2311.99	2311.99	-1.04	-0.0012	HCD (High Energy Collision Dissociation)	MS2	51.3537	35	44.9726	23218	20210602_SC_TB_C82_1.raw	F1	1.85	1		0.004342	0.02349
	FALSE	Sequest HT (A2)	Unambiguous	[R].mLAEEAIATLPR.[T]	M1(Oxidation)	1	Tb927.2.2990:mRNA-p1	Tb927.2.2990:mRNA-p1	0	2	0.4394	0	1	1	665.856	1330.7	1330.7	0.65	0.00043	HCD (High Energy Collision Dissociation)	MS2	11.7782	1.469	45.0204	23250	20210602_SC_TB_C82_1.raw	F1	3.3	1		0.001164	0.000896
	FALSE	Sequest HT (A2)	Unambiguous	[R].EVPHPEPTVTEVLNR.[M]		1	Tb927.2.2990:mRNA-p1	Tb927.2.2990:mRNA-p1	0	3	0.2842	0	1	1	572.968	1716.89	1716.89	-0.73	-0.00042	HCD (High Energy Collision Dissociation)	MS2	0	35	45.1372	23339	20210602_SC_TB_C82_1.raw	F1	2.78	1		0.001164	0.001788
	FALSE	Sequest HT (A2)	Unambiguous	[R].AEGDNImScGGGAGVDALEGPYR.[F]	M7(Oxidation); C9(Carbamidomethyl)	1	Tb927.2.2990:mRNA-p1	Tb927.2.2990:mRNA-p1	0	2	0.5502	0	1	1	1156.5	2311.99	2311.99	0.31	0.00036	HCD (High Energy Collision Dissociation)	MS2	0	35	45.2271	23417	20210602_SC_TB_C82_1.raw	F1	2.49	1		0.001164	0.003893
	FALSE	Sequest HT (A2)	Unambiguous	[R].mLAEEAIATLPR.[T]	M1(Oxidation)	1	Tb927.2.2990:mRNA-p1	Tb927.2.2990:mRNA-p1	0	2	0.4486	0	1	1	665.856	1330.71	1330.7	1.27	0.00084	HCD (High Energy Collision Dissociation)	MS2	10.6399	7.783	45.2749	23452	20210602_SC_TB_C82_1.raw	F1	2.92	1		0.001164	0.001175
	FALSE	Sequest HT (A2)	Unambiguous	[R].RAEALGALNPQQQQQIIHDEHPR.[M]		1	Tb927.2.2990:mRNA-p1	Tb927.2.2990:mRNA-p1	1	4	0.3003	0	1	1	663.096	2649.36	2649.36	0.72	0.00048	HCD (High Energy Collision Dissociation)	MS2	2.71959	35	45.3896	23557	20210602_SC_TB_C82_1.raw	F1	3.43	1		0.001164	0.0001312
	FALSE	Sequest HT (A2)	Unambiguous	[R].mLAEEAIATLPR.[T]	M1(Oxidation)	1	Tb927.2.2990:mRNA-p1	Tb927.2.2990:mRNA-p1	0	2	0.3656	0	1	1	665.856	1330.7	1330.7	0.51	0.00034	HCD (High Energy Collision Dissociation)	MS2	11.033	11.958	45.5289	23668	20210602_SC_TB_C82_1.raw	F1	2.79	1		0.001164	5.464e-05
	FALSE	Sequest HT (A2)	Unambiguous	[R].RAEALGALNPQQQQQIIHDEHPR.[M]		1	Tb927.2.2990:mRNA-p1	Tb927.2.2990:mRNA-p1	1	4	0.4565	0	1	1	663.096	2649.36	2649.36	-0.04	-2e-05	HCD (High Energy Collision Dissociation)	MS2	0	35	45.6467	23764	20210602_SC_TB_C82_1.raw	F1	3.33	1		0.001164	0.0001741
	FALSE	Sequest HT (A2)	Unambiguous	[R].mLAEEAIATLPR.[T]	M1(Oxidation)	1	Tb927.2.2990:mRNA-p1	Tb927.2.2990:mRNA-p1	0	2	0.4923	0	1	1	665.856	1330.7	1330.7	0.95	0.00063	HCD (High Energy Collision Dissociation)	MS2	10.4337	18.47	45.7812	23864	20210602_SC_TB_C82_1.raw	F1	3.25	1		0.001164	0.0004366
	FALSE	Sequest HT (A2)	Unambiguous	[R].RAEALGALNPQQQQQIIHDEHPR.[M]		1	Tb927.2.2990:mRNA-p1	Tb927.2.2990:mRNA-p1	1	4	0.1149	0	1	1	663.095	2649.36	2649.36	-0.24	-0.00016	HCD (High Energy Collision Dissociation)	MS2	0	23.29	45.9036	23965	20210602_SC_TB_C82_1.raw	F1	2.35	1		0.001164	0.00316
	FALSE	Sequest HT (A2)	Unambiguous	[R].mLAEEAIATLPR.[T]	M1(Oxidation)	1	Tb927.2.2990:mRNA-p1	Tb927.2.2990:mRNA-p1	0	2	0.3714	0	1	1	665.855	1330.7	1330.7	-0.17	-0.00011	HCD (High Energy Collision Dissociation)	MS2	7.59736	35	46.0341	24069	20210602_SC_TB_C82_1.raw	F1	2.8	1		0.001164	0.0003618
	FALSE	Sequest HT (A2)	Unambiguous	[R].RAEALGALNPQQQQQIIHDEHPR.[M]		1	Tb927.2.2990:mRNA-p1	Tb927.2.2990:mRNA-p1	1	4	0.3959	0	1	1	663.096	2649.36	2649.36	0.2	0.00013	HCD (High Energy Collision Dissociation)	MS2	2.7585	35	46.1576	24175	20210602_SC_TB_C82_1.raw	F1	3.89	1		0.001164	1.272e-05
	FALSE	Sequest HT (A2)	Unambiguous	[R].EVPHPEPTVTEVLNR.[M]		1	Tb927.2.2990:mRNA-p1	Tb927.2.2990:mRNA-p1	0	3	0.1835	0	1	1	572.969	1716.89	1716.89	-0.07	-4e-05	HCD (High Energy Collision Dissociation)	MS2	7.37551	35	46.1907	24201	20210602_SC_TB_C82_1.raw	F1	2.67	1		0.001164	0.0001923
	FALSE	Sequest HT (A2)	Unambiguous	[R].mLAEEAIATLPR.[T]	M1(Oxidation)	1	Tb927.2.2990:mRNA-p1	Tb927.2.2990:mRNA-p1	0	2	0.4591	0	1	1	665.855	1330.7	1330.7	-0.28	-0.00018	HCD (High Energy Collision Dissociation)	MS2	11.1694	21.328	46.289	24287	20210602_SC_TB_C82_1.raw	F1	2.81	1		0.001164	5.231e-05
	FALSE	Sequest HT (A2)	Unambiguous	[R].VEGPGETVAADAcLQELcR.[L]	C13(Carbamidomethyl); C18(Carbamidomethyl)	1	Tb927.2.2990:mRNA-p1	Tb927.2.2990:mRNA-p1	0	2	0.6417	0	1	1	1037.98	2074.95	2074.95	-0.77	-0.0008	HCD (High Energy Collision Dissociation)	MS2	3.32354	35	46.3713	24352	20210602_SC_TB_C82_1.raw	F1	4.94	1		0.001164	7.068e-06
	FALSE	Sequest HT (A2)	Unambiguous	[R].VEGPGETVAADAcLQELcR.[L]	C13(Carbamidomethyl); C18(Carbamidomethyl)	1	Tb927.2.2990:mRNA-p1	Tb927.2.2990:mRNA-p1	0	3	0.1272	0	1	1	692.322	2074.95	2074.95	-0.51	-0.00035	HCD (High Energy Collision Dissociation)	MS2	0	35	46.4169	24393	20210602_SC_TB_C82_1.raw	F1	1.73	1		0.00293	0.008048
	FALSE	Sequest HT (A2)	Unambiguous	[R].RAEALGALNPQQQQQIIHDEHPR.[M]		1	Tb927.2.2990:mRNA-p1	Tb927.2.2990:mRNA-p1	1	4	0.2604	0	1	1	663.096	2649.36	2649.36	0.28	0.00018	HCD (High Energy Collision Dissociation)	MS2	7.33162	19.695	46.4232	24397	20210602_SC_TB_C82_1.raw	F1	2.65	1		0.001164	0.004708
	FALSE	Sequest HT (A2)	Unambiguous	[R].mLAEEAIATLPR.[T]	M1(Oxidation)	1	Tb927.2.2990:mRNA-p1	Tb927.2.2990:mRNA-p1	0	2	0.3284	0	1	1	665.856	1330.71	1330.7	1.26	0.00084	HCD (High Energy Collision Dissociation)	MS2	45.7397	29.345	46.6358	24569	20210602_SC_TB_C82_1.raw	F1	2.71	1		0.001164	0.0001668
	FALSE	Sequest HT (A2)	Unambiguous	[R].VEGPGETVAADAcLQELcR.[L]	C13(Carbamidomethyl); C18(Carbamidomethyl)	1	Tb927.2.2990:mRNA-p1	Tb927.2.2990:mRNA-p1	0	2	0.5549	0	1	1	1037.98	2074.95	2074.95	-0.91	-0.00094	HCD (High Energy Collision Dissociation)	MS2	0	35	46.7897	24689	20210602_SC_TB_C82_1.raw	F1	3.55	1		0.001164	0.002636
	FALSE	Sequest HT (A2)	Unambiguous	[R].EVPHPEPTVTEVLNR.[M]		1	Tb927.2.2990:mRNA-p1	Tb927.2.2990:mRNA-p1	0	3	0.0882	0	1	1	572.968	1716.89	1716.89	-0.65	-0.00037	HCD (High Energy Collision Dissociation)	MS2	0	35	46.9736	24838	20210602_SC_TB_C82_1.raw	F1	2.04	1		0.001164	0.001431
	FALSE	Sequest HT (A2)	Unambiguous	[R].VEGPGETVAADAcLQELcR.[L]	C13(Carbamidomethyl); C18(Carbamidomethyl)	1	Tb927.2.2990:mRNA-p1	Tb927.2.2990:mRNA-p1	0	2	0.3906	0	1	1	1037.98	2074.94	2074.95	-4.22	-0.00437	HCD (High Energy Collision Dissociation)	MS2	0	35	47.0496	24872	20210602_SC_TB_C82_1.raw	F1	2.56	1		0.004632	0.04366
	FALSE	Sequest HT (A2)	Unambiguous	[R].mLAEEAIATLPR.[T]	M1(Oxidation)	1	Tb927.2.2990:mRNA-p1	Tb927.2.2990:mRNA-p1	0	2	0.4137	0	1	1	665.856	1330.7	1330.7	0.96	0.00064	HCD (High Energy Collision Dissociation)	MS2	48.6386	30.371	47.1807	24966	20210602_SC_TB_C82_1.raw	F1	2.49	1		0.001164	0.000342
	FALSE	Sequest HT (A2)	Unambiguous	[R].RAEALGALNPQQQQQIIHDEHPR.[M]		1	Tb927.2.2990:mRNA-p1	Tb927.2.2990:mRNA-p1	1	4	0.058	0	1	1	663.095	2649.36	2649.36	-0.22	-0.00015	HCD (High Energy Collision Dissociation)	MS2	10.5308	35	47.182	24967	20210602_SC_TB_C82_1.raw	F1	2.93	1		0.001164	0.0003774
	FALSE	Sequest HT (A2)	Unambiguous	[R].RAEALGALNPQQQQQIIHDEHPR.[M]		1	Tb927.2.2990:mRNA-p1	Tb927.2.2990:mRNA-p1	1	4	0.0964	0	1	1	663.095	2649.36	2649.36	-0.32	-0.00021	HCD (High Energy Collision Dissociation)	MS2	4.56632	35	47.4353	25185	20210602_SC_TB_C82_1.raw	F1	2.8	1		0.001164	0.0002784
	FALSE	Sequest HT (A2)	Unambiguous	[R].mLAEEAIATLPR.[T]	M1(Oxidation)	1	Tb927.2.2990:mRNA-p1	Tb927.2.2990:mRNA-p1	0	2	0.3457	0	1	1	665.856	1330.71	1330.7	1.23	0.00082	HCD (High Energy Collision Dissociation)	MS2	29.2743	35	47.4368	25186	20210602_SC_TB_C82_1.raw	F1	2.43	1		0.001164	9.523e-05
	FALSE	Sequest HT (A2)	Unambiguous	[R].AEALGALNPQQQQQIIHDEHPR.[M]		1	Tb927.2.2990:mRNA-p1	Tb927.2.2990:mRNA-p1	0	3	0.2715	0	1	1	831.761	2493.27	2493.26	3.42	0.00285	HCD (High Energy Collision Dissociation)	MS2	79.2961	35	47.4507	25196	20210602_SC_TB_C82_1.raw	F1	3.02	1		0.004394	0.02553
	FALSE	Sequest HT (A2)	Unambiguous	[R].RAEALGALNPQQQQQIIHDEHPR.[M]		1	Tb927.2.2990:mRNA-p1	Tb927.2.2990:mRNA-p1	1	4	0.1008	0	1	1	663.094	2649.36	2649.36	-1.99	-0.00132	HCD (High Energy Collision Dissociation)	MS2	27.1584	35	47.6879	25347	20210602_SC_TB_C82_1.raw	F1	2.38	1		0.001164	0.002695
	FALSE	Sequest HT (A2)	Unambiguous	[R].mLAEEAIATLPR.[T]	M1(Oxidation)	1	Tb927.2.2990:mRNA-p1	Tb927.2.2990:mRNA-p1	0	2	0.3977	0	1	1	665.855	1330.7	1330.7	-0.25	-0.00017	HCD (High Energy Collision Dissociation)	MS2	0	35	47.7231	25362	20210602_SC_TB_C82_1.raw	F1	2.59	1		0.001164	6.181e-05
	FALSE	Sequest HT (A2)	Unambiguous	[R].EVPHPEPTVTEVLNR.[M]		1	Tb927.2.2990:mRNA-p1	Tb927.2.2990:mRNA-p1	0	3	0.0522	0	1	1	572.968	1716.89	1716.89	-0.89	-0.00051	HCD (High Energy Collision Dissociation)	MS2	13.9736	35	47.7668	25386	20210602_SC_TB_C82_1.raw	F1	2.3	1		0.003762	0.02048
	FALSE	Sequest HT (A2)	Unambiguous	[R].RAEALGALNPQQQQQIIHDEHPR.[M]		1	Tb927.2.2990:mRNA-p1	Tb927.2.2990:mRNA-p1	1	4	0.5287	0	1	1	663.096	2649.36	2649.36	-0.06	-4e-05	HCD (High Energy Collision Dissociation)	MS2	0	35	47.9455	25544	20210602_SC_TB_C82_1.raw	F1	4.01	1		0.001164	5.151e-05
	FALSE	Sequest HT (A2)	Unambiguous	[R].mLAEEAIATLPR.[T]	M1(Oxidation)	1	Tb927.2.2990:mRNA-p1	Tb927.2.2990:mRNA-p1	0	2	0.3202	0	1	1	665.855	1330.7	1330.7	0.11	8e-05	HCD (High Energy Collision Dissociation)	MS2	21.3182	35	47.992	25579	20210602_SC_TB_C82_1.raw	F1	2.28	1		0.001164	0.001003
	FALSE	Sequest HT (A2)	Unambiguous	[R].RAEALGALNPQQQQQIIHDEHPR.[M]		1	Tb927.2.2990:mRNA-p1	Tb927.2.2990:mRNA-p1	1	4	0.3628	0	1	1	663.095	2649.36	2649.36	-0.24	-0.00016	HCD (High Energy Collision Dissociation)	MS2	0	35	48.2068	25736	20210602_SC_TB_C82_1.raw	F1	3.28	1		0.001164	0.002426
	FALSE	Sequest HT (A2)	Unambiguous	[R].mLAEEAIATLPR.[T]	M1(Oxidation)	1	Tb927.2.2990:mRNA-p1	Tb927.2.2990:mRNA-p1	0	2	0.2863	0	1	1	665.855	1330.7	1330.7	-0.8	-0.00053	HCD (High Energy Collision Dissociation)	MS2	11.1831	35	48.2612	25786	20210602_SC_TB_C82_1.raw	F1	2.27	1		0.001164	0.002697
	FALSE	Sequest HT (A2)	Unambiguous	[R].mLAEEAIATLPR.[T]	M1(Oxidation)	1	Tb927.2.2990:mRNA-p1	Tb927.2.2990:mRNA-p1	0	2	0.3148	0	1	1	665.855	1330.7	1330.7	-0.43	-0.00029	HCD (High Energy Collision Dissociation)	MS2	0	35	48.5295	25965	20210602_SC_TB_C82_1.raw	F1	2.16	1		0.001164	0.0001162
	FALSE	Sequest HT (A2)	Unambiguous	[R].MLAEEAIATLPR.[T]		1	Tb927.2.2990:mRNA-p1	Tb927.2.2990:mRNA-p1	0	2	0.2163	0	1	1	657.858	1314.71	1314.71	-0.12	-8e-05	HCD (High Energy Collision Dissociation)	MS2	47.7173	26.669	48.5731	26002	20210602_SC_TB_C82_1.raw	F1	2.08	1		0.001164	0.0004322
	FALSE	Sequest HT (A2)	Unambiguous	[R].RAEALGALNPQQQQQIIHDEHPR.[M]		1	Tb927.2.2990:mRNA-p1	Tb927.2.2990:mRNA-p1	1	4	0.3283	0	1	1	663.096	2649.36	2649.36	0.41	0.00027	HCD (High Energy Collision Dissociation)	MS2	5.67651	35	48.7212	26113	20210602_SC_TB_C82_1.raw	F1	3.99	1		0.001164	0.002599
	FALSE	Sequest HT (A2)	Unambiguous	[R].mLAEEAIATLPR.[T]	M1(Oxidation)	1	Tb927.2.2990:mRNA-p1	Tb927.2.2990:mRNA-p1	0	2	0.2052	0	1	1	665.857	1330.71	1330.7	1.68	0.00112	HCD (High Energy Collision Dissociation)	MS2	16.0721	35	48.7847	26158	20210602_SC_TB_C82_1.raw	F1	2.68	1		0.001164	0.000128
	FALSE	Sequest HT (A2)	Unambiguous	[R].RAEALGALNPQQQQQIIHDEHPR.[M]		1	Tb927.2.2990:mRNA-p1	Tb927.2.2990:mRNA-p1	1	4	0.1125	0	1	1	663.095	2649.36	2649.36	-0.41	-0.00027	HCD (High Energy Collision Dissociation)	MS2	1.6439	23.23	48.9744	26306	20210602_SC_TB_C82_1.raw	F1	3.2	1		0.001164	0.0009769
	FALSE	Sequest HT (A2)	Unambiguous	[R].mLAEEAIATLPR.[T]	M1(Oxidation)	1	Tb927.2.2990:mRNA-p1	Tb927.2.2990:mRNA-p1	0	2	0.137	0	1	1	665.856	1330.71	1330.7	1.23	0.00082	HCD (High Energy Collision Dissociation)	MS2	4.60109	28.199	49.0499	26367	20210602_SC_TB_C82_1.raw	F1	2.19	1		0.001164	0.0001847
	FALSE	Sequest HT (A2)	Unambiguous	[K].LLLQHHHmEDR.[M]	M8(Oxidation)	1	Tb927.2.2990:mRNA-p1	Tb927.2.2990:mRNA-p1	0	3	0.2343	0	1	1	482.242	1444.71	1444.71	-0.83	-0.0004	HCD (High Energy Collision Dissociation)	MS2	0	35	49.2044	26475	20210602_SC_TB_C82_1.raw	F1	1.75	1		0.001164	0.004807
	FALSE	Sequest HT (A2)	Unambiguous	[R].RAEALGALNPQQQQQIIHDEHPR.[M]		1	Tb927.2.2990:mRNA-p1	Tb927.2.2990:mRNA-p1	1	4	0.3702	0	1	1	663.095	2649.36	2649.36	-0.5	-0.00033	HCD (High Energy Collision Dissociation)	MS2	2.72464	31.983	49.2321	26493	20210602_SC_TB_C82_1.raw	F1	3.62	1		0.00293	0.00901
	FALSE	Sequest HT (A2)	Unambiguous	[R].mLAEEAIATLPR.[T]	M1(Oxidation)	1	Tb927.2.2990:mRNA-p1	Tb927.2.2990:mRNA-p1	0	2	0.1257	0	1	1	665.857	1330.71	1330.7	2.16	0.00144	HCD (High Energy Collision Dissociation)	MS2	3.28441	35	49.3039	26554	20210602_SC_TB_C82_1.raw	F1	1.67	1		0.004394	0.03142
	FALSE	Sequest HT (A2)	Unambiguous	[R].RAEALGALNPQQQQQIIHDEHPR.[M]		1	Tb927.2.2990:mRNA-p1	Tb927.2.2990:mRNA-p1	1	4	0.39	0	1	1	663.096	2649.36	2649.36	0.36	0.00024	HCD (High Energy Collision Dissociation)	MS2	14.2803	35	49.7379	26879	20210602_SC_TB_C82_1.raw	F1	3.41	1		0.001164	0.004329
	FALSE	Sequest HT (A2)	Unambiguous	[R].mLAEEAIATLPR.[T]	M1(Oxidation)	1	Tb927.2.2990:mRNA-p1	Tb927.2.2990:mRNA-p1	0	2	0.1304	0	1	1	665.856	1330.7	1330.7	0.73	0.00048	HCD (High Energy Collision Dissociation)	MS2	13.5995	35	49.91	27017	20210602_SC_TB_C82_1.raw	F1	2.07	1		0.001164	0.0007078
	FALSE	Sequest HT (A2)	Unambiguous	[R].RAEALGALNPQQQQQIIHDEHPR.[M]		1	Tb927.2.2990:mRNA-p1	Tb927.2.2990:mRNA-p1	1	4	0.3622	0	1	1	663.095	2649.36	2649.36	-0.36	-0.00024	HCD (High Energy Collision Dissociation)	MS2	0	33.471	49.9892	27068	20210602_SC_TB_C82_1.raw	F1	3.23	1		0.001164	0.0003745
	FALSE	Sequest HT (A2)	Unambiguous	[R].RAEALGALNPQQQQQIIHDEHPR.[M]		1	Tb927.2.2990:mRNA-p1	Tb927.2.2990:mRNA-p1	1	4	0.3968	0	1	1	663.095	2649.36	2649.36	-0.25	-0.00016	HCD (High Energy Collision Dissociation)	MS2	2.72845	35	50.2459	27262	20210602_SC_TB_C82_1.raw	F1	3.78	1		0.001164	0.0009136
	FALSE	Sequest HT (A2)	Unambiguous	[R].RAEALGALNPQQQQQIIHDEHPR.[M]		1	Tb927.2.2990:mRNA-p1	Tb927.2.2990:mRNA-p1	1	4	0.4018	0	1	1	663.096	2649.36	2649.36	0.07	5e-05	HCD (High Energy Collision Dissociation)	MS2	1.12119	35	50.7611	27639	20210602_SC_TB_C82_1.raw	F1	3.41	1		0.001164	0.0003227
	FALSE	Sequest HT (A2)	Unambiguous	[R].RAEALGALNPQQQQQIIHDEHPR.[M]		1	Tb927.2.2990:mRNA-p1	Tb927.2.2990:mRNA-p1	1	4	0.3665	0	1	1	663.096	2649.36	2649.36	0.19	0.00013	HCD (High Energy Collision Dissociation)	MS2	0	33.26	51.0158	27817	20210602_SC_TB_C82_1.raw	F1	3.22	1		0.001164	0.002306
	FALSE	Sequest HT (A2)	Unambiguous	[R].RAEALGALNPQQQQQIIHDEHPR.[M]		1	Tb927.2.2990:mRNA-p1	Tb927.2.2990:mRNA-p1	1	4	0.29	0	1	1	663.096	2649.36	2649.36	0.03	2e-05	HCD (High Energy Collision Dissociation)	MS2	0	35	51.2705	28001	20210602_SC_TB_C82_1.raw	F1	3.31	1		0.001164	0.0009438
	FALSE	Sequest HT (A2)	Unambiguous	[R].RAEALGALNPQQQQQIIHDEHPR.[M]		1	Tb927.2.2990:mRNA-p1	Tb927.2.2990:mRNA-p1	1	4	0.31	0	1	1	663.095	2649.36	2649.36	-0.31	-0.0002	HCD (High Energy Collision Dissociation)	MS2	5.32279	35	51.5218	28161	20210602_SC_TB_C82_1.raw	F1	3	1		0.001164	0.003041
	FALSE	Sequest HT (A2)	Unambiguous	[R].RAEALGALNPQQQQQIIHDEHPR.[M]		1	Tb927.2.2990:mRNA-p1	Tb927.2.2990:mRNA-p1	1	4	0.2821	0	1	1	663.096	2649.36	2649.36	0	0	HCD (High Energy Collision Dissociation)	MS2	1.1405	33.018	51.7779	28336	20210602_SC_TB_C82_1.raw	F1	2.73	1		0.001164	0.003909
	FALSE	Sequest HT (A2)	Unambiguous	[R].RAEALGALNPQQQQQIIHDEHPR.[M]		1	Tb927.2.2990:mRNA-p1	Tb927.2.2990:mRNA-p1	1	4	0.2196	0	1	1	663.096	2649.36	2649.36	0.12	8e-05	HCD (High Energy Collision Dissociation)	MS2	0	35	52.0312	28518	20210602_SC_TB_C82_1.raw	F1	2.55	1		0.001164	0.002852
	FALSE	Sequest HT (A2)	Unambiguous	[R].RAEALGALNPQQQQQIIHDEHPR.[M]		1	Tb927.2.2990:mRNA-p1	Tb927.2.2990:mRNA-p1	1	4	0.4881	0	1	1	663.096	2649.36	2649.36	-0.04	-2e-05	HCD (High Energy Collision Dissociation)	MS2	2.55502	35	52.2836	28659	20210602_SC_TB_C82_1.raw	F1	3.79	1		0.001164	7.859e-05
	FALSE	Sequest HT (A2)	Unambiguous	[R].RAEALGALNPQQQQQIIHDEHPR.[M]		1	Tb927.2.2990:mRNA-p1	Tb927.2.2990:mRNA-p1	1	4	0.4685	0	1	1	663.096	2649.36	2649.36	0.21	0.00014	HCD (High Energy Collision Dissociation)	MS2	0	33.494	52.7939	28972	20210602_SC_TB_C82_1.raw	F1	3.97	1		0.001164	0.0001987
	FALSE	Sequest HT (A2)	Unambiguous	[K].LLLQHHHmEDR.[M]	M8(Oxidation)	1	Tb927.2.2990:mRNA-p1	Tb927.2.2990:mRNA-p1	0	3	0.1265	0	1	1	482.242	1444.71	1444.71	0.16	8e-05	HCD (High Energy Collision Dissociation)	MS2	0	35	53.0209	29112	20210602_SC_TB_C82_1.raw	F1	1.66	1		0.003035	0.01787
	FALSE	Sequest HT (A2)	Unambiguous	[R].RAEALGALNPQQQQQIIHDEHPR.[M]		1	Tb927.2.2990:mRNA-p1	Tb927.2.2990:mRNA-p1	1	4	0.3994	0	1	1	663.096	2649.36	2649.36	-0.04	-3e-05	HCD (High Energy Collision Dissociation)	MS2	0	35	53.0476	29132	20210602_SC_TB_C82_1.raw	F1	3.33	1		0.001164	0.0007056
	FALSE	Sequest HT (A2)	Unambiguous	[R].RAEALGALNPQQQQQIIHDEHPR.[M]		1	Tb927.2.2990:mRNA-p1	Tb927.2.2990:mRNA-p1	1	4	0.2746	0	1	1	663.095	2649.36	2649.36	-0.2	-0.00013	HCD (High Energy Collision Dissociation)	MS2	0	35	53.301	29272	20210602_SC_TB_C82_1.raw	F1	2.84	1		0.001164	0.003257
	FALSE	Sequest HT (A2)	Unambiguous	[R].RAEALGALNPQQQQQIIHDEHPR.[M]		1	Tb927.2.2990:mRNA-p1	Tb927.2.2990:mRNA-p1	1	4	0.4899	0	1	1	663.096	2649.36	2649.36	0.01	1e-05	HCD (High Energy Collision Dissociation)	MS2	2.00836	35	53.5549	29424	20210602_SC_TB_C82_1.raw	F1	3.98	1		0.001164	5.088e-05
	FALSE	Sequest HT (A2)	Unambiguous	[K].LLLQHHHmEDR.[M]	M8(Oxidation)	1	Tb927.2.2990:mRNA-p1	Tb927.2.2990:mRNA-p1	0	3	0.1747	0	1	1	482.242	1444.71	1444.71	-0.01	-1e-05	HCD (High Energy Collision Dissociation)	MS2	0	35	53.7831	29527	20210602_SC_TB_C82_1.raw	F1	1.66	1		0.004394	0.03901
	FALSE	Sequest HT (A2)	Unambiguous	[R].RAEALGALNPQQQQQIIHDEHPR.[M]		1	Tb927.2.2990:mRNA-p1	Tb927.2.2990:mRNA-p1	1	4	0.3096	0	1	1	663.095	2649.36	2649.36	-0.52	-0.00034	HCD (High Energy Collision Dissociation)	MS2	0	35	53.8147	29556	20210602_SC_TB_C82_1.raw	F1	3.94	1		0.001164	0.0001368
	FALSE	Sequest HT (A2)	Unambiguous	[R].RAEALGALNPQQQQQIIHDEHPR.[M]		1	Tb927.2.2990:mRNA-p1	Tb927.2.2990:mRNA-p1	1	4	0.4319	0	1	1	663.096	2649.36	2649.36	0.15	0.0001	HCD (High Energy Collision Dissociation)	MS2	0	35	54.0674	29706	20210602_SC_TB_C82_1.raw	F1	3.45	1		0.001164	0.0008532
	FALSE	Sequest HT (A2)	Unambiguous	[R].RAEALGALNPQQQQQIIHDEHPR.[M]		1	Tb927.2.2990:mRNA-p1	Tb927.2.2990:mRNA-p1	1	4	0.4463	0	1	1	663.096	2649.36	2649.36	-0.02	-1e-05	HCD (High Energy Collision Dissociation)	MS2	1.13521	35	54.3228	29852	20210602_SC_TB_C82_1.raw	F1	4.1	1		0.001164	0.0003516
	FALSE	Sequest HT (A2)	Unambiguous	[R].RAEALGALNPQQQQQIIHDEHPR.[M]		1	Tb927.2.2990:mRNA-p1	Tb927.2.2990:mRNA-p1	1	4	0.3825	0	1	1	663.096	2649.36	2649.36	0.09	6e-05	HCD (High Energy Collision Dissociation)	MS2	0	35	54.5759	29992	20210602_SC_TB_C82_1.raw	F1	3.66	1		0.001164	0.0007965
	FALSE	Sequest HT (A2)	Unambiguous	[R].RAEALGALNPQQQQQIIHDEHPR.[M]		1	Tb927.2.2990:mRNA-p1	Tb927.2.2990:mRNA-p1	1	4	0.4052	0	1	1	663.096	2649.36	2649.36	0.57	0.00038	HCD (High Energy Collision Dissociation)	MS2	4.94205	35	54.8292	30146	20210602_SC_TB_C82_1.raw	F1	3.85	1		0.001164	0.0003277
	FALSE	Sequest HT (A2)	Unambiguous	[R].RAEALGALNPQQQQQIIHDEHPR.[M]		1	Tb927.2.2990:mRNA-p1	Tb927.2.2990:mRNA-p1	1	4	0.241	0	1	1	663.096	2649.36	2649.36	0.4	0.00026	HCD (High Energy Collision Dissociation)	MS2	0	35	55.0846	30295	20210602_SC_TB_C82_1.raw	F1	2.78	1		0.00293	0.009137
	FALSE	Sequest HT (A2)	Unambiguous	[R].EVPHPEPTVTEVLNR.[M]		1	Tb927.2.2990:mRNA-p1	Tb927.2.2990:mRNA-p1	0	3	0.1776	0	1	1	572.969	1716.89	1716.89	0.2	0.00011	HCD (High Energy Collision Dissociation)	MS2	0	35	55.1194	30315	20210602_SC_TB_C82_1.raw	F1	2.14	1		0.003035	0.0143
	FALSE	Sequest HT (A2)	Unambiguous	[R].RAEALGALNPQQQQQIIHDEHPR.[M]		1	Tb927.2.2990:mRNA-p1	Tb927.2.2990:mRNA-p1	1	4	0.3015	0	1	1	663.096	2649.36	2649.36	-0.05	-3e-05	HCD (High Energy Collision Dissociation)	MS2	0	35	55.3382	30443	20210602_SC_TB_C82_1.raw	F1	3.88	1		0.001164	0.0003608
	FALSE	Sequest HT (A2)	Unambiguous	[R].LHVPNILFEmLR.[D]	M10(Oxidation)	1	Tb927.2.2990:mRNA-p1	Tb927.2.2990:mRNA-p1	0	3	0.2684	0	1	1	499.947	1497.83	1497.82	1.49	0.00074	HCD (High Energy Collision Dissociation)	MS2	10.8183	1.706	55.5045	30535	20210602_SC_TB_C82_1.raw	F1	1.9	1		0.004632	0.05455
	FALSE	Sequest HT (A2)	Unambiguous	[R].LHVPNILFEmLR.[D]	M10(Oxidation)	1	Tb927.2.2990:mRNA-p1	Tb927.2.2990:mRNA-p1	0	3	0.0741	0	1	1	499.946	1497.82	1497.82	-0.03	-2e-05	HCD (High Energy Collision Dissociation)	MS2	9.65472	21.08	56.0079	30796	20210602_SC_TB_C82_1.raw	F1	1.62	1		0.004394	0.03236
	FALSE	Sequest HT (A2)	Unambiguous	[R].RAEALGALNPQQQQQIIHDEHPR.[M]		1	Tb927.2.2990:mRNA-p1	Tb927.2.2990:mRNA-p1	1	4	0.3676	0	1	1	663.096	2649.36	2649.36	0.61	0.0004	HCD (High Energy Collision Dissociation)	MS2	3.72497	35	56.0966	30839	20210602_SC_TB_C82_1.raw	F1	3.21	1		0.001164	0.001915
	FALSE	Sequest HT (A2)	Unambiguous	[R].LHVPNILFEmLR.[D]	M10(Oxidation)	1	Tb927.2.2990:mRNA-p1	Tb927.2.2990:mRNA-p1	0	3	0.4643	0	1	1	499.946	1497.82	1497.82	-0.52	-0.00026	HCD (High Energy Collision Dissociation)	MS2	7.67372	35	56.2614	30929	20210602_SC_TB_C82_1.raw	F1	2.52	1		0.007069	0.06478
	FALSE	Sequest HT (A2)	Unambiguous	[R].RAEALGALNPQQQQQIIHDEHPR.[M]		1	Tb927.2.2990:mRNA-p1	Tb927.2.2990:mRNA-p1	1	4	0.3127	0	1	1	663.096	2649.36	2649.36	0.42	0.00028	HCD (High Energy Collision Dissociation)	MS2	2.08191	35	56.3566	30978	20210602_SC_TB_C82_1.raw	F1	3.23	1		0.001164	0.005698
	FALSE	Sequest HT (A2)	Unambiguous	[R].RAEALGALNPQQQQQIIHDEHPR.[M]		1	Tb927.2.2990:mRNA-p1	Tb927.2.2990:mRNA-p1	1	4	0.4273	0	1	1	663.096	2649.36	2649.36	0.23	0.00015	HCD (High Energy Collision Dissociation)	MS2	5.128	35	56.6109	31111	20210602_SC_TB_C82_1.raw	F1	3.37	1		0.001164	0.001188
	FALSE	Sequest HT (A2)	Unambiguous	[R].RAEALGALNPQQQQQIIHDEHPR.[M]		1	Tb927.2.2990:mRNA-p1	Tb927.2.2990:mRNA-p1	1	4	0.3907	0	1	1	663.096	2649.36	2649.36	0.5	0.00033	HCD (High Energy Collision Dissociation)	MS2	0	35	56.8637	31265	20210602_SC_TB_C82_1.raw	F1	3.66	1		0.003035	0.01986
	FALSE	Sequest HT (A2)	Unambiguous	[K].LLLQHHHmEDR.[M]	M8(Oxidation)	1	Tb927.2.2990:mRNA-p1	Tb927.2.2990:mRNA-p1	0	3	0.2991	0	1	1	482.242	1444.71	1444.71	-0.11	-5e-05	HCD (High Energy Collision Dissociation)	MS2	0	35	57.089	31373	20210602_SC_TB_C82_1.raw	F1	2.24	1		0.00293	0.008023
	FALSE	Sequest HT (A2)	Unambiguous	[R].RAEALGALNPQQQQQIIHDEHPR.[M]		1	Tb927.2.2990:mRNA-p1	Tb927.2.2990:mRNA-p1	1	4	0.338	0	1	1	663.096	2649.36	2649.36	0.31	0.0002	HCD (High Energy Collision Dissociation)	MS2	0	35	57.1154	31387	20210602_SC_TB_C82_1.raw	F1	2.84	1		0.001164	0.0009561
	FALSE	Sequest HT (A2)	Unambiguous	[K].LGLIEFLPDK.[L]		1	Tb927.2.2990:mRNA-p1	Tb927.2.2990:mRNA-p1	0	2	0.3223	0	1	1	572.834	1144.66	1144.66	-0.39	-0.00022	HCD (High Energy Collision Dissociation)	MS2	27.2292	35	57.1819	31417	20210602_SC_TB_C82_1.raw	F1	2.42	1		0.001164	0.001969
	FALSE	Sequest HT (A2)	Unambiguous	[R].LHVPNILFEmLR.[D]	M10(Oxidation)	1	Tb927.2.2990:mRNA-p1	Tb927.2.2990:mRNA-p1	0	3	0.1394	0	1	1	499.946	1497.82	1497.82	-0.49	-0.00025	HCD (High Energy Collision Dissociation)	MS2	9.64569	35	57.2742	31461	20210602_SC_TB_C82_1.raw	F1	1.65	1		0.004394	0.03442
	FALSE	Sequest HT (A2)	Unambiguous	[K].LGLIEFLPDKLPGQAATASPSNAGSGTR.[V]		1	Tb927.2.2990:mRNA-p1	Tb927.2.2990:mRNA-p1	1	3	0.4499	0	1	1	923.492	2768.46	2768.46	1.56	0.00144	HCD (High Energy Collision Dissociation)	MS2	0	35	57.3136	31482	20210602_SC_TB_C82_1.raw	F1	4.09	1		0.001164	0.0003131
	FALSE	Sequest HT (A2)	Unambiguous	[R].RAEALGALNPQQQQQIIHDEHPR.[M]		1	Tb927.2.2990:mRNA-p1	Tb927.2.2990:mRNA-p1	1	4	0.3877	0	1	1	663.096	2649.36	2649.36	0.2	0.00013	HCD (High Energy Collision Dissociation)	MS2	0	35	57.3688	31518	20210602_SC_TB_C82_1.raw	F1	3.25	1		0.001164	0.0002176
	FALSE	Sequest HT (A2)	Unambiguous	[K].LGLIEFLPDK.[L]		1	Tb927.2.2990:mRNA-p1	Tb927.2.2990:mRNA-p1	0	2	0.3264	0	1	1	572.834	1144.66	1144.66	-0.08	-5e-05	HCD (High Energy Collision Dissociation)	MS2	13.8327	20.521	57.4348	31549	20210602_SC_TB_C82_1.raw	F1	2.39	1		0.001164	0.002221
	FALSE	Sequest HT (A2)	Unambiguous	[R].RAEALGALNPQQQQQIIHDEHPR.[M]		1	Tb927.2.2990:mRNA-p1	Tb927.2.2990:mRNA-p1	1	4	0.3558	0	1	1	663.095	2649.36	2649.36	-0.37	-0.00024	HCD (High Energy Collision Dissociation)	MS2	0	35	57.6206	31650	20210602_SC_TB_C82_1.raw	F1	3.71	1		0.001164	0.0002761
	FALSE	Sequest HT (A2)	Unambiguous	[K].LGLIEFLPDK.[L]		1	Tb927.2.2990:mRNA-p1	Tb927.2.2990:mRNA-p1	0	2	0.1969	0	1	1	572.834	1144.66	1144.66	0.22	0.00013	HCD (High Energy Collision Dissociation)	MS2	15.534	35	57.707	31697	20210602_SC_TB_C82_1.raw	F1	1.93	1		0.001164	0.00497
	FALSE	Sequest HT (A2)	Unambiguous	[K].LGLIEFLPDKLPGQAATASPSNAGSGTR.[V]		1	Tb927.2.2990:mRNA-p1	Tb927.2.2990:mRNA-p1	1	3	0.4095	0	1	1	923.491	2768.46	2768.46	0.53	0.00048	HCD (High Energy Collision Dissociation)	MS2	0	35	57.9853	31847	20210602_SC_TB_C82_1.raw	F1	3.37	1		0.004394	0.02798
	FALSE	Sequest HT (A2)	Unambiguous	[K].LGLIEFLPDKLPGQAATASPSNAGSGTR.[V]		1	Tb927.2.2990:mRNA-p1	Tb927.2.2990:mRNA-p1	1	2	0.5423	0	1	1	1384.73	2768.46	2768.46	-0.12	-0.00016	HCD (High Energy Collision Dissociation)	MS2	0	35	58.0711	31898	20210602_SC_TB_C82_1.raw	F1	2.6	1		0.00293	0.008441
	FALSE	Sequest HT (A2)	Unambiguous	[L].PDKLPGQAATASPSNAGSGTR.[V]		1	Tb927.2.2990:mRNA-p1	Tb927.2.2990:mRNA-p1	1	2	0.4981	0	1	1	991.999	1982.99	1982.99	0.61	0.00061	HCD (High Energy Collision Dissociation)	MS2	0	35	58.0921	31914	20210602_SC_TB_C82_1.raw	F1	2.63	1		0.001164	0.002597
	FALSE	Sequest HT (A2)	Unambiguous	[I].EFLPDKLPGQAATASPSNAGSGTR.[V]		1	Tb927.2.2990:mRNA-p1	Tb927.2.2990:mRNA-p1	1	2	0.3258	0	1	1	1186.6	2372.18	2372.18	-0.16	-0.00018	HCD (High Energy Collision Dissociation)	MS2	0	35	58.1106	31925	20210602_SC_TB_C82_1.raw	F1	2.21	1		0.001164	0.005134
	FALSE	Sequest HT (A2)	Unambiguous	[R].RAEALGALNPQQQQQIIHDEHPR.[M]		1	Tb927.2.2990:mRNA-p1	Tb927.2.2990:mRNA-p1	1	4	0.1378	0	1	1	663.096	2649.36	2649.36	0.89	0.00059	HCD (High Energy Collision Dissociation)	MS2	0	35	58.1265	31933	20210602_SC_TB_C82_1.raw	F1	2.54	1		0.003035	0.01811
	FALSE	Sequest HT (A2)	Unambiguous	[K].LGLIEFLPDKLPGQAATASPSNAGSGTR.[V]		1	Tb927.2.2990:mRNA-p1	Tb927.2.2990:mRNA-p1	1	3	0.4681	0	1	1	923.494	2768.47	2768.46	3.28	0.00303	HCD (High Energy Collision Dissociation)	MS2	66.4914	1.785	58.2419	31985	20210602_SC_TB_C82_1.raw	F1	4.08	1		0.001164	0.0009905
	FALSE	Sequest HT (A2)	Unambiguous	[R].RAEALGALNPQQQQQIIHDEHPR.[M]		1	Tb927.2.2990:mRNA-p1	Tb927.2.2990:mRNA-p1	1	4	0.3942	0	1	1	663.096	2649.36	2649.36	-0.06	-4e-05	HCD (High Energy Collision Dissociation)	MS2	0	35	58.3781	32069	20210602_SC_TB_C82_1.raw	F1	4.49	1		0.001164	2.244e-05
	FALSE	Sequest HT (A2)	Unambiguous	[K].LGLIEFLPDKLPGQAATASPSNAGSGTR.[V]		1	Tb927.2.2990:mRNA-p1	Tb927.2.2990:mRNA-p1	1	3	0.4405	0	1	1	923.492	2768.46	2768.46	1.34	0.00124	HCD (High Energy Collision Dissociation)	MS2	9.76177	16.404	58.4964	32122	20210602_SC_TB_C82_1.raw	F1	4.2	1		0.001164	0.0003036
	FALSE	Sequest HT (A2)	Unambiguous	[R].RAEALGALNPQQQQQIIHDEHPR.[M]		1	Tb927.2.2990:mRNA-p1	Tb927.2.2990:mRNA-p1	1	4	0.2052	0	1	1	663.096	2649.36	2649.36	0.65	0.00043	HCD (High Energy Collision Dissociation)	MS2	0	35	58.6349	32195	20210602_SC_TB_C82_1.raw	F1	3.07	1		0.001164	0.000787
	FALSE	Sequest HT (A2)	Unambiguous	[K].LGLIEFLPDKLPGQAATASPSNAGSGTR.[V]		1	Tb927.2.2990:mRNA-p1	Tb927.2.2990:mRNA-p1	1	3	0.2441	0	1	1	923.492	2768.46	2768.46	0.85	0.00079	HCD (High Energy Collision Dissociation)	MS2	36.708	26.448	58.7501	32260	20210602_SC_TB_C82_1.raw	F1	2.99	1		0.001164	0.002724
	FALSE	Sequest HT (A2)	Unambiguous	[R].RAEALGALNPQQQQQIIHDEHPR.[M]		1	Tb927.2.2990:mRNA-p1	Tb927.2.2990:mRNA-p1	1	4	0.05	0	1	1	663.095	2649.36	2649.36	-0.2	-0.00013	HCD (High Energy Collision Dissociation)	MS2	0	35	58.888	32323	20210602_SC_TB_C82_1.raw	F1	2.2	1		0.003035	0.01529
	FALSE	Sequest HT (A2)	Unambiguous	[R].RAEALGALNPQQQQQIIHDEHPR.[M]		1	Tb927.2.2990:mRNA-p1	Tb927.2.2990:mRNA-p1	1	4	0.2329	0	1	1	663.096	2649.36	2649.36	0.32	0.00021	HCD (High Energy Collision Dissociation)	MS2	0	35	59.1467	32453	20210602_SC_TB_C82_1.raw	F1	3.22	1		0.001164	0.0002966
	FALSE	Sequest HT (A2)	Unambiguous	[K].LGLIEFLPDKLPGQAATASPSNAGSGTR.[V]		1	Tb927.2.2990:mRNA-p1	Tb927.2.2990:mRNA-p1	1	3	0.3732	0	1	1	923.492	2768.46	2768.46	1.46	0.00135	HCD (High Energy Collision Dissociation)	MS2	67.2951	35	59.2708	32507	20210602_SC_TB_C82_1.raw	F1	3.51	1		0.003035	0.01852
	FALSE	Sequest HT (A2)	Unambiguous	[K].LLLQHHHmEDR.[M]	M8(Oxidation)	1	Tb927.2.2990:mRNA-p1	Tb927.2.2990:mRNA-p1	0	3	0.2795	0	1	1	482.242	1444.71	1444.71	0.01	1e-05	HCD (High Energy Collision Dissociation)	MS2	0	35	59.3764	32554	20210602_SC_TB_C82_1.raw	F1	2.54	1		0.004394	0.02704
	FALSE	Sequest HT (A2)	Unambiguous	[R].RAEALGALNPQQQQQIIHDEHPR.[M]		1	Tb927.2.2990:mRNA-p1	Tb927.2.2990:mRNA-p1	1	4	0.1596	0	1	1	663.096	2649.36	2649.36	0.2	0.00013	HCD (High Energy Collision Dissociation)	MS2	0	35	59.4028	32570	20210602_SC_TB_C82_1.raw	F1	3.32	1		0.001164	0.0001177
	FALSE	Sequest HT (A2)	Unambiguous	[K].LGLIEFLPDKLPGQAATASPSNAGSGTR.[V]		1	Tb927.2.2990:mRNA-p1	Tb927.2.2990:mRNA-p1	1	3	0.4539	0	1	1	923.491	2768.46	2768.46	0.44	0.0004	HCD (High Energy Collision Dissociation)	MS2	0	35	59.5219	32609	20210602_SC_TB_C82_1.raw	F1	4.12	1		0.002153	0.006034
	FALSE	Sequest HT (A2)	Unambiguous	[R].RAEALGALNPQQQQQIIHDEHPR.[M]		1	Tb927.2.2990:mRNA-p1	Tb927.2.2990:mRNA-p1	1	4	0.1847	0	1	1	663.095	2649.36	2649.36	-0.66	-0.00043	HCD (High Energy Collision Dissociation)	MS2	1.53821	35	59.6547	32679	20210602_SC_TB_C82_1.raw	F1	2.87	1		0.001164	0.003891
	FALSE	Sequest HT (A2)	Unambiguous	[K].LGLIEFLPDKLPGQAATASPSNAGSGTR.[V]		1	Tb927.2.2990:mRNA-p1	Tb927.2.2990:mRNA-p1	1	3	0.2287	0	1	1	923.492	2768.46	2768.46	1.33	0.00123	HCD (High Energy Collision Dissociation)	MS2	0	35	59.7755	32729	20210602_SC_TB_C82_1.raw	F1	2.58	1		0.004632	0.04761
	FALSE	Sequest HT (A2)	Unambiguous	[R].RAEALGALNPQQQQQIIHDEHPR.[M]		1	Tb927.2.2990:mRNA-p1	Tb927.2.2990:mRNA-p1	1	4	0.3439	0	1	1	663.096	2649.36	2649.36	0.14	0.0001	HCD (High Energy Collision Dissociation)	MS2	3.6039	35	59.9082	32788	20210602_SC_TB_C82_1.raw	F1	3.14	1		0.001164	0.0001893
	FALSE	Sequest HT (A2)	Unambiguous	[K].LGLIEFLPDKLPGQAATASPSNAGSGTR.[V]		1	Tb927.2.2990:mRNA-p1	Tb927.2.2990:mRNA-p1	1	3	0.2353	0	1	1	923.492	2768.46	2768.46	1.04	0.00096	HCD (High Energy Collision Dissociation)	MS2	0	35	60.0278	32849	20210602_SC_TB_C82_1.raw	F1	2.72	1		0.003035	0.01378
	FALSE	Sequest HT (A2)	Unambiguous	[R].RAEALGALNPQQQQQIIHDEHPR.[M]		1	Tb927.2.2990:mRNA-p1	Tb927.2.2990:mRNA-p1	1	4	0.2484	0	1	1	663.095	2649.36	2649.36	-0.25	-0.00017	HCD (High Energy Collision Dissociation)	MS2	1.54788	35	60.1613	32909	20210602_SC_TB_C82_1.raw	F1	3.06	1		0.001164	0.003886
	FALSE	Sequest HT (A2)	Unambiguous	[K].LGLIEFLPDKLPGQAATASPSNAGSGTR.[V]		1	Tb927.2.2990:mRNA-p1	Tb927.2.2990:mRNA-p1	1	3	0.3173	0	1	1	923.491	2768.46	2768.46	0.35	0.00032	HCD (High Energy Collision Dissociation)	MS2	0	35	60.2808	32968	20210602_SC_TB_C82_1.raw	F1	2.49	1		0.003035	0.02007
	FALSE	Sequest HT (A2)	Unambiguous	[R].RAEALGALNPQQQQQIIHDEHPR.[M]		1	Tb927.2.2990:mRNA-p1	Tb927.2.2990:mRNA-p1	1	4	0.2283	0	1	1	663.096	2649.36	2649.36	-0.01	0	HCD (High Energy Collision Dissociation)	MS2	0	35	60.4126	33024	20210602_SC_TB_C82_1.raw	F1	3.11	1		0.001164	0.00307
	FALSE	Sequest HT (A2)	Unambiguous	[R].RAEALGALNPQQQQQIIHDEHPR.[M]		1	Tb927.2.2990:mRNA-p1	Tb927.2.2990:mRNA-p1	1	4	0.3304	0	1	1	663.096	2649.36	2649.36	0.24	0.00016	HCD (High Energy Collision Dissociation)	MS2	0	35	60.6644	33130	20210602_SC_TB_C82_1.raw	F1	3.39	1		0.003035	0.01607
	FALSE	Sequest HT (A2)	Unambiguous	[R].RAEALGALNPQQQQQIIHDEHPR.[M]		1	Tb927.2.2990:mRNA-p1	Tb927.2.2990:mRNA-p1	1	4	0.1203	0	1	1	663.096	2649.36	2649.36	0	0	HCD (High Energy Collision Dissociation)	MS2	0	35	61.1675	33358	20210602_SC_TB_C82_1.raw	F1	2.66	1		0.001164	0.004515
	FALSE	Sequest HT (A2)	Unambiguous	[R].RAEALGALNPQQQQQIIHDEHPR.[M]		1	Tb927.2.2990:mRNA-p1	Tb927.2.2990:mRNA-p1	1	4	0.1983	0	1	1	663.096	2649.36	2649.36	0.15	0.0001	HCD (High Energy Collision Dissociation)	MS2	0	35	61.4193	33475	20210602_SC_TB_C82_1.raw	F1	3.58	1		0.001164	0.000888
	FALSE	Sequest HT (A2)	Unambiguous	[R].RAEALGALNPQQQQQIIHDEHPR.[M]		1	Tb927.2.2990:mRNA-p1	Tb927.2.2990:mRNA-p1	1	4	0.252	0	1	1	663.095	2649.36	2649.36	-0.42	-0.00028	HCD (High Energy Collision Dissociation)	MS2	0	35	61.6709	33590	20210602_SC_TB_C82_1.raw	F1	2.54	1		0.001164	0.001143
	FALSE	Sequest HT (A2)	Unambiguous	[R].RAEALGALNPQQQQQIIHDEHPR.[M]		1	Tb927.2.2990:mRNA-p1	Tb927.2.2990:mRNA-p1	1	4	0.2492	0	1	1	663.096	2649.36	2649.36	-0.08	-5e-05	HCD (High Energy Collision Dissociation)	MS2	0	35	61.9282	33698	20210602_SC_TB_C82_1.raw	F1	3.01	1		0.007069	0.06542
	FALSE	Sequest HT (A2)	Unambiguous	[R].RAEALGALNPQQQQQIIHDEHPR.[M]		1	Tb927.2.2990:mRNA-p1	Tb927.2.2990:mRNA-p1	1	4	0.4496	0	1	1	663.095	2649.36	2649.36	-0.11	-7e-05	HCD (High Energy Collision Dissociation)	MS2	3.40825	35	62.184	33800	20210602_SC_TB_C82_1.raw	F1	3.47	1		0.001164	0.002294
	FALSE	Sequest HT (A2)	Unambiguous	[K].LLLQHHHmEDR.[M]	M8(Oxidation)	1	Tb927.2.2990:mRNA-p1	Tb927.2.2990:mRNA-p1	0	3	0.1502	0	1	1	482.242	1444.71	1444.71	-0.13	-6e-05	HCD (High Energy Collision Dissociation)	MS2	0	35	62.4097	33881	20210602_SC_TB_C82_1.raw	F1	2.13	1		0.005143	0.05522
	FALSE	Sequest HT (A2)	Unambiguous	[R].RAEALGALNPQQQQQIIHDEHPR.[M]		1	Tb927.2.2990:mRNA-p1	Tb927.2.2990:mRNA-p1	1	4	0.2395	0	1	1	663.096	2649.36	2649.36	0.06	4e-05	HCD (High Energy Collision Dissociation)	MS2	0	35	62.4363	33890	20210602_SC_TB_C82_1.raw	F1	3.09	1		0.001164	0.0006345
	FALSE	Sequest HT (A2)	Unambiguous	[G].SVASAIVEAFTASAR.[C]		1	Tb927.2.2990:mRNA-p1	Tb927.2.2990:mRNA-p1	0	2	0.3158	0	1	1	740.394	1479.78	1479.78	0.15	0.00011	HCD (High Energy Collision Dissociation)	MS2	24.3123	35	62.5026	33919	20210602_SC_TB_C82_1.raw	F1	2.47	1		0.001164	0.0007649
	FALSE	Sequest HT (A2)	Unambiguous	[R].RAEALGALNPQQQQQIIHDEHPR.[M]		1	Tb927.2.2990:mRNA-p1	Tb927.2.2990:mRNA-p1	1	4	0.0449	0	1	1	663.096	2649.36	2649.36	-0.05	-4e-05	HCD (High Energy Collision Dissociation)	MS2	0	35	62.6876	33986	20210602_SC_TB_C82_1.raw	F1	2.67	1		0.002153	0.006381
	FALSE	Sequest HT (A2)	Unambiguous	[R].RAEALGALNPQQQQQIIHDEHPR.[M]		1	Tb927.2.2990:mRNA-p1	Tb927.2.2990:mRNA-p1	1	4	0.1211	0	1	1	663.095	2649.36	2649.36	-0.27	-0.00018	HCD (High Energy Collision Dissociation)	MS2	0	35	63.1922	34190	20210602_SC_TB_C82_1.raw	F1	2.56	1		0.001164	0.001629
	FALSE	Sequest HT (A2)	Unambiguous	[R].RAEALGALNPQQQQQIIHDEHPR.[M]		1	Tb927.2.2990:mRNA-p1	Tb927.2.2990:mRNA-p1	1	4	0.2095	0	1	1	663.096	2649.36	2649.36	0.27	0.00018	HCD (High Energy Collision Dissociation)	MS2	0	35	63.4445	34282	20210602_SC_TB_C82_1.raw	F1	3.15	1		0.006098	0.05938
	FALSE	Sequest HT (A2)	Unambiguous	[N].GGGSVASAIVEAFTASAR.[C]		1	Tb927.2.2990:mRNA-p1	Tb927.2.2990:mRNA-p1	0	2	0.068	0	1	1	825.926	1650.85	1650.84	0.58	0.00048	HCD (High Energy Collision Dissociation)	MS2	25.9144	35	63.4577	34287	20210602_SC_TB_C82_1.raw	F1	1.47	1		0.003035	0.01375
	FALSE	Sequest HT (A2)	Unambiguous	[R].RAEALGALNPQQQQQIIHDEHPR.[M]		1	Tb927.2.2990:mRNA-p1	Tb927.2.2990:mRNA-p1	1	4	0.2422	0	1	1	663.096	2649.36	2649.36	0.07	5e-05	HCD (High Energy Collision Dissociation)	MS2	2.4614	35	63.6966	34374	20210602_SC_TB_C82_1.raw	F1	2.89	1		0.001164	0.003834
	FALSE	Sequest HT (A2)	Unambiguous	[R].EVPHPEPTVTEVLNR.[M]		1	Tb927.2.2990:mRNA-p1	Tb927.2.2990:mRNA-p1	0	3	0.0798	0	1	1	572.969	1716.89	1716.89	-0.31	-0.00018	HCD (High Energy Collision Dissociation)	MS2	45.6868	35	64.128	34537	20210602_SC_TB_C82_1.raw	F1	1.63	1		0.005143	0.05478
	FALSE	Sequest HT (A2)	Unambiguous	[R].RAEALGALNPQQQQQIIHDEHPR.[M]		1	Tb927.2.2990:mRNA-p1	Tb927.2.2990:mRNA-p1	1	4	0.3724	0	1	1	663.096	2649.36	2649.36	0.43	0.00028	HCD (High Energy Collision Dissociation)	MS2	0	35	64.1996	34562	20210602_SC_TB_C82_1.raw	F1	3.41	1		0.001164	0.00163
	FALSE	Sequest HT (A2)	Unambiguous	[R].RAEALGALNPQQQQQIIHDEHPR.[M]		1	Tb927.2.2990:mRNA-p1	Tb927.2.2990:mRNA-p1	1	4	0.3683	0	1	1	663.095	2649.36	2649.36	-0.22	-0.00015	HCD (High Energy Collision Dissociation)	MS2	0	35	64.4508	34640	20210602_SC_TB_C82_1.raw	F1	3.34	1		0.001164	0.0009238
	FALSE	Sequest HT (A2)	Unambiguous	[R].RAEALGALNPQQQQQIIHDEHPR.[M]		1	Tb927.2.2990:mRNA-p1	Tb927.2.2990:mRNA-p1	1	4	0.2632	0	1	1	663.095	2649.36	2649.36	-0.31	-0.00021	HCD (High Energy Collision Dissociation)	MS2	1.37821	35	64.7021	34727	20210602_SC_TB_C82_1.raw	F1	2.28	1		0.001164	0.003852
	FALSE	Sequest HT (A2)	Unambiguous	[R].RAEALGALNPQQQQQIIHDEHPR.[M]		1	Tb927.2.2990:mRNA-p1	Tb927.2.2990:mRNA-p1	1	4	0.3575	0	1	1	663.095	2649.36	2649.36	-0.41	-0.00027	HCD (High Energy Collision Dissociation)	MS2	0	35	64.9599	34816	20210602_SC_TB_C82_1.raw	F1	3.58	1		0.001164	3.983e-05
	FALSE	Sequest HT (A2)	Unambiguous	[R].RAEALGALNPQQQQQIIHDEHPR.[M]		1	Tb927.2.2990:mRNA-p1	Tb927.2.2990:mRNA-p1	1	4	0.1609	0	1	1	663.095	2649.36	2649.36	-0.4	-0.00027	HCD (High Energy Collision Dissociation)	MS2	0	35	65.2108	34901	20210602_SC_TB_C82_1.raw	F1	2.61	1		0.003035	0.01493
	FALSE	Sequest HT (A2)	Unambiguous	[R].EVPHPEPTVTEVLNR.[M]		1	Tb927.2.2990:mRNA-p1	Tb927.2.2990:mRNA-p1	0	3	0.1801	0	1	1	572.969	1716.89	1716.89	0.54	0.00031	HCD (High Energy Collision Dissociation)	MS2	49.7586	35	65.4087	34971	20210602_SC_TB_C82_1.raw	F1	2.11	1		0.004342	0.0219
	FALSE	Sequest HT (A2)	Unambiguous	[R].RAEALGALNPQQQQQIIHDEHPR.[M]		1	Tb927.2.2990:mRNA-p1	Tb927.2.2990:mRNA-p1	1	4	0.279	0	1	1	663.096	2649.36	2649.36	-0.03	-2e-05	HCD (High Energy Collision Dissociation)	MS2	0	35	65.4619	34994	20210602_SC_TB_C82_1.raw	F1	2.76	1		0.003035	0.01537
	FALSE	Sequest HT (A2)	Unambiguous	[R].RAEALGALNPQQQQQIIHDEHPR.[M]		1	Tb927.2.2990:mRNA-p1	Tb927.2.2990:mRNA-p1	1	4	0.1868	0	1	1	663.095	2649.36	2649.36	-0.3	-0.0002	HCD (High Energy Collision Dissociation)	MS2	0	35	65.7129	35082	20210602_SC_TB_C82_1.raw	F1	2.57	1		0.002153	0.006882
	FALSE	Sequest HT (A2)	Unambiguous	[R].RAEALGALNPQQQQQIIHDEHPR.[M]		1	Tb927.2.2990:mRNA-p1	Tb927.2.2990:mRNA-p1	1	4	0.1232	0	1	1	663.095	2649.36	2649.36	-0.56	-0.00037	HCD (High Energy Collision Dissociation)	MS2	0	35	65.964	35182	20210602_SC_TB_C82_1.raw	F1	2.76	1		0.001164	0.0009752
	FALSE	Sequest HT (A2)	Unambiguous	[R].FADGSGSNGGGSVASAIVEAFTASAR.[C]		1	Tb927.2.2990:mRNA-p1	Tb927.2.2990:mRNA-p1	0	2	0.4615	0	1	1	1193.57	2386.13	2386.13	0.34	0.00041	HCD (High Energy Collision Dissociation)	MS2	0	35	66.0696	35232	20210602_SC_TB_C82_1.raw	F1	2.86	1		0.001164	0.0008394
	FALSE	Sequest HT (A2)	Unambiguous	[R].EVPHPEPTVTEVLNR.[M]		1	Tb927.2.2990:mRNA-p1	Tb927.2.2990:mRNA-p1	0	3	1	0	1	1	572.969	1716.89	1716.89	-0.18	-0.0001	HCD (High Energy Collision Dissociation)	MS2	0	35	66.1813	35269	20210602_SC_TB_C82_1.raw	F1	2.57	1		0.004394	0.03157
	FALSE	Sequest HT (A2)	Unambiguous	[R].RAEALGALNPQQQQQIIHDEHPR.[M]		1	Tb927.2.2990:mRNA-p1	Tb927.2.2990:mRNA-p1	1	4	0.011	0	1	1	663.095	2649.36	2649.36	-0.37	-0.00024	HCD (High Energy Collision Dissociation)	MS2	0	35	66.2209	35291	20210602_SC_TB_C82_1.raw	F1	2.72	1		0.004394	0.02412
	FALSE	Sequest HT (A2)	Unambiguous	[R].RAEALGALNPQQQQQIIHDEHPR.[M]		1	Tb927.2.2990:mRNA-p1	Tb927.2.2990:mRNA-p1	1	4	0.2997	0	1	1	663.096	2649.36	2649.36	0.01	1e-05	HCD (High Energy Collision Dissociation)	MS2	5.91281	35	66.478	35422	20210602_SC_TB_C82_1.raw	F1	2.87	1		0.001164	0.00236
	FALSE	Sequest HT (A2)	Unambiguous	[R].TLFPVVVQFFQR.[N]		1	Tb927.2.2990:mRNA-p1	Tb927.2.2990:mRNA-p1	0	2	0.3611	0	1	1	740.919	1480.83	1480.83	0.2	0.00015	HCD (High Energy Collision Dissociation)	MS2	15.0917	35	66.7408	35572	20210602_SC_TB_C82_1.raw	F1	1.8	1		0.001164	0.002928
	FALSE	Sequest HT (A2)	Unambiguous	[R].RAEALGALNPQQQQQIIHDEHPR.[M]		1	Tb927.2.2990:mRNA-p1	Tb927.2.2990:mRNA-p1	1	4	0.1047	0	1	1	663.095	2649.36	2649.36	-0.43	-0.00029	HCD (High Energy Collision Dissociation)	MS2	0	35	66.7473	35576	20210602_SC_TB_C82_1.raw	F1	2.58	1		0.001164	0.0008231
	FALSE	Sequest HT (A2)	Unambiguous	[L].FPVVVQFFQR.[N]		1	Tb927.2.2990:mRNA-p1	Tb927.2.2990:mRNA-p1	0	2	0.3004	0	1	1	633.853	1266.7	1266.7	-0.62	-0.0004	HCD (High Energy Collision Dissociation)	MS2	0	35	66.76	35583	20210602_SC_TB_C82_1.raw	F1	2.43	1		0.001164	0.002639
	FALSE	Sequest HT (A2)	Unambiguous	[F].PVVVQFFQR.[N]		1	Tb927.2.2990:mRNA-p1	Tb927.2.2990:mRNA-p1	0	2	0.4976	0	1	1	560.319	1119.63	1119.63	-0.82	-0.00046	HCD (High Energy Collision Dissociation)	MS2	0	35	66.7676	35587	20210602_SC_TB_C82_1.raw	F1	2.07	1		0.001164	0.0019
	FALSE	Sequest HT (A2)	Unambiguous	[R].TLFPVVVQFFQR.[N]		1	Tb927.2.2990:mRNA-p1	Tb927.2.2990:mRNA-p1	0	2	0.4067	0	1	1	740.919	1480.83	1480.83	0.22	0.00016	HCD (High Energy Collision Dissociation)	MS2	10.4362	35	66.9919	35703	20210602_SC_TB_C82_1.raw	F1	2.09	1		0.001164	0.0002958
	FALSE	Sequest HT (A2)	Unambiguous	[R].RAEALGALNPQQQQQIIHDEHPR.[M]		1	Tb927.2.2990:mRNA-p1	Tb927.2.2990:mRNA-p1	1	4	0.1116	0	1	1	663.095	2649.36	2649.36	-1.24	-0.00082	HCD (High Energy Collision Dissociation)	MS2	0	35	67.0004	35710	20210602_SC_TB_C82_1.raw	F1	2.33	1		0.007069	0.06392
	FALSE	Sequest HT (A2)	Unambiguous	[R].mIGVQNELLETSVSEQLSPLAGFLVR.[T]	M1(Oxidation)	1	Tb927.2.2990:mRNA-p1	Tb927.2.2990:mRNA-p1	0	3	0.2152	0	1	1	949.503	2846.49	2846.5	-1.35	-0.00128	HCD (High Energy Collision Dissociation)	MS2	7.09799	35	67.05	35734	20210602_SC_TB_C82_1.raw	F1	3.02	1		0.003035	0.01883
	FALSE	Sequest HT (A2)	Unambiguous	[R].mIGVQNELLETSVSEQLSPLAGFLVR.[T]	M1(Oxidation)	1	Tb927.2.2990:mRNA-p1	Tb927.2.2990:mRNA-p1	0	2	0.1098	0	1	1	1423.75	2846.5	2846.5	1.38	0.00196	HCD (High Energy Collision Dissociation)	MS2	9.80608	35	67.0567	35738	20210602_SC_TB_C82_1.raw	F1	1.64	1		0.004632	0.05413
	FALSE	Sequest HT (A2)	Unambiguous	[R].NFGETGVTILmVFYQLAVVPWEAALR.[L]	M11(Oxidation)	1	Tb927.2.2990:mRNA-p1	Tb927.2.2990:mRNA-p1	0	3	0.4125	0	1	1	980.85	2940.54	2940.53	1	0.00098	HCD (High Energy Collision Dissociation)	MS2	0	35	68.7431	36336	20210602_SC_TB_C82_1.raw	F1	3.83	1		0.001164	2.319e-06
	FALSE	Sequest HT (A2)	Unambiguous	[R].NFGETGVTILmVFYQLAVVPWEAALR.[L]	M11(Oxidation)	1	Tb927.2.2990:mRNA-p1	Tb927.2.2990:mRNA-p1	0	2	0.3403	0	1	1	1470.77	2940.54	2940.53	2.33	0.00343	HCD (High Energy Collision Dissociation)	MS2	0	35	68.7446	36337	20210602_SC_TB_C82_1.raw	F1	3.35	1		0.001164	0.002918
	FALSE	Sequest HT (A2)	Unambiguous	[R].NFGETGVTILMVFYQLAVVPWEAALR.[L]		1	Tb927.2.2990:mRNA-p1	Tb927.2.2990:mRNA-p1	0	2	0.398	0	1	1	1462.77	2924.54	2924.54	-0.71	-0.00103	HCD (High Energy Collision Dissociation)	MS2	0	35	68.9642	36393	20210602_SC_TB_C82_1.raw	F1	1.96	1		0.003035	0.01541
	FALSE	Sequest HT (A2)	Unambiguous	[R].NFGETGVTILMVFYQLAVVPWEAALR.[L]		1	Tb927.2.2990:mRNA-p1	Tb927.2.2990:mRNA-p1	0	3	0.1639	0	1	1	975.516	2924.53	2924.54	-1.82	-0.00177	HCD (High Energy Collision Dissociation)	MS2	0	35	68.9656	36394	20210602_SC_TB_C82_1.raw	F1	2.38	1		0.004394	0.02563
	FALSE	Sequest HT (A2)	Unambiguous	[K].LGLIEFLPDKLPGQAATASPSNAGSGTR.[V]		1	Tb927.2.2990:mRNA-p1	Tb927.2.2990:mRNA-p1	1	3	0.2172	0	1	1	923.492	2768.46	2768.46	1.29	0.00119	HCD (High Energy Collision Dissociation)	MS2	59.6887	32.878	73.9652	37302	20210602_SC_TB_C82_1.raw	F1	2.44	1		0.001164	0.003347
	FALSE	Sequest HT (A2)	Unambiguous	[R].AEALGALNPQQQQQIIHDEHPR.[M]		1	Tb927.2.2990:mRNA-p1	Tb927.2.2990:mRNA-p1	0	3	0.238	0	1	1	831.758	2493.26	2493.26	-0.16	-0.00013	HCD (High Energy Collision Dissociation)	MS2	67.7259	35	74.1875	37365	20210602_SC_TB_C82_1.raw	F1	3.32	1		0.001164	6.098e-05
	FALSE	Sequest HT (A2)	Unambiguous	[R].RAEALGALNPQQQQQIIHDEHPR.[M]		1	Tb927.2.2990:mRNA-p1	Tb927.2.2990:mRNA-p1	1	3	0.202	0	1	1	883.793	2649.36	2649.36	1.43	0.00126	HCD (High Energy Collision Dissociation)	MS2	57.5329	35	74.2857	37398	20210602_SC_TB_C82_1.raw	F1	3.02	1		0.001164	0.0002978
	FALSE	Sequest HT (A2)	Unambiguous	[R].RAEALGALNPQQQQQIIHDEHPR.[M]		1	Tb927.2.2990:mRNA-p1	Tb927.2.2990:mRNA-p1	1	4	0.1115	0	1	1	663.095	2649.36	2649.36	-0.69	-0.00046	HCD (High Energy Collision Dissociation)	MS2	29.9525	20.546	74.3232	37415	20210602_SC_TB_C82_1.raw	F1	2.78	1		0.002153	0.005925
	FALSE	Sequest HT (A2)	Unambiguous	[R].RAEALGALNPQQQQQIIHDEHPR.[M]		1	Tb927.2.2990:mRNA-p1	Tb927.2.2990:mRNA-p1	1	5	0.2082	0	1	1	530.678	2649.36	2649.36	0.27	0.00014	HCD (High Energy Collision Dissociation)	MS2	55.2719	35	74.4021	37460	20210602_SC_TB_C82_1.raw	F1	3.41	1		0.003035	0.0187
	FALSE	Sequest HT (A2)	Unambiguous	[R].RAEALGALNPQQQQQIIHDEHPR.[M]		1	Tb927.2.2990:mRNA-p1	Tb927.2.2990:mRNA-p1	1	3	0.4319	0	1	1	883.792	2649.36	2649.36	0.81	0.00072	HCD (High Energy Collision Dissociation)	MS2	0	35	74.5435	37560	20210602_SC_TB_C82_1.raw	F1	3.89	1		0.001164	4.424e-06
	FALSE	Sequest HT (A2)	Unambiguous	[R].RAEALGALNPQQQQQIIHDEHPR.[M]		1	Tb927.2.2990:mRNA-p1	Tb927.2.2990:mRNA-p1	1	4	0.5514	0	1	1	663.096	2649.36	2649.36	0.41	0.00027	HCD (High Energy Collision Dissociation)	MS2	7.28089	14.16	74.5768	37579	20210602_SC_TB_C82_1.raw	F1	4.28	1		0.001164	9.787e-06
	FALSE	Sequest HT (A2)	Unambiguous	[R].RAEALGALNPQQQQQIIHDEHPR.[M]		1	Tb927.2.2990:mRNA-p1	Tb927.2.2990:mRNA-p1	1	5	0.2245	0	1	1	530.678	2649.36	2649.36	0.16	8e-05	HCD (High Energy Collision Dissociation)	MS2	8.10069	35	74.6574	37621	20210602_SC_TB_C82_1.raw	F1	3.43	1		0.003035	0.01067
FALSE	High	Tb927.10.980	RNA polymerase III transcription factor (TF)IIIC subunit, putative	0	115.721	44	32	93	32	606	67.4	5.06	232.73	32												0	High	1
	Checked	Identifying Node	PSM Ambiguity	Annotated Sequence	Modifications	# Proteins	Master Protein Accessions	Protein Accessions	# Missed Cleavages	Charge	DeltaScore	DeltaCn	Rank	Search Engine Rank	m/z [Da]	MH+ [Da]	Theo. MH+ [Da]	DeltaM [ppm]	Deltam/z [Da]	Activation Type	MS Order	Isolation Interference [%]	Ion Inject Time [ms]	RT [min]	First Scan	Spectrum File	File ID	XCorr	# Protein Groups		Percolator q-Value	Percolator PEP
	FALSE	Sequest HT (A2)	Unambiguous	[R].QEGGNDTAGKGEPK.[E]		2	Tb927.10.980:mRNA-p1	Tb927.10.980:mRNA-p1; Tb11.v5.0760.1-p1	1	3	0.4158	0	1	1	463.219	1387.64	1387.64	-0.67	-0.00031	HCD (High Energy Collision Dissociation)	MS2	18.195	12.648	4.4454	2057	20210602_SC_TB_C82_1.raw	F1	2.79	1		0.00293	0.009061
	FALSE	Sequest HT (A2)	Unambiguous	[R].LEGTADGNR.[S]		2	Tb927.10.980:mRNA-p1	Tb927.10.980:mRNA-p1; Tb11.v5.0760.1-p1	0	2	0.2955	0	1	1	466.725	932.442	932.443	-1.24	-0.00058	HCD (High Energy Collision Dissociation)	MS2	23.9406	9.016	4.6917	2161	20210602_SC_TB_C82_1.raw	F1	2.47	1		0.001164	0.001919
	FALSE	Sequest HT (A2)	Unambiguous	[R].LEGTADGNR.[S]		2	Tb927.10.980:mRNA-p1	Tb927.10.980:mRNA-p1; Tb11.v5.0760.1-p1	0	2	0.2906	0	1	1	466.725	932.443	932.443	-0.66	-0.00031	HCD (High Energy Collision Dissociation)	MS2	13.9944	6.065	4.9451	2271	20210602_SC_TB_C82_1.raw	F1	2.03	1		0.001164	0.003546
	FALSE	Sequest HT (A2)	Unambiguous	[R].LEGTADGNR.[S]		2	Tb927.10.980:mRNA-p1	Tb927.10.980:mRNA-p1; Tb11.v5.0760.1-p1	0	2	0.2749	0	1	1	466.725	932.443	932.443	-0.02	-1e-05	HCD (High Energy Collision Dissociation)	MS2	11.4488	4.667	5.2014	2360	20210602_SC_TB_C82_1.raw	F1	2.11	1		0.001164	0.003659
	FALSE	Sequest HT (A2)	Unambiguous	[R].LEGTADGNR.[S]		2	Tb927.10.980:mRNA-p1	Tb927.10.980:mRNA-p1; Tb11.v5.0760.1-p1	0	2	0.3013	0	1	1	466.725	932.443	932.443	-0.62	-0.00029	HCD (High Energy Collision Dissociation)	MS2	11.9464	7.584	5.4569	2443	20210602_SC_TB_C82_1.raw	F1	2.39	1		0.001164	0.002097
	FALSE	Sequest HT (A2)	Unambiguous	[R].RSGQENDQVGESAGER.[S]		1	Tb927.10.980:mRNA-p1	Tb927.10.980:mRNA-p1	1	3	0.4413	0	1	1	573.595	1718.77	1718.77	0.19	0.00011	HCD (High Energy Collision Dissociation)	MS2	20.9685	35	6.3018	2703	20210602_SC_TB_C82_1.raw	F1	2.81	1		0.004394	0.03869
	FALSE	Sequest HT (A2)	Unambiguous	[R].RSGQENDQVGESAGER.[S]		1	Tb927.10.980:mRNA-p1	Tb927.10.980:mRNA-p1	1	3	0.4743	0	1	1	573.594	1718.77	1718.77	-0.78	-0.00045	HCD (High Energy Collision Dissociation)	MS2	2.03874	23.687	6.56	2789	20210602_SC_TB_C82_1.raw	F1	4.09	1		0.001164	0.0001896
	FALSE	Sequest HT (A2)	Unambiguous	[K].ETYVDGGTDHK.[Q]		2	Tb927.10.980:mRNA-p1	Tb927.10.980:mRNA-p1; Tb11.v5.0760.1-p1	0	2	0.3011	0	1	1	611.273	1221.54	1221.54	-0.18	-0.00011	HCD (High Energy Collision Dissociation)	MS2	53.2716	15.549	6.8935	2914	20210602_SC_TB_C82_1.raw	F1	1.76	1		0.004394	0.03395
	FALSE	Sequest HT (A2)	Unambiguous	[K].ETYVDGGTDHK.[Q]		2	Tb927.10.980:mRNA-p1	Tb927.10.980:mRNA-p1; Tb11.v5.0760.1-p1	0	2	0.4435	0	1	1	611.273	1221.54	1221.54	0.01	1e-05	HCD (High Energy Collision Dissociation)	MS2	13.4186	10.709	6.9948	2945	20210602_SC_TB_C82_1.raw	F1	2.39	1		0.001164	0.0007461
	FALSE	Sequest HT (A2)	Unambiguous	[E].TYVDGGTDHK.[Q]		2	Tb927.10.980:mRNA-p1	Tb927.10.980:mRNA-p1; Tb11.v5.0760.1-p1	0	2	0.0979	0	1	1	546.752	1092.5	1092.5	0.5	0.00027	HCD (High Energy Collision Dissociation)	MS2	29.1945	35	7.2422	3031	20210602_SC_TB_C82_1.raw	F1	1.43	1		0.004632	0.05287
	FALSE	Sequest HT (A2)	Unambiguous	[K].ETYVDGGTDHK.[Q]		2	Tb927.10.980:mRNA-p1	Tb927.10.980:mRNA-p1; Tb11.v5.0760.1-p1	0	2	0.514	0	1	1	611.273	1221.54	1221.54	0.2	0.00012	HCD (High Energy Collision Dissociation)	MS2	12.6917	6.549	7.2473	3034	20210602_SC_TB_C82_1.raw	F1	2.14	1		0.001164	0.0006969
	FALSE	Sequest HT (A2)	Unambiguous	[R].SGQENDQVGESAGER.[S]		1	Tb927.10.980:mRNA-p1	Tb927.10.980:mRNA-p1	0	2	0.5	0	1	1	781.838	1562.67	1562.67	0.28	0.00022	HCD (High Energy Collision Dissociation)	MS2	0	35	7.3044	3050	20210602_SC_TB_C82_1.raw	F1	2.64	1		0.004394	0.02512
	FALSE	Sequest HT (A2)	Unambiguous	[K].ETYVDGGTDHK.[Q]		2	Tb927.10.980:mRNA-p1	Tb927.10.980:mRNA-p1; Tb11.v5.0760.1-p1	0	2	0.4847	0	1	1	611.273	1221.54	1221.54	-0.31	-0.00019	HCD (High Energy Collision Dissociation)	MS2	8.86639	7.102	7.4992	3126	20210602_SC_TB_C82_1.raw	F1	2.29	1		0.001164	0.00044
	FALSE	Sequest HT (A2)	Unambiguous	[R].SGQENDQVGESAGER.[S]		1	Tb927.10.980:mRNA-p1	Tb927.10.980:mRNA-p1	0	2	0.5373	0	1	1	781.838	1562.67	1562.67	0.27	0.00021	HCD (High Energy Collision Dissociation)	MS2	0	35	7.5729	3152	20210602_SC_TB_C82_1.raw	F1	2.01	1		0.004394	0.03319
	FALSE	Sequest HT (A2)	Unambiguous	[K].ETYVDGGTDHK.[Q]		2	Tb927.10.980:mRNA-p1	Tb927.10.980:mRNA-p1; Tb11.v5.0760.1-p1	0	2	0.2538	0	1	1	611.273	1221.54	1221.54	0.09	5e-05	HCD (High Energy Collision Dissociation)	MS2	45.9014	28.384	7.6157	3168	20210602_SC_TB_C82_1.raw	F1	1.3	1		0.001164	0.004385
	FALSE	Sequest HT (A2)	Unambiguous	[R].SGQENDQVGESAGER.[S]		1	Tb927.10.980:mRNA-p1	Tb927.10.980:mRNA-p1	0	2	0.2342	0	1	1	781.837	1562.67	1562.67	-0.13	-0.00011	HCD (High Energy Collision Dissociation)	MS2	0	35	7.8301	3233	20210602_SC_TB_C82_1.raw	F1	1.58	1		0.003035	0.01816
	FALSE	Sequest HT (A2)	Unambiguous	[R].SGQENDQVGESAGER.[S]		1	Tb927.10.980:mRNA-p1	Tb927.10.980:mRNA-p1	0	2	0.5711	0	1	1	781.837	1562.67	1562.67	-0.22	-0.00017	HCD (High Energy Collision Dissociation)	MS2	45.1341	7.854	8.0822	3322	20210602_SC_TB_C82_1.raw	F1	3.87	1		0.001164	0.002048
	FALSE	Sequest HT (A2)	Unambiguous	[R].SGQENDQVGESAGER.[S]		1	Tb927.10.980:mRNA-p1	Tb927.10.980:mRNA-p1	0	2	0.5566	0	1	1	781.837	1562.67	1562.67	-0.47	-0.00037	HCD (High Energy Collision Dissociation)	MS2	45.3118	4.709	8.3335	3435	20210602_SC_TB_C82_1.raw	F1	4.24	1		0.001164	3.02e-06
	FALSE	Sequest HT (A2)	Unambiguous	[R].SGQENDQVGESAGER.[S]		1	Tb927.10.980:mRNA-p1	Tb927.10.980:mRNA-p1	0	2	0.6198	0	1	1	781.837	1562.67	1562.67	-0.56	-0.00044	HCD (High Energy Collision Dissociation)	MS2	0	35	8.5865	3522	20210602_SC_TB_C82_1.raw	F1	3.63	1		0.001164	0.0001782
	FALSE	Sequest HT (A2)	Unambiguous	[R].SGQENDQVGESAGER.[S]		1	Tb927.10.980:mRNA-p1	Tb927.10.980:mRNA-p1	0	2	0.4571	0	1	1	781.839	1562.67	1562.67	1.83	0.00143	HCD (High Energy Collision Dissociation)	MS2	0	35	9.4085	3833	20210602_SC_TB_C82_1.raw	F1	2.1	1		0.003035	0.01111
	FALSE	Sequest HT (A2)	Unambiguous	[K].LTTTANEEGEAER.[E]		2	Tb927.10.980:mRNA-p1	Tb927.10.980:mRNA-p1; Tb11.v5.0760.1-p1	0	2	0.2322	0	1	1	710.831	1420.66	1420.66	0.42	0.0003	HCD (High Energy Collision Dissociation)	MS2	33.0906	35	10.0146	4067	20210602_SC_TB_C82_1.raw	F1	2.11	1		0.003035	0.009813
	FALSE	Sequest HT (A2)	Unambiguous	[R].SKLTTTANEEGEAER.[E]		2	Tb927.10.980:mRNA-p1	Tb927.10.980:mRNA-p1; Tb11.v5.0760.1-p1	1	2	0.4275	0	1	1	818.396	1635.78	1635.78	1.05	0.00086	HCD (High Energy Collision Dissociation)	MS2	21.6947	35	11.1074	4491	20210602_SC_TB_C82_1.raw	F1	2.62	1		0.001164	0.004414
	FALSE	Sequest HT (A2)	Unambiguous	[R].SKLTTTANEEGEAER.[E]		2	Tb927.10.980:mRNA-p1	Tb927.10.980:mRNA-p1; Tb11.v5.0760.1-p1	1	3	0.4	0	1	1	545.932	1635.78	1635.78	-0.24	-0.00013	HCD (High Energy Collision Dissociation)	MS2	4.61128	23.762	11.3129	4582	20210602_SC_TB_C82_1.raw	F1	2.85	1		0.001164	0.001373
	FALSE	Sequest HT (A2)	Unambiguous	[K].LTTTANEEGEAER.[E]		2	Tb927.10.980:mRNA-p1	Tb927.10.980:mRNA-p1; Tb11.v5.0760.1-p1	0	2	0.3317	0	1	1	710.83	1420.65	1420.66	-1.42	-0.00101	HCD (High Energy Collision Dissociation)	MS2	38.7183	35	11.3389	4595	20210602_SC_TB_C82_1.raw	F1	2.08	1		0.00293	0.008968
	FALSE	Sequest HT (A2)	Unambiguous	[K].LTTTANEEGEAER.[E]		2	Tb927.10.980:mRNA-p1	Tb927.10.980:mRNA-p1; Tb11.v5.0760.1-p1	0	2	0.5266	0	1	1	710.831	1420.66	1420.66	0.12	8e-05	HCD (High Energy Collision Dissociation)	MS2	11.1365	1.429	11.5897	4699	20210602_SC_TB_C82_1.raw	F1	3.57	1		0.001164	2.169e-05
	FALSE	Sequest HT (A2)	Unambiguous	[Y].ANPSSAcLQR.[I]	C7(Carbamidomethyl)	2	Tb927.10.980:mRNA-p1	Tb927.10.980:mRNA-p1; Tb11.v5.0760.1-p1	0	2	0.2636	0	1	1	552.266	1103.53	1103.53	-0.73	-0.0004	HCD (High Energy Collision Dissociation)	MS2	22.0047	35	11.7885	4792	20210602_SC_TB_C82_1.raw	F1	2.2	1		0.004394	0.02599
	FALSE	Sequest HT (A2)	Unambiguous	[K].LTTTANEEGEAER.[E]		2	Tb927.10.980:mRNA-p1	Tb927.10.980:mRNA-p1; Tb11.v5.0760.1-p1	0	2	0.4724	0	1	1	710.832	1420.66	1420.66	1.23	0.00087	HCD (High Energy Collision Dissociation)	MS2	3.4435	35	11.8432	4812	20210602_SC_TB_C82_1.raw	F1	3.62	1		0.001164	1.735e-05
	FALSE	Sequest HT (A2)	Unambiguous	[K].LTTTANEEGEAER.[E]		2	Tb927.10.980:mRNA-p1	Tb927.10.980:mRNA-p1; Tb11.v5.0760.1-p1	0	2	0.3143	0	1	1	710.832	1420.66	1420.66	0.97	0.00069	HCD (High Energy Collision Dissociation)	MS2	49.5765	35	12.0964	4928	20210602_SC_TB_C82_1.raw	F1	2.1	1		0.001164	0.0001347
	FALSE	Sequest HT (A2)	Unambiguous	[K].LTTTANEEGEAERER.[I]		2	Tb927.10.980:mRNA-p1	Tb927.10.980:mRNA-p1; Tb11.v5.0760.1-p1	1	3	0.178	0	1	1	569.271	1705.8	1705.8	0.52	0.00029	HCD (High Energy Collision Dissociation)	MS2	14.6695	35	12.3387	5017	20210602_SC_TB_C82_1.raw	F1	2.36	1		0.005143	0.05556
	FALSE	Sequest HT (A2)	Unambiguous	[K].LTTTANEEGEAER.[E]		2	Tb927.10.980:mRNA-p1	Tb927.10.980:mRNA-p1; Tb11.v5.0760.1-p1	0	2	0.3643	0	1	1	710.832	1420.66	1420.66	0.87	0.00062	HCD (High Energy Collision Dissociation)	MS2	25.451	35	12.3637	5029	20210602_SC_TB_C82_1.raw	F1	2.58	1		0.001164	0.002454
	FALSE	Sequest HT (A2)	Unambiguous	[R].SKLTTTANEEGEAERER.[I]		2	Tb927.10.980:mRNA-p1	Tb927.10.980:mRNA-p1; Tb11.v5.0760.1-p1	2	3	0.2471	0	1	1	640.979	1920.92	1920.93	-1.07	-0.00069	HCD (High Energy Collision Dissociation)	MS2	8.72866	22.268	12.443	5070	20210602_SC_TB_C82_1.raw	F1	3.48	1		0.001164	2.874e-05
	FALSE	Sequest HT (A2)	Unambiguous	[K].LTTTANEEGEAERER.[I]		2	Tb927.10.980:mRNA-p1	Tb927.10.980:mRNA-p1; Tb11.v5.0760.1-p1	1	3	0.4085	0	1	1	569.271	1705.8	1705.8	-0.13	-7e-05	HCD (High Energy Collision Dissociation)	MS2	10.9298	8.149	12.5945	5123	20210602_SC_TB_C82_1.raw	F1	3.77	1		0.001164	0.0003656
	FALSE	Sequest HT (A2)	Unambiguous	[K].LTTTANEEGEAERER.[I]		2	Tb927.10.980:mRNA-p1	Tb927.10.980:mRNA-p1; Tb11.v5.0760.1-p1	1	2	0.2419	0	1	1	853.403	1705.8	1705.8	-0.34	-0.00029	HCD (High Energy Collision Dissociation)	MS2	0	35	12.5955	5124	20210602_SC_TB_C82_1.raw	F1	2.77	1		0.001164	0.002823
	FALSE	Sequest HT (A2)	Unambiguous	[K].LTTTANEEGEAER.[E]		2	Tb927.10.980:mRNA-p1	Tb927.10.980:mRNA-p1; Tb11.v5.0760.1-p1	0	2	0.3577	0	1	1	710.831	1420.66	1420.66	0.35	0.00025	HCD (High Energy Collision Dissociation)	MS2	0	35	12.6206	5136	20210602_SC_TB_C82_1.raw	F1	2.6	1		0.001164	0.00255
	FALSE	Sequest HT (A2)	Unambiguous	[K].LTTTANEEGEAER.[E]		2	Tb927.10.980:mRNA-p1	Tb927.10.980:mRNA-p1; Tb11.v5.0760.1-p1	0	2	0.1951	0	1	1	710.831	1420.66	1420.66	0.35	0.00025	HCD (High Energy Collision Dissociation)	MS2	10.6305	35	12.8798	5246	20210602_SC_TB_C82_1.raw	F1	1.64	1		0.009414	0.07544
	FALSE	Sequest HT (A2)	Unambiguous	[K].LTTTANEEGEAER.[E]		2	Tb927.10.980:mRNA-p1	Tb927.10.980:mRNA-p1; Tb11.v5.0760.1-p1	0	2	0.2819	0	1	1	710.831	1420.65	1420.66	-0.34	-0.00024	HCD (High Energy Collision Dissociation)	MS2	0	35	13.134	5341	20210602_SC_TB_C82_1.raw	F1	1.49	1		0.003035	0.01134
	FALSE	Sequest HT (A2)	Unambiguous	[R].RSELGTcLR.[D]	C7(Carbamidomethyl)	2	Tb927.10.980:mRNA-p1	Tb927.10.980:mRNA-p1; Tb11.v5.0760.1-p1	1	2	0.2248	0	1	1	546.285	1091.56	1091.56	0.68	0.00037	HCD (High Energy Collision Dissociation)	MS2	10.9586	3.079	15.6542	6448	20210602_SC_TB_C82_1.raw	F1	3.07	1		0.001164	0.004657
	FALSE	Sequest HT (A2)	Unambiguous	[R].RSELGTcLR.[D]	C7(Carbamidomethyl)	2	Tb927.10.980:mRNA-p1	Tb927.10.980:mRNA-p1; Tb11.v5.0760.1-p1	1	2	0.2016	0	1	1	546.286	1091.57	1091.56	2.25	0.00123	HCD (High Energy Collision Dissociation)	MS2	0	30.159	15.9058	6559	20210602_SC_TB_C82_1.raw	F1	2.58	1		0.006098	0.0619
	FALSE	Sequest HT (A2)	Unambiguous	[R].SELGTcLR.[D]	C6(Carbamidomethyl)	2	Tb927.10.980:mRNA-p1	Tb927.10.980:mRNA-p1; Tb11.v5.0760.1-p1	0	2	0.2682	0	1	1	468.234	935.461	935.461	-0.82	-0.00038	HCD (High Energy Collision Dissociation)	MS2	32.2949	35	20.6314	8884	20210602_SC_TB_C82_1.raw	F1	1.79	1		0.004394	0.0346
	FALSE	Sequest HT (A2)	Unambiguous	[R].SELGTcLR.[D]	C6(Carbamidomethyl)	2	Tb927.10.980:mRNA-p1	Tb927.10.980:mRNA-p1; Tb11.v5.0760.1-p1	0	2	0.1	0	1	1	468.234	935.461	935.461	-0.02	-1e-05	HCD (High Energy Collision Dissociation)	MS2	5.38014	6.448	20.8822	9020	20210602_SC_TB_C82_1.raw	F1	1.7	1		0.00293	0.007358
	FALSE	Sequest HT (A2)	Unambiguous	[R].EEVEPVLQR.[R]		1	Tb927.10.980:mRNA-p1	Tb927.10.980:mRNA-p1	0	2	0.444	0	1	1	549.794	1098.58	1098.58	2.06	0.00113	HCD (High Energy Collision Dissociation)	MS2	12.3044	1.415	25.713	11499	20210602_SC_TB_C82_1.raw	F1	2.32	1		0.001164	0.002072
	FALSE	Sequest HT (A2)	Unambiguous	[R].EEVEPVLQR.[R]		1	Tb927.10.980:mRNA-p1	Tb927.10.980:mRNA-p1	0	2	0.224	0	1	1	549.793	1098.58	1098.58	0.3	0.00016	HCD (High Energy Collision Dissociation)	MS2	15.1982	35	25.9682	11625	20210602_SC_TB_C82_1.raw	F1	1.92	1		0.001164	0.005335
	FALSE	Sequest HT (A2)	Unambiguous	[R].EEVEPVLQR.[R]		1	Tb927.10.980:mRNA-p1	Tb927.10.980:mRNA-p1	0	2	0.283	0	1	1	549.794	1098.58	1098.58	1.2	0.00066	HCD (High Energy Collision Dissociation)	MS2	16.2235	35	26.2242	11764	20210602_SC_TB_C82_1.raw	F1	2.12	1		0.003035	0.01084
	FALSE	Sequest HT (A2)	Unambiguous	[R].EEVEPVLQR.[R]		1	Tb927.10.980:mRNA-p1	Tb927.10.980:mRNA-p1	0	2	0.3068	0	1	1	549.793	1098.58	1098.58	0.33	0.00018	HCD (High Energy Collision Dissociation)	MS2	25.9796	35	26.4786	11884	20210602_SC_TB_C82_1.raw	F1	1.76	1		0.003035	0.01128
	FALSE	Sequest HT (A2)	Unambiguous	[F].IREEVEPVLQR.[R]		1	Tb927.10.980:mRNA-p1	Tb927.10.980:mRNA-p1	1	3	0.2622	0	1	1	456.593	1367.76	1367.76	-0.56	-0.00026	HCD (High Energy Collision Dissociation)	MS2	27.0933	28.148	27.9311	12702	20210602_SC_TB_C82_1.raw	F1	2.86	1		0.003762	0.02078
	FALSE	Sequest HT (A2)	Unambiguous	[F].IREEVEPVLQR.[R]		1	Tb927.10.980:mRNA-p1	Tb927.10.980:mRNA-p1	1	2	0.3185	0	1	1	684.386	1367.76	1367.76	0.39	0.00026	HCD (High Energy Collision Dissociation)	MS2	26.6608	35	27.9324	12703	20210602_SC_TB_C82_1.raw	F1	2.48	1		0.004394	0.02825
	FALSE	Sequest HT (A2)	Unambiguous	[R].NDLLVEVKR.[T]		2	Tb927.10.980:mRNA-p1	Tb927.10.980:mRNA-p1; Tb11.v5.0760.1-p1	1	2	0.3802	0	1	1	543.319	1085.63	1085.63	-0.1	-5e-05	HCD (High Energy Collision Dissociation)	MS2	12.6579	5.879	29.7017	13572	20210602_SC_TB_C82_1.raw	F1	2.42	1		0.003035	0.01151
	FALSE	Sequest HT (A2)	Unambiguous	[R].NDLLVEVKR.[T]		2	Tb927.10.980:mRNA-p1	Tb927.10.980:mRNA-p1; Tb11.v5.0760.1-p1	1	2	0.3636	0	1	1	543.319	1085.63	1085.63	0.23	0.00013	HCD (High Energy Collision Dissociation)	MS2	40.8606	35	29.9573	13713	20210602_SC_TB_C82_1.raw	F1	2.31	1		0.003035	0.01872
	FALSE	Sequest HT (A2)	Unambiguous	[R].RLNEGFDEQGcIEVR.[A]	C11(Carbamidomethyl)	2	Tb927.10.980:mRNA-p1	Tb927.10.980:mRNA-p1; Tb11.v5.0760.1-p1	1	3	0.5084	0	1	1	607.956	1821.85	1821.85	-0.27	-0.00017	HCD (High Energy Collision Dissociation)	MS2	7.50354	24.22	34.7315	16333	20210602_SC_TB_C82_1.raw	F1	4.17	1		0.001164	0.0001652
	FALSE	Sequest HT (A2)	Unambiguous	[R].NDLLVEVK.[R]		2	Tb927.10.980:mRNA-p1	Tb927.10.980:mRNA-p1; Tb11.v5.0760.1-p1	0	2	0.0529	0	1	1	465.268	929.53	929.53	-0.62	-0.00029	HCD (High Energy Collision Dissociation)	MS2	42.3477	35	35.8774	16927	20210602_SC_TB_C82_1.raw	F1	1.7	1		0.007937	0.06817
	FALSE	Sequest HT (A2)	Unambiguous	[R].NDLLVEVK.[R]		2	Tb927.10.980:mRNA-p1	Tb927.10.980:mRNA-p1; Tb11.v5.0760.1-p1	0	2	0.1168	0	1	1	465.268	929.529	929.53	-0.81	-0.00038	HCD (High Energy Collision Dissociation)	MS2	9.54494	2.078	36.132	17068	20210602_SC_TB_C82_1.raw	F1	2.14	1		0.00293	0.007727
	FALSE	Sequest HT (A2)	Unambiguous	[R].NDLLVEVK.[R]		2	Tb927.10.980:mRNA-p1	Tb927.10.980:mRNA-p1; Tb11.v5.0760.1-p1	0	2	0.0048	0	1	1	465.269	929.531	929.53	0.38	0.00018	HCD (High Energy Collision Dissociation)	MS2	13.9261	35	36.3848	17195	20210602_SC_TB_C82_1.raw	F1	2.09	1		0.001164	0.003363
	FALSE	Sequest HT (A2)	Unambiguous	[R].NDLLVEVK.[R]		2	Tb927.10.980:mRNA-p1	Tb927.10.980:mRNA-p1; Tb11.v5.0760.1-p1	0	2	0.1061	0	1	1	465.269	929.53	929.53	0.06	3e-05	HCD (High Energy Collision Dissociation)	MS2	7.12275	35	36.6388	17347	20210602_SC_TB_C82_1.raw	F1	1.32	1		0.00758	0.06645
	FALSE	Sequest HT (A2)	Unambiguous	[R].LNEGFDEQGcIEVR.[A]	C10(Carbamidomethyl)	2	Tb927.10.980:mRNA-p1	Tb927.10.980:mRNA-p1; Tb11.v5.0760.1-p1	0	2	0.0579	0	1	1	833.38	1665.75	1665.75	-0.03	-3e-05	HCD (High Energy Collision Dissociation)	MS2	0	35	38.3554	18447	20210602_SC_TB_C82_1.raw	F1	1.21	1		0.004394	0.03434
	FALSE	Sequest HT (A2)	Unambiguous	[R].mGFNPYANPSSAcLQR.[I]	M1(Oxidation); C13(Carbamidomethyl)	2	Tb927.10.980:mRNA-p1	Tb927.10.980:mRNA-p1; Tb11.v5.0760.1-p1	0	2	0.6025	0	1	1	914.91	1828.81	1828.81	1.28	0.00117	HCD (High Energy Collision Dissociation)	MS2	41.8143	32.219	38.5431	18592	20210602_SC_TB_C82_1.raw	F1	3.22	1		0.001164	1.243e-05
	FALSE	Sequest HT (A2)	Unambiguous	[R].mGFNPYANPSSAcLQR.[I]	M1(Oxidation); C13(Carbamidomethyl)	2	Tb927.10.980:mRNA-p1	Tb927.10.980:mRNA-p1; Tb11.v5.0760.1-p1	0	2	0.581	0	1	1	914.91	1828.81	1828.81	1.29	0.00118	HCD (High Energy Collision Dissociation)	MS2	66.7455	5.654	38.8003	18786	20210602_SC_TB_C82_1.raw	F1	3.58	1		0.001164	8.206e-05
	FALSE	Sequest HT (A2)	Unambiguous	[R].mGFNPYANPSSAcLQR.[I]	M1(Oxidation); C13(Carbamidomethyl)	2	Tb927.10.980:mRNA-p1	Tb927.10.980:mRNA-p1; Tb11.v5.0760.1-p1	0	2	0.4791	0	1	1	914.91	1828.81	1828.81	0.97	0.00088	HCD (High Energy Collision Dissociation)	MS2	46.5372	34.472	39.0571	18974	20210602_SC_TB_C82_1.raw	F1	3.11	1		0.001164	9.679e-05
	FALSE	Sequest HT (A2)	Unambiguous	[R].mGFNPYANPSSAcLQR.[I]	M1(Oxidation); C13(Carbamidomethyl)	2	Tb927.10.980:mRNA-p1	Tb927.10.980:mRNA-p1; Tb11.v5.0760.1-p1	0	2	0.4494	0	1	1	914.91	1828.81	1828.81	1.04	0.00095	HCD (High Energy Collision Dissociation)	MS2	8.43685	35	39.3116	19164	20210602_SC_TB_C82_1.raw	F1	3.16	1		0.001164	0.001457
	FALSE	Sequest HT (A2)	Unambiguous	[R].mGFNPYANPSSAcLQR.[I]	M1(Oxidation); C13(Carbamidomethyl)	2	Tb927.10.980:mRNA-p1	Tb927.10.980:mRNA-p1; Tb11.v5.0760.1-p1	0	2	0.3917	0	1	1	914.911	1828.81	1828.81	1.85	0.00169	HCD (High Energy Collision Dissociation)	MS2	0	35	39.5691	19343	20210602_SC_TB_C82_1.raw	F1	2.4	1		0.001164	0.001505
	FALSE	Sequest HT (A2)	Unambiguous	[R].mGFNPYANPSSAcLQR.[I]	M1(Oxidation); C13(Carbamidomethyl)	2	Tb927.10.980:mRNA-p1	Tb927.10.980:mRNA-p1; Tb11.v5.0760.1-p1	0	2	0.4966	0	1	1	914.91	1828.81	1828.81	0.92	0.00084	HCD (High Energy Collision Dissociation)	MS2	65.0384	35	39.8837	19575	20210602_SC_TB_C82_1.raw	F1	2.92	1		0.001164	0.0009719
	FALSE	Sequest HT (A2)	Unambiguous	[R].mGFNPYANPSSAcLQR.[I]	M1(Oxidation); C13(Carbamidomethyl)	2	Tb927.10.980:mRNA-p1	Tb927.10.980:mRNA-p1; Tb11.v5.0760.1-p1	0	2	1	0	1	1	914.908	1828.81	1828.81	-0.54	-0.0005	HCD (High Energy Collision Dissociation)	MS2	0	35	40.1423	19769	20210602_SC_TB_C82_1.raw	F1	2.58	1		0.001164	0.002025
	FALSE	Sequest HT (A2)	Unambiguous	[R].SLDFDADLESR.[L]		2	Tb927.10.980:mRNA-p1	Tb927.10.980:mRNA-p1; Tb11.v5.0760.1-p1	0	2	0.3228	0	1	1	634.294	1267.58	1267.58	0.27	0.00017	HCD (High Energy Collision Dissociation)	MS2	28.061	35	40.8013	20259	20210602_SC_TB_C82_1.raw	F1	2.85	1		0.001164	0.0003577
	FALSE	Sequest HT (A2)	Unambiguous	[R].mGFNPYANPSSAcLQR.[I]	M1(Oxidation); C13(Carbamidomethyl)	2	Tb927.10.980:mRNA-p1	Tb927.10.980:mRNA-p1; Tb11.v5.0760.1-p1	0	2	0.4928	0	1	1	914.911	1828.81	1828.81	1.8	0.00164	HCD (High Energy Collision Dissociation)	MS2	52.4575	35	40.9092	20344	20210602_SC_TB_C82_1.raw	F1	2.07	1		0.003762	0.02053
	FALSE	Sequest HT (A2)	Unambiguous	[K].KAVAcLTYIIK.[N]	C5(Carbamidomethyl)	2	Tb927.10.980:mRNA-p1	Tb927.10.980:mRNA-p1; Tb11.v5.0760.1-p1	1	2	0.2151	0	1	1	640.376	1279.74	1279.74	0.55	0.00035	HCD (High Energy Collision Dissociation)	MS2	7.20168	35	41.6923	20846	20210602_SC_TB_C82_1.raw	F1	2.65	1		0.003035	0.01875
	FALSE	Sequest HT (A2)	Unambiguous	[K].KAVAcLTYIIK.[N]	C5(Carbamidomethyl)	2	Tb927.10.980:mRNA-p1	Tb927.10.980:mRNA-p1; Tb11.v5.0760.1-p1	1	2	0.4023	0	1	1	640.376	1279.74	1279.74	0.45	0.00029	HCD (High Energy Collision Dissociation)	MS2	9.42723	35	41.9456	21047	20210602_SC_TB_C82_1.raw	F1	2.66	1		0.004632	0.04132
	FALSE	Sequest HT (A2)	Unambiguous	[K].QTGVTVLGVVSR.[E]		2	Tb927.10.980:mRNA-p1	Tb927.10.980:mRNA-p1; Tb11.v5.0760.1-p1	0	2	0.4704	0	1	1	608.356	1215.7	1215.71	-0.95	-0.00058	HCD (High Energy Collision Dissociation)	MS2	23.301	35	42.2703	21289	20210602_SC_TB_C82_1.raw	F1	2.7	1		0.001164	0.0001231
	FALSE	Sequest HT (A2)	Unambiguous	[R].SLDFDADLESR.[L]		2	Tb927.10.980:mRNA-p1	Tb927.10.980:mRNA-p1; Tb11.v5.0760.1-p1	0	2	0.3156	0	1	1	634.293	1267.58	1267.58	-0.63	-0.0004	HCD (High Energy Collision Dissociation)	MS2	17.4146	35	42.2883	21301	20210602_SC_TB_C82_1.raw	F1	2.82	1		0.001164	0.0001037
	FALSE	Sequest HT (A2)	Unambiguous	[K].QTGVTVLGVVSR.[E]		2	Tb927.10.980:mRNA-p1	Tb927.10.980:mRNA-p1; Tb11.v5.0760.1-p1	0	2	0.3821	0	1	1	608.357	1215.71	1215.71	1.65	0.001	HCD (High Energy Collision Dissociation)	MS2	10.7615	3.098	42.5224	21468	20210602_SC_TB_C82_1.raw	F1	3.01	1		0.001164	8.583e-05
	FALSE	Sequest HT (A2)	Unambiguous	[R].SLDFDADLESR.[L]		2	Tb927.10.980:mRNA-p1	Tb927.10.980:mRNA-p1; Tb11.v5.0760.1-p1	0	2	0.316	0	1	1	634.294	1267.58	1267.58	-0.26	-0.00017	HCD (High Energy Collision Dissociation)	MS2	24.8528	31.793	42.5433	21488	20210602_SC_TB_C82_1.raw	F1	2.31	1		0.001164	0.0009531
	FALSE	Sequest HT (A2)	Unambiguous	[K].SPFEVALVYDSHSGKR.[D]		2	Tb927.10.980:mRNA-p1	Tb927.10.980:mRNA-p1; Tb11.v5.0760.1-p1	1	2	0.0573	0	1	1	896.456	1791.9	1791.9	0.89	0.0008	HCD (High Energy Collision Dissociation)	MS2	55.443	35	42.7948	21706	20210602_SC_TB_C82_1.raw	F1	1.92	1		0.006098	0.06099
	FALSE	Sequest HT (A2)	Unambiguous	[K].SPFEVALVYDSHSGKR.[D]		2	Tb927.10.980:mRNA-p1	Tb927.10.980:mRNA-p1; Tb11.v5.0760.1-p1	1	3	0.5545	0	1	1	597.974	1791.91	1791.9	2.58	0.00154	HCD (High Energy Collision Dissociation)	MS2	10.7378	2.789	42.8707	21772	20210602_SC_TB_C82_1.raw	F1	4.04	1		0.001164	8.674e-05
	FALSE	Sequest HT (A2)	Unambiguous	[K].SPFEVALVYDSHSGKR.[D]		2	Tb927.10.980:mRNA-p1	Tb927.10.980:mRNA-p1; Tb11.v5.0760.1-p1	1	3	0.4737	0	1	1	597.973	1791.9	1791.9	1.34	0.0008	HCD (High Energy Collision Dissociation)	MS2	33.3561	14.279	43.1265	21978	20210602_SC_TB_C82_1.raw	F1	3.04	1		0.001164	0.0002228
	FALSE	Sequest HT (A2)	Unambiguous	[K].ALLEERPVWVTK.[D]		2	Tb927.10.980:mRNA-p1	Tb927.10.980:mRNA-p1; Tb11.v5.0760.1-p1	0	2	0.1394	0	1	1	720.914	1440.82	1440.82	-0.28	-0.0002	HCD (High Energy Collision Dissociation)	MS2	54.2468	35	43.2199	22043	20210602_SC_TB_C82_1.raw	F1	2.08	1		0.003035	0.01212
	FALSE	Sequest HT (A2)	Unambiguous	[L].LEERPVWVTK.[D]		2	Tb927.10.980:mRNA-p1	Tb927.10.980:mRNA-p1; Tb11.v5.0760.1-p1	0	2	0.1127	0	1	1	628.853	1256.7	1256.7	-1.5	-0.00094	HCD (High Energy Collision Dissociation)	MS2	9.47998	28.881	43.2606	22059	20210602_SC_TB_C82_1.raw	F1	2.75	1		0.004394	0.025
	FALSE	Sequest HT (A2)	Unambiguous	[K].SPFEVALVYDSHSGKR.[D]		2	Tb927.10.980:mRNA-p1	Tb927.10.980:mRNA-p1; Tb11.v5.0760.1-p1	1	3	0.4176	0	1	1	597.972	1791.9	1791.9	-0.72	-0.00043	HCD (High Energy Collision Dissociation)	MS2	21.88	23.042	43.3819	22140	20210602_SC_TB_C82_1.raw	F1	3.52	1		0.001164	0.0004388
	FALSE	Sequest HT (A2)	Unambiguous	[K].ALLEERPVWVTK.[D]		2	Tb927.10.980:mRNA-p1	Tb927.10.980:mRNA-p1; Tb11.v5.0760.1-p1	0	2	0.3387	0	1	1	720.914	1440.82	1440.82	0.55	0.00039	HCD (High Energy Collision Dissociation)	MS2	5.46697	23.395	43.4758	22207	20210602_SC_TB_C82_1.raw	F1	3.1	1		0.001164	0.0006416
	FALSE	Sequest HT (A2)	Unambiguous	[K].SPFEVALVYDSHSGKR.[D]		2	Tb927.10.980:mRNA-p1	Tb927.10.980:mRNA-p1; Tb11.v5.0760.1-p1	1	3	0.3576	0	1	1	597.972	1791.9	1791.9	-0.74	-0.00044	HCD (High Energy Collision Dissociation)	MS2	16.5381	35	43.6384	22308	20210602_SC_TB_C82_1.raw	F1	3.3	1		0.001164	0.0003871
	FALSE	Sequest HT (A2)	Unambiguous	[K].SPFEVALVYDSHSGKR.[D]		2	Tb927.10.980:mRNA-p1	Tb927.10.980:mRNA-p1; Tb11.v5.0760.1-p1	1	3	0.4397	0	1	1	597.973	1791.9	1791.9	1.08	0.00064	HCD (High Energy Collision Dissociation)	MS2	0	35	43.8919	22496	20210602_SC_TB_C82_1.raw	F1	3.07	1		0.001164	0.001943
	FALSE	Sequest HT (A2)	Unambiguous	[K].SPFEVALVYDSHSGKR.[D]		2	Tb927.10.980:mRNA-p1	Tb927.10.980:mRNA-p1; Tb11.v5.0760.1-p1	1	3	0.3023	0	1	1	597.973	1791.9	1791.9	0.34	0.0002	HCD (High Energy Collision Dissociation)	MS2	6.65515	35	44.1478	22700	20210602_SC_TB_C82_1.raw	F1	2.58	1		0.001164	0.002374
	FALSE	Sequest HT (A2)	Unambiguous	[K].SPFEVALVYDSHSGKR.[D]		2	Tb927.10.980:mRNA-p1	Tb927.10.980:mRNA-p1; Tb11.v5.0760.1-p1	1	3	0.253	0	1	1	597.972	1791.9	1791.9	-1.01	-0.0006	HCD (High Energy Collision Dissociation)	MS2	0	35	44.3999	22892	20210602_SC_TB_C82_1.raw	F1	2.53	1		0.004632	0.04055
	FALSE	Sequest HT (A2)	Unambiguous	[K].SPFEVALVYDSHSGKR.[D]		2	Tb927.10.980:mRNA-p1	Tb927.10.980:mRNA-p1; Tb11.v5.0760.1-p1	1	3	0.2761	0	1	1	597.972	1791.9	1791.9	0.04	3e-05	HCD (High Energy Collision Dissociation)	MS2	0	35	45.2177	23407	20210602_SC_TB_C82_1.raw	F1	2.97	1		0.004342	0.02123
	FALSE	Sequest HT (A2)	Unambiguous	[R].PcIDDIIPTAR.[E]	C2(Carbamidomethyl)	2	Tb927.10.980:mRNA-p1	Tb927.10.980:mRNA-p1; Tb11.v5.0760.1-p1	0	2	0.2085	0	1	1	635.826	1270.65	1270.65	-0.44	-0.00028	HCD (High Energy Collision Dissociation)	MS2	57.4908	35	46.1657	24182	20210602_SC_TB_C82_1.raw	F1	2.11	1		0.001164	0.0006946
	FALSE	Sequest HT (A2)	Unambiguous	[K].SPFEVALVYDSHSGK.[R]		2	Tb927.10.980:mRNA-p1	Tb927.10.980:mRNA-p1; Tb11.v5.0760.1-p1	0	2	0.4211	0	1	1	818.404	1635.8	1635.8	-0.16	-0.00013	HCD (High Energy Collision Dissociation)	MS2	9.44391	7.78	46.2671	24266	20210602_SC_TB_C82_1.raw	F1	3.99	1		0.001164	6.811e-07
	FALSE	Sequest HT (A2)	Unambiguous	[K].SPFEVALVYDSHSGK.[R]		2	Tb927.10.980:mRNA-p1	Tb927.10.980:mRNA-p1; Tb11.v5.0760.1-p1	0	3	0.3807	0	1	1	545.938	1635.8	1635.8	-0.77	-0.00042	HCD (High Energy Collision Dissociation)	MS2	9.82367	20.842	46.3286	24315	20210602_SC_TB_C82_1.raw	F1	3.73	1		0.001164	2.425e-05
	FALSE	Sequest HT (A2)	Unambiguous	[K].SPFEVALVYDSHSGK.[R]		2	Tb927.10.980:mRNA-p1	Tb927.10.980:mRNA-p1; Tb11.v5.0760.1-p1	0	2	0.3072	0	1	1	818.404	1635.8	1635.8	0.2	0.00016	HCD (High Energy Collision Dissociation)	MS2	21.2366	33.787	46.5197	24475	20210602_SC_TB_C82_1.raw	F1	3.19	1		0.001164	0.001006
	FALSE	Sequest HT (A2)	Unambiguous	[K].SPFEVALVYDSHSGK.[R]		2	Tb927.10.980:mRNA-p1	Tb927.10.980:mRNA-p1; Tb11.v5.0760.1-p1	0	2	0.2383	0	1	1	818.404	1635.8	1635.8	-0.64	-0.00052	HCD (High Energy Collision Dissociation)	MS2	23.3372	35	46.7765	24679	20210602_SC_TB_C82_1.raw	F1	1.93	1		0.002153	0.006461
	FALSE	Sequest HT (A2)	Unambiguous	[K].AVAcLTYIIK.[N]	C4(Carbamidomethyl)	2	Tb927.10.980:mRNA-p1	Tb927.10.980:mRNA-p1; Tb11.v5.0760.1-p1	0	2	0.3392	0	1	1	576.328	1151.65	1151.65	0.13	7e-05	HCD (High Energy Collision Dissociation)	MS2	30.0557	35	47.4419	25188	20210602_SC_TB_C82_1.raw	F1	1.71	1		0.001164	0.001286
	FALSE	Sequest HT (A2)	Unambiguous	[R].AINHIISTFTTFIR.[E]		1	Tb927.10.980:mRNA-p1	Tb927.10.980:mRNA-p1	0	2	0.4578	0	1	1	817.457	1633.91	1633.91	0.49	0.0004	HCD (High Energy Collision Dissociation)	MS2	12.1377	35	57.9592	31837	20210602_SC_TB_C82_1.raw	F1	2.49	1		0.001164	0.0004923
	FALSE	Sequest HT (A2)	Unambiguous	[R].AINHIISTFTTFIR.[E]		1	Tb927.10.980:mRNA-p1	Tb927.10.980:mRNA-p1	0	3	0.2898	0	1	1	545.307	1633.91	1633.91	-0.06	-3e-05	HCD (High Energy Collision Dissociation)	MS2	0	23.743	58.1683	31954	20210602_SC_TB_C82_1.raw	F1	2.45	1		0.001164	0.002148
	FALSE	Sequest HT (A2)	Unambiguous	[R].AINHIISTFTTFIR.[E]		1	Tb927.10.980:mRNA-p1	Tb927.10.980:mRNA-p1	0	2	0.5044	0	1	1	817.457	1633.91	1633.91	0.99	0.00081	HCD (High Energy Collision Dissociation)	MS2	10.3405	35	58.2109	31969	20210602_SC_TB_C82_1.raw	F1	2.26	1		0.001164	0.002301
	FALSE	Sequest HT (A2)	Unambiguous	[R].AINHIISTFTTFIR.[E]		1	Tb927.10.980:mRNA-p1	Tb927.10.980:mRNA-p1	0	2	0.297	0	1	1	817.457	1633.91	1633.91	0.15	0.00012	HCD (High Energy Collision Dissociation)	MS2	25.5388	35	58.478	32113	20210602_SC_TB_C82_1.raw	F1	1.65	1		0.007069	0.06343
	FALSE	Sequest HT (A2)	Unambiguous	[R].ESFPSITPQLLLQGFFR.[N]		2	Tb927.10.980:mRNA-p1	Tb927.10.980:mRNA-p1; Tb11.v5.0760.1-p1	0	2	0.202	0	1	1	990.534	1980.06	1980.06	0.55	0.00055	HCD (High Energy Collision Dissociation)	MS2	0	35	67.4369	35941	20210602_SC_TB_C82_1.raw	F1	1.98	1		0.001164	0.001073
	FALSE	Sequest HT (A2)	Unambiguous	[R].AIGLGQLYVALQLIDVSDDAFLQELLSTVSADAEIPLEDR.[T]		1	Tb927.10.980:mRNA-p1	Tb927.10.980:mRNA-p1	0	3	0.6038	0	1	1	1434.42	4301.25	4301.24	2.06	0.00296	HCD (High Energy Collision Dissociation)	MS2	25.3863	33.083	68.9447	36384	20210602_SC_TB_C82_1.raw	F1	4.72	1		0.001164	3.752e-05
FALSE	High	Tb927.1.2400	alpha tubulin	0	101.279	53	29	91	29	451	49.8	5.06	221.35	29	tub											0	High	1
	Checked	Identifying Node	PSM Ambiguity	Annotated Sequence	Modifications	# Proteins	Master Protein Accessions	Protein Accessions	# Missed Cleavages	Charge	DeltaScore	DeltaCn	Rank	Search Engine Rank	m/z [Da]	MH+ [Da]	Theo. MH+ [Da]	DeltaM [ppm]	Deltam/z [Da]	Activation Type	MS Order	Isolation Interference [%]	Ion Inject Time [ms]	RT [min]	First Scan	Spectrum File	File ID	XCorr	# Protein Groups		Percolator q-Value	Percolator PEP
	FALSE	Sequest HT (A2)	Unambiguous	[K].EDAANNYAR.[G]		1	Tb927.1.2400:mRNA-p1	Tb927.1.2400:mRNA-p1	0	2	0.2335	0	1	1	512.228	1023.45	1023.45	0.23	0.00012	HCD (High Energy Collision Dissociation)	MS2	41.869	24.764	6.6102	2812	20210602_SC_TB_C82_1.raw	F1	2.57	1		0.001164	0.0005886
	FALSE	Sequest HT (A2)	Unambiguous	[K].EDAANNYAR.[G]		1	Tb927.1.2400:mRNA-p1	Tb927.1.2400:mRNA-p1	0	2	0.3586	0	1	1	512.228	1023.45	1023.45	-0.02	-1e-05	HCD (High Energy Collision Dissociation)	MS2	8.88788	7.752	6.8628	2902	20210602_SC_TB_C82_1.raw	F1	2.9	1		0.001164	0.004328
	FALSE	Sequest HT (A2)	Unambiguous	[K].EDAANNYAR.[G]		1	Tb927.1.2400:mRNA-p1	Tb927.1.2400:mRNA-p1	0	2	0.4229	0	1	1	512.228	1023.45	1023.45	-0.39	-0.0002	HCD (High Energy Collision Dissociation)	MS2	11.8288	4.293	7.1155	2989	20210602_SC_TB_C82_1.raw	F1	2.79	1		0.003035	0.01256
	FALSE	Sequest HT (A2)	Unambiguous	[K].EDAANNYAR.[G]		1	Tb927.1.2400:mRNA-p1	Tb927.1.2400:mRNA-p1	0	2	0.339	0	1	1	512.228	1023.45	1023.45	-0.4	-0.00021	HCD (High Energy Collision Dissociation)	MS2	12.6476	4.356	7.3692	3075	20210602_SC_TB_C82_1.raw	F1	2.95	1		0.001164	0.0005411
	FALSE	Sequest HT (A2)	Unambiguous	[K].EDAANNYAR.[G]		1	Tb927.1.2400:mRNA-p1	Tb927.1.2400:mRNA-p1	0	2	0.3	0	1	1	512.228	1023.45	1023.45	0.18	9e-05	HCD (High Energy Collision Dissociation)	MS2	29.351	35	7.6222	3170	20210602_SC_TB_C82_1.raw	F1	2.6	1		0.001164	0.0005552
	FALSE	Sequest HT (A2)	Unambiguous	[K].EDAANNYAR.[G]		1	Tb927.1.2400:mRNA-p1	Tb927.1.2400:mRNA-p1	0	2	0.1729	0	1	1	512.227	1023.45	1023.45	-1.86	-0.00095	HCD (High Energy Collision Dissociation)	MS2	43.9492	35	7.8794	3248	20210602_SC_TB_C82_1.raw	F1	2.14	1		0.002153	0.005931
	FALSE	Sequest HT (A2)	Unambiguous	[K].EDAANNYAR.[G]		1	Tb927.1.2400:mRNA-p1	Tb927.1.2400:mRNA-p1	0	2	0.1143	0	1	1	512.228	1023.45	1023.45	-0.57	-0.00029	HCD (High Energy Collision Dissociation)	MS2	79.5224	35	8.6181	3533	20210602_SC_TB_C82_1.raw	F1	1.75	1		0.004632	0.04663
	FALSE	Sequest HT (A2)	Unambiguous	[K].EDAANNYAR.[G]		1	Tb927.1.2400:mRNA-p1	Tb927.1.2400:mRNA-p1	0	2	0.1798	0	1	1	512.228	1023.45	1023.45	0.11	6e-05	HCD (High Energy Collision Dissociation)	MS2	59.8965	35	9.4352	3842	20210602_SC_TB_C82_1.raw	F1	1.78	1		0.003035	0.01608
	FALSE	Sequest HT (A2)	Unambiguous	[R].LSVDYGK.[K]		1	Tb927.1.2400:mRNA-p1	Tb927.1.2400:mRNA-p1	0	2	0.2303	0	1	1	391.208	781.409	781.409	-0.43	-0.00017	HCD (High Energy Collision Dissociation)	MS2	23.5391	23.709	18.4338	7782	20210602_SC_TB_C82_1.raw	F1	1.65	1		0.003035	0.0178
	FALSE	Sequest HT (A2)	Unambiguous	[R].LSVDYGK.[K]		1	Tb927.1.2400:mRNA-p1	Tb927.1.2400:mRNA-p1	0	2	0.2206	0	1	1	391.209	781.41	781.409	1.22	0.00048	HCD (High Energy Collision Dissociation)	MS2	12.5299	1.954	18.6878	7898	20210602_SC_TB_C82_1.raw	F1	1.36	1		0.004632	0.04904
	FALSE	Sequest HT (A2)	Unambiguous	[Y].VGEGmEEGEFSEAR.[E]	M5(Oxidation)	2	Tb927.1.2400:mRNA-p1	Tb927.1.2400:mRNA-p1 ; Tb11.v5.0468.1-p1	0	2	0.4293	0	1	1	771.823	1542.64	1542.64	0.38	0.0003	HCD (High Energy Collision Dissociation)	MS2	0	35	21.7059	9422	20210602_SC_TB_C82_1.raw	F1	1.91	1		0.00293	0.007253
	FALSE	Sequest HT (A2)	Unambiguous	[R].EDLAALEK.[D]		2	Tb927.1.2400:mRNA-p1	Tb927.1.2400:mRNA-p1 ; Tb11.v5.0468.1-p1	0	2	0.1903	0	1	1	444.737	888.468	888.467	0.26	0.00012	HCD (High Energy Collision Dissociation)	MS2	27.9744	5.999	25.3173	11310	20210602_SC_TB_C82_1.raw	F1	2.26	1		0.001164	0.004077
	FALSE	Sequest HT (A2)	Unambiguous	[R].EDLAALEK.[D]		2	Tb927.1.2400:mRNA-p1	Tb927.1.2400:mRNA-p1 ; Tb11.v5.0468.1-p1	0	2	0.2477	0	1	1	444.738	888.468	888.467	1.03	0.00046	HCD (High Energy Collision Dissociation)	MS2	22.7756	3.62	25.5708	11429	20210602_SC_TB_C82_1.raw	F1	2.14	1		0.003035	0.01401
	FALSE	Sequest HT (A2)	Unambiguous	[K].YmAccLmYR.[G]	M2(Oxidation); C4(Carbamidomethyl); C5(Carbamidomethyl); M7(Oxidation)	2	Tb927.1.2400:mRNA-p1	Tb927.1.2400:mRNA-p1 ; Tb11.v5.0468.1-p1	0	2	0.2537	0	1	1	650.253	1299.5	1299.5	0.35	0.00022	HCD (High Energy Collision Dissociation)	MS2	27.1636	8.661	26.1385	11713	20210602_SC_TB_C82_1.raw	F1	1.34	1		0.004342	0.02319
	FALSE	Sequest HT (A2)	Unambiguous	[R].IDHKFDLmYSK.[R]	M8(Oxidation)	2	Tb927.1.2400:mRNA-p1	Tb927.1.2400:mRNA-p1 ; Tb11.v5.0468.1-p1	1	3	0.2158	0	1	1	471.568	1412.69	1412.69	0.3	0.00014	HCD (High Energy Collision Dissociation)	MS2	8.68154	25.728	27.6613	12553	20210602_SC_TB_C82_1.raw	F1	2.41	1		0.003035	0.0147
	FALSE	Sequest HT (A2)	Unambiguous	[K].DVNAAVATIK.[T]		2	Tb927.1.2400:mRNA-p1	Tb927.1.2400:mRNA-p1 ; Tb11.v5.0468.1-p1	0	2	0.4152	0	1	1	501.285	1001.56	1001.56	-0.12	-6e-05	HCD (High Energy Collision Dissociation)	MS2	32.0136	15.005	28.5842	13033	20210602_SC_TB_C82_1.raw	F1	2.24	1		0.001164	0.003295
	FALSE	Sequest HT (A2)	Unambiguous	[K].DVNAAVATIK.[T]		2	Tb927.1.2400:mRNA-p1	Tb927.1.2400:mRNA-p1 ; Tb11.v5.0468.1-p1	0	2	0.3392	0	1	1	501.285	1001.56	1001.56	0.18	9e-05	HCD (High Energy Collision Dissociation)	MS2	12.2686	1.605	28.8387	13148	20210602_SC_TB_C82_1.raw	F1	2.27	1		0.003035	0.01948
	FALSE	Sequest HT (A2)	Unambiguous	[K].DVNAAVATIK.[T]		2	Tb927.1.2400:mRNA-p1	Tb927.1.2400:mRNA-p1 ; Tb11.v5.0468.1-p1	0	2	0.3217	0	1	1	501.285	1001.56	1001.56	-0.31	-0.00015	HCD (High Energy Collision Dissociation)	MS2	6.72802	22.798	29.0908	13264	20210602_SC_TB_C82_1.raw	F1	2.3	1		0.001164	0.002682
	FALSE	Sequest HT (A2)	Unambiguous	[K].FDLmYSK.[R]	M4(Oxidation)	2	Tb927.1.2400:mRNA-p1	Tb927.1.2400:mRNA-p1 ; Tb11.v5.0468.1-p1	0	2	0.2012	0	1	1	460.216	919.424	919.423	1.48	0.00068	HCD (High Energy Collision Dissociation)	MS2	17.8418	2.023	30.8309	14227	20210602_SC_TB_C82_1.raw	F1	1.64	1		0.004632	0.04337
	FALSE	Sequest HT (A2)	Unambiguous	[K].FDLmYSK.[R]	M4(Oxidation)	2	Tb927.1.2400:mRNA-p1	Tb927.1.2400:mRNA-p1 ; Tb11.v5.0468.1-p1	0	2	0.3472	0	1	1	460.215	919.423	919.423	0.54	0.00025	HCD (High Energy Collision Dissociation)	MS2	22.6508	9.08	31.0836	14367	20210602_SC_TB_C82_1.raw	F1	1.93	1		0.009891	0.0769
	FALSE	Sequest HT (A2)	Unambiguous	[K].FDLmYSK.[R]	M4(Oxidation)	2	Tb927.1.2400:mRNA-p1	Tb927.1.2400:mRNA-p1 ; Tb11.v5.0468.1-p1	0	2	0.2181	0	1	1	460.215	919.423	919.423	-0.46	-0.00021	HCD (High Energy Collision Dissociation)	MS2	35.5534	22.035	31.3438	14496	20210602_SC_TB_C82_1.raw	F1	1.88	1		0.004632	0.04751
	FALSE	Sequest HT (A2)	Unambiguous	[R].NLDIERPTYTNLNR.[L]		2	Tb927.1.2400:mRNA-p1	Tb927.1.2400:mRNA-p1 ; Tb11.v5.0468.1-p1	0	2	0.2349	0	1	1	859.945	1718.88	1718.88	-0.14	-0.00012	HCD (High Energy Collision Dissociation)	MS2	0	35	37.7071	18026	20210602_SC_TB_C82_1.raw	F1	1.66	1		0.004632	0.05406
	FALSE	Sequest HT (A2)	Unambiguous	[R].NLDIERPTYTNLNR.[L]		2	Tb927.1.2400:mRNA-p1	Tb927.1.2400:mRNA-p1 ; Tb11.v5.0468.1-p1	0	3	0.2019	0	1	1	573.632	1718.88	1718.88	0.1	6e-05	HCD (High Energy Collision Dissociation)	MS2	23.9004	20.686	37.7207	18039	20210602_SC_TB_C82_1.raw	F1	3.12	1		0.001164	0.0006788
	FALSE	Sequest HT (A2)	Unambiguous	[I].ERPTYTNLNR.[L]		2	Tb927.1.2400:mRNA-p1	Tb927.1.2400:mRNA-p1 ; Tb11.v5.0468.1-p1	0	2	0.112	0	1	1	632.325	1263.64	1263.64	-0.46	-0.00029	HCD (High Energy Collision Dissociation)	MS2	0	35	37.8116	18094	20210602_SC_TB_C82_1.raw	F1	2.5	1		0.001164	0.005025
	FALSE	Sequest HT (A2)	Unambiguous	[R].NLDIERPTYTNLNR.[L]		2	Tb927.1.2400:mRNA-p1	Tb927.1.2400:mRNA-p1 ; Tb11.v5.0468.1-p1	0	2	0.3815	0	1	1	859.944	1718.88	1718.88	-0.49	-0.00042	HCD (High Energy Collision Dissociation)	MS2	0	13.5	37.9591	18158	20210602_SC_TB_C82_1.raw	F1	2.7	1		0.00293	0.007994
	FALSE	Sequest HT (A2)	Unambiguous	[R].NLDIERPTYTNLNR.[L]		2	Tb927.1.2400:mRNA-p1	Tb927.1.2400:mRNA-p1 ; Tb11.v5.0468.1-p1	0	3	0.4345	0	1	1	573.634	1718.89	1718.88	2.77	0.00159	HCD (High Energy Collision Dissociation)	MS2	10.3581	1.305	37.9724	18170	20210602_SC_TB_C82_1.raw	F1	3.59	1		0.002153	0.007074
	FALSE	Sequest HT (A2)	Unambiguous	[L].DIERPTYTNLNR.[L]		2	Tb927.1.2400:mRNA-p1	Tb927.1.2400:mRNA-p1 ; Tb11.v5.0468.1-p1	0	2	0.3743	0	1	1	746.382	1491.76	1491.76	0.63	0.00047	HCD (High Energy Collision Dissociation)	MS2	6.0265	21.813	37.9739	18172	20210602_SC_TB_C82_1.raw	F1	3.58	1		0.001164	0.0001446
	FALSE	Sequest HT (A2)	Unambiguous	[D].IERPTYTNLNR.[L]		2	Tb927.1.2400:mRNA-p1	Tb927.1.2400:mRNA-p1 ; Tb11.v5.0468.1-p1	0	2	0.1838	0	1	1	688.868	1376.73	1376.73	0.67	0.00046	HCD (High Energy Collision Dissociation)	MS2	19.9534	35	38.0036	18192	20210602_SC_TB_C82_1.raw	F1	2.34	1		0.003035	0.01536
	FALSE	Sequest HT (A2)	Unambiguous	[R].NLDIERPTYTNLNR.[L]		2	Tb927.1.2400:mRNA-p1	Tb927.1.2400:mRNA-p1 ; Tb11.v5.0468.1-p1	0	3	0.3344	0	1	1	573.632	1718.88	1718.88	0.44	0.00025	HCD (High Energy Collision Dissociation)	MS2	22.8787	7.451	38.2275	18347	20210602_SC_TB_C82_1.raw	F1	2.99	1		0.001164	0.0003646
	FALSE	Sequest HT (A2)	Unambiguous	[R].NLDIERPTYTNLNR.[L]		2	Tb927.1.2400:mRNA-p1	Tb927.1.2400:mRNA-p1 ; Tb11.v5.0468.1-p1	0	3	0.1452	0	1	1	573.633	1718.88	1718.88	0.66	0.00038	HCD (High Energy Collision Dissociation)	MS2	22.8702	23.475	38.4791	18538	20210602_SC_TB_C82_1.raw	F1	2.48	1		0.001164	0.0009853
	FALSE	Sequest HT (A2)	Unambiguous	[R].NLDIERPTYTNLNR.[L]		2	Tb927.1.2400:mRNA-p1	Tb927.1.2400:mRNA-p1 ; Tb11.v5.0468.1-p1	0	3	0.186	0	1	1	573.633	1718.88	1718.88	0.67	0.00039	HCD (High Energy Collision Dissociation)	MS2	14.9269	19.986	38.7306	18729	20210602_SC_TB_C82_1.raw	F1	2.85	1		0.001164	0.005499
	FALSE	Sequest HT (A2)	Unambiguous	[R].NLDIERPTYTNLNR.[L]		2	Tb927.1.2400:mRNA-p1	Tb927.1.2400:mRNA-p1 ; Tb11.v5.0468.1-p1	0	3	0.0343	0	1	1	573.632	1718.88	1718.88	0.17	0.0001	HCD (High Energy Collision Dissociation)	MS2	25.1823	35	39.6392	19398	20210602_SC_TB_C82_1.raw	F1	2.33	1		0.004394	0.02958
	FALSE	Sequest HT (A2)	Unambiguous	[R].NLDIERPTYTNLNR.[L]		2	Tb927.1.2400:mRNA-p1	Tb927.1.2400:mRNA-p1 ; Tb11.v5.0468.1-p1	0	3	0.1326	0	1	1	573.632	1718.88	1718.88	-0.78	-0.00045	HCD (High Energy Collision Dissociation)	MS2	32.0231	23.56	39.8169	19522	20210602_SC_TB_C82_1.raw	F1	2.79	1		0.003035	0.00997
	FALSE	Sequest HT (A2)	Unambiguous	[L].DIERPTYTNLNR.[L]		2	Tb927.1.2400:mRNA-p1	Tb927.1.2400:mRNA-p1 ; Tb11.v5.0468.1-p1	0	2	0.3614	0	1	1	746.382	1491.76	1491.76	1.51	0.00113	HCD (High Energy Collision Dissociation)	MS2	0	35	39.8582	19552	20210602_SC_TB_C82_1.raw	F1	2.49	1		0.005143	0.05697
	FALSE	Sequest HT (A2)	Unambiguous	[R].NLDIERPTYTNLNR.[L]		2	Tb927.1.2400:mRNA-p1	Tb927.1.2400:mRNA-p1 ; Tb11.v5.0468.1-p1	0	3	0.2302	0	1	1	573.632	1718.88	1718.88	-0.68	-0.00039	HCD (High Energy Collision Dissociation)	MS2	25.7792	24.163	39.9304	19610	20210602_SC_TB_C82_1.raw	F1	2.91	1		0.003035	0.01281
	FALSE	Sequest HT (A2)	Unambiguous	[L].DLEPTVVDEVR.[T]		1	Tb927.1.2400:mRNA-p1	Tb927.1.2400:mRNA-p1	0	2	0.3705	0	1	1	636.327	1271.65	1271.65	-0.26	-0.00016	HCD (High Energy Collision Dissociation)	MS2	29.1461	35	40.666	20157	20210602_SC_TB_C82_1.raw	F1	2.51	1		0.001164	0.0004368
	FALSE	Sequest HT (A2)	Unambiguous	[K].EIVDLcLDR.[I]	C6(Carbamidomethyl)	1	Tb927.1.2400:mRNA-p1	Tb927.1.2400:mRNA-p1	0	2	0.1274	0	1	1	566.787	1132.57	1132.57	-0.79	-0.00045	HCD (High Energy Collision Dissociation)	MS2	0	35	40.7171	20197	20210602_SC_TB_C82_1.raw	F1	2.12	1		0.004394	0.03923
	FALSE	Sequest HT (A2)	Unambiguous	[N].STAIAEVFAR.[I]		2	Tb927.1.2400:mRNA-p1	Tb927.1.2400:mRNA-p1 ; Tb11.v5.0468.1-p1	0	2	0.368	0	1	1	532.79	1064.57	1064.57	-0.16	-9e-05	HCD (High Energy Collision Dissociation)	MS2	19.9271	35	42.4101	21397	20210602_SC_TB_C82_1.raw	F1	2.31	1		0.003035	0.01515
	FALSE	Sequest HT (A2)	Unambiguous	[N].STAIAEVFAR.[I]		2	Tb927.1.2400:mRNA-p1	Tb927.1.2400:mRNA-p1 ; Tb11.v5.0468.1-p1	0	2	0.289	0	1	1	532.79	1064.57	1064.57	-0.52	-0.00028	HCD (High Energy Collision Dissociation)	MS2	27.8596	34.272	42.6655	21597	20210602_SC_TB_C82_1.raw	F1	1.73	1		0.001164	0.004313
	FALSE	Sequest HT (A2)	Unambiguous	[R].QLFHPEQLISGKEDAANNYAR.[G]		1	Tb927.1.2400:mRNA-p1	Tb927.1.2400:mRNA-p1	1	4	0.3963	0	1	1	601.053	2401.19	2401.19	0.01	1e-05	HCD (High Energy Collision Dissociation)	MS2	11.723	12.559	43.0703	21926	20210602_SC_TB_C82_1.raw	F1	3.81	1		0.001164	0.0008125
	FALSE	Sequest HT (A2)	Unambiguous	[R].QLFHPEQLISGK.[E]		1	Tb927.1.2400:mRNA-p1	Tb927.1.2400:mRNA-p1	0	2	0.524	0	1	1	698.883	1396.76	1396.76	0.15	0.0001	HCD (High Energy Collision Dissociation)	MS2	15.0953	35	43.0714	21927	20210602_SC_TB_C82_1.raw	F1	2.71	1		0.001164	0.002277
	FALSE	Sequest HT (A2)	Unambiguous	[R].QLFHPEQLISGKEDAANNYAR.[G]		1	Tb927.1.2400:mRNA-p1	Tb927.1.2400:mRNA-p1	1	3	0.4647	0	1	1	801.069	2401.19	2401.19	1.36	0.00109	HCD (High Energy Collision Dissociation)	MS2	76.1585	22.263	43.0925	21948	20210602_SC_TB_C82_1.raw	F1	4.11	1		0.001164	4.107e-06
	FALSE	Sequest HT (A2)	Unambiguous	[L].FHPEQLISGK.[E]		1	Tb927.1.2400:mRNA-p1	Tb927.1.2400:mRNA-p1	0	2	0.0888	0	1	1	578.311	1155.62	1155.62	-0.59	-0.00034	HCD (High Energy Collision Dissociation)	MS2	24.4284	26.393	43.1947	22029	20210602_SC_TB_C82_1.raw	F1	1.69	1		0.001164	0.003942
	FALSE	Sequest HT (A2)	Unambiguous	[R].QLFHPEQLISGK.[E]		1	Tb927.1.2400:mRNA-p1	Tb927.1.2400:mRNA-p1	0	3	0.3107	0	1	1	466.258	1396.76	1396.76	1.17	0.00055	HCD (High Energy Collision Dissociation)	MS2	11.8991	0.781	43.2598	22058	20210602_SC_TB_C82_1.raw	F1	2.8	1		0.004394	0.02409
	FALSE	Sequest HT (A2)	Unambiguous	[R].QLFHPEQLISGK.[E]		1	Tb927.1.2400:mRNA-p1	Tb927.1.2400:mRNA-p1	0	2	0.5304	0	1	1	698.883	1396.76	1396.76	-0.22	-0.00015	HCD (High Energy Collision Dissociation)	MS2	11.8283	5.905	43.3254	22091	20210602_SC_TB_C82_1.raw	F1	3.62	1		0.001164	0.0002947
	FALSE	Sequest HT (A2)	Unambiguous	[R].QLFHPEQLISGKEDAANNYAR.[G]		1	Tb927.1.2400:mRNA-p1	Tb927.1.2400:mRNA-p1	1	4	0.4676	0	1	1	601.053	2401.19	2401.19	-0.52	-0.00031	HCD (High Energy Collision Dissociation)	MS2	5.10818	15.762	43.3262	22092	20210602_SC_TB_C82_1.raw	F1	4.17	1		0.001164	0.0001569
	FALSE	Sequest HT (A2)	Unambiguous	[R].QLFHPEQLISGKEDAANNYAR.[G]		1	Tb927.1.2400:mRNA-p1	Tb927.1.2400:mRNA-p1	1	3	0.3942	0	1	1	801.069	2401.19	2401.19	1.19	0.00095	HCD (High Energy Collision Dissociation)	MS2	0	27.761	43.3435	22103	20210602_SC_TB_C82_1.raw	F1	3.78	1		0.001164	4.45e-06
	FALSE	Sequest HT (A2)	Unambiguous	[R].QLFHPEQLISGK.[E]		1	Tb927.1.2400:mRNA-p1	Tb927.1.2400:mRNA-p1	0	3	0.2565	0	1	1	466.257	1396.76	1396.76	-0.55	-0.00026	HCD (High Energy Collision Dissociation)	MS2	0	12.79	43.5114	22229	20210602_SC_TB_C82_1.raw	F1	2.3	1		0.004632	0.05361
	FALSE	Sequest HT (A2)	Unambiguous	[R].QLFHPEQLISGK.[E]		1	Tb927.1.2400:mRNA-p1	Tb927.1.2400:mRNA-p1	0	2	0.4409	0	1	1	698.883	1396.76	1396.76	-0.33	-0.00023	HCD (High Energy Collision Dissociation)	MS2	0	35	43.5789	22260	20210602_SC_TB_C82_1.raw	F1	3.13	1		0.001164	0.001434
	FALSE	Sequest HT (A2)	Unambiguous	[K].EIVDLcLDR.[I]	C6(Carbamidomethyl)	1	Tb927.1.2400:mRNA-p1	Tb927.1.2400:mRNA-p1	0	2	0.3864	0	1	1	566.788	1132.57	1132.57	1.57	0.00089	HCD (High Energy Collision Dissociation)	MS2	11.2192	1.968	43.5965	22270	20210602_SC_TB_C82_1.raw	F1	2.2	1		0.001164	0.005455
	FALSE	Sequest HT (A2)	Unambiguous	[R].QLFHPEQLISGKEDAANNYAR.[G]		1	Tb927.1.2400:mRNA-p1	Tb927.1.2400:mRNA-p1	1	3	0.2032	0	1	1	801.068	2401.19	2401.19	-0.58	-0.00047	HCD (High Energy Collision Dissociation)	MS2	0	35	43.6028	22276	20210602_SC_TB_C82_1.raw	F1	2.51	1		0.003035	0.01218
	FALSE	Sequest HT (A2)	Unambiguous	[R].QLFHPEQLISGK.[E]		1	Tb927.1.2400:mRNA-p1	Tb927.1.2400:mRNA-p1	0	3	0.2986	0	1	1	466.258	1396.76	1396.76	-0.18	-8e-05	HCD (High Energy Collision Dissociation)	MS2	0	35	43.7635	22407	20210602_SC_TB_C82_1.raw	F1	2.78	1		0.004342	0.02345
	FALSE	Sequest HT (A2)	Unambiguous	[R].QLFHPEQLISGK.[E]		1	Tb927.1.2400:mRNA-p1	Tb927.1.2400:mRNA-p1	0	2	0.2263	0	1	1	698.883	1396.76	1396.76	0.88	0.00061	HCD (High Energy Collision Dissociation)	MS2	0	35	43.8339	22456	20210602_SC_TB_C82_1.raw	F1	1.9	1		0.004394	0.02879
	FALSE	Sequest HT (A2)	Unambiguous	[K].EIVDLcLDR.[I]	C6(Carbamidomethyl)	1	Tb927.1.2400:mRNA-p1	Tb927.1.2400:mRNA-p1	0	2	0.3799	0	1	1	566.787	1132.57	1132.57	-0.07	-4e-05	HCD (High Energy Collision Dissociation)	MS2	14.3138	35	43.8523	22469	20210602_SC_TB_C82_1.raw	F1	2.29	1		0.003035	0.01571
	FALSE	Sequest HT (A2)	Unambiguous	[R].QLFHPEQLISGKEDAANNYAR.[G]		1	Tb927.1.2400:mRNA-p1	Tb927.1.2400:mRNA-p1	1	4	0.3362	0	1	1	601.053	2401.19	2401.19	0.15	9e-05	HCD (High Energy Collision Dissociation)	MS2	14.1914	35	43.9288	22530	20210602_SC_TB_C82_1.raw	F1	3.51	1		0.005143	0.05565
	FALSE	Sequest HT (A2)	Unambiguous	[R].QLFHPEQLISGK.[E]		1	Tb927.1.2400:mRNA-p1	Tb927.1.2400:mRNA-p1	0	2	0.2603	0	1	1	698.884	1396.76	1396.76	1.21	0.00084	HCD (High Energy Collision Dissociation)	MS2	24.7314	35	44.0861	22649	20210602_SC_TB_C82_1.raw	F1	2.19	1		0.007069	0.06519
	FALSE	Sequest HT (A2)	Unambiguous	[K].EIVDLcLDR.[I]	C6(Carbamidomethyl)	1	Tb927.1.2400:mRNA-p1	Tb927.1.2400:mRNA-p1	0	2	0.1356	0	1	1	566.786	1132.56	1132.57	-1.5	-0.00085	HCD (High Energy Collision Dissociation)	MS2	46.3862	31.064	44.1976	22744	20210602_SC_TB_C82_1.raw	F1	1.77	1		0.009414	0.07384
	FALSE	Sequest HT (A2)	Unambiguous	[K].EIVDLcLDR.[I]	C6(Carbamidomethyl)	1	Tb927.1.2400:mRNA-p1	Tb927.1.2400:mRNA-p1	0	2	0.1216	0	1	1	566.786	1132.56	1132.57	-1.59	-0.0009	HCD (High Energy Collision Dissociation)	MS2	43.3323	35	45.203	23396	20210602_SC_TB_C82_1.raw	F1	1.48	1		0.004394	0.03507
	FALSE	Sequest HT (A2)	Unambiguous	[K].cGINYQPPTVVPGGDLAK.[V]	C1(Carbamidomethyl)	2	Tb927.1.2400:mRNA-p1	Tb927.1.2400:mRNA-p1 ; Tb11.v5.0468.1-p1	0	2	0.2557	0	1	1	943.477	1885.95	1885.95	0.01	1e-05	HCD (High Energy Collision Dissociation)	MS2	69.6164	35	46.2681	24267	20210602_SC_TB_C82_1.raw	F1	1.76	1		0.004342	0.02101
	FALSE	Sequest HT (A2)	Unambiguous	[K].cGINYQPPTVVPGGDLAK.[V]	C1(Carbamidomethyl)	2	Tb927.1.2400:mRNA-p1	Tb927.1.2400:mRNA-p1 ; Tb11.v5.0468.1-p1	0	2	0.4593	0	1	1	943.478	1885.95	1885.95	0.19	0.00018	HCD (High Energy Collision Dissociation)	MS2	65.68	2.253	46.5188	24474	20210602_SC_TB_C82_1.raw	F1	2.09	1		0.001164	0.001244
	FALSE	Sequest HT (A2)	Unambiguous	[Y].HAVGGGTGSGLGALLLER.[L]		1	Tb927.1.2400:mRNA-p1	Tb927.1.2400:mRNA-p1	0	3	0.3977	0	1	1	555.64	1664.91	1664.91	-0.77	-0.00043	HCD (High Energy Collision Dissociation)	MS2	0	35	48.457	25924	20210602_SC_TB_C82_1.raw	F1	2.59	1		0.00293	0.007336
	FALSE	Sequest HT (A2)	Unambiguous	[Y].HAVGGGTGSGLGALLLER.[L]		1	Tb927.1.2400:mRNA-p1	Tb927.1.2400:mRNA-p1	0	2	0.3647	0	1	1	832.959	1664.91	1664.91	1.77	0.00147	HCD (High Energy Collision Dissociation)	MS2	53.2824	35	48.5619	25991	20210602_SC_TB_C82_1.raw	F1	2.55	1		0.004394	0.02599
	FALSE	Sequest HT (A2)	Unambiguous	[M].IANSTAIAEVFAR.[I]		2	Tb927.1.2400:mRNA-p1	Tb927.1.2400:mRNA-p1 ; Tb11.v5.0468.1-p1	0	2	0.3846	0	1	1	681.873	1362.74	1362.74	0.36	0.00025	HCD (High Energy Collision Dissociation)	MS2	46.2524	35	48.7079	26104	20210602_SC_TB_C82_1.raw	F1	2.08	1		0.001164	0.001606
	FALSE	Sequest HT (A2)	Unambiguous	[Y].HAVGGGTGSGLGALLLER.[L]		1	Tb927.1.2400:mRNA-p1	Tb927.1.2400:mRNA-p1	0	3	0.4223	0	1	1	555.641	1664.91	1664.91	0.12	6e-05	HCD (High Energy Collision Dissociation)	MS2	4.80814	35	48.7145	26109	20210602_SC_TB_C82_1.raw	F1	2.96	1		0.001164	6.934e-05
	FALSE	Sequest HT (A2)	Unambiguous	[K].AYHEQLSVSEISNAVFEPASmmTK.[C]	M21(Oxidation); M22(Oxidation)	2	Tb927.1.2400:mRNA-p1	Tb927.1.2400:mRNA-p1 ; Tb11.v5.0468.1-p1	0	3	0.3244	0	1	1	901.088	2701.25	2701.25	-0.14	-0.00012	HCD (High Energy Collision Dissociation)	MS2	33.3845	35	51.2984	28018	20210602_SC_TB_C82_1.raw	F1	2.99	1		0.001164	0.002877
	FALSE	Sequest HT (A2)	Unambiguous	[R].IHFVLTSYAPVISAEK.[A]		2	Tb927.1.2400:mRNA-p1	Tb927.1.2400:mRNA-p1 ; Tb11.v5.0468.1-p1	0	3	0.4494	0	1	1	592.329	1774.97	1774.97	-0.29	-0.00017	HCD (High Energy Collision Dissociation)	MS2	25.1126	16.512	52.6911	28914	20210602_SC_TB_C82_1.raw	F1	3.16	1		0.001164	0.0005274
	FALSE	Sequest HT (A2)	Unambiguous	[R].IHFVLTSYAPVISAEK.[A]		2	Tb927.1.2400:mRNA-p1	Tb927.1.2400:mRNA-p1 ; Tb11.v5.0468.1-p1	0	2	0.3644	0	1	1	887.99	1774.97	1774.97	-0.38	-0.00034	HCD (High Energy Collision Dissociation)	MS2	14.9931	35	52.6922	28915	20210602_SC_TB_C82_1.raw	F1	2.36	1		0.001164	0.001539
	FALSE	Sequest HT (A2)	Unambiguous	[R].IHFVLTSYAPVISAEK.[A]		2	Tb927.1.2400:mRNA-p1	Tb927.1.2400:mRNA-p1 ; Tb11.v5.0468.1-p1	0	3	0.3943	0	1	1	592.329	1774.97	1774.97	-0.05	-3e-05	HCD (High Energy Collision Dissociation)	MS2	18.0331	9.731	52.9477	29074	20210602_SC_TB_C82_1.raw	F1	2.79	1		0.001164	0.00142
	FALSE	Sequest HT (A2)	Unambiguous	[R].IHFVLTSYAPVISAEK.[A]		2	Tb927.1.2400:mRNA-p1	Tb927.1.2400:mRNA-p1 ; Tb11.v5.0468.1-p1	0	2	0.5021	0	1	1	887.99	1774.97	1774.97	-0.56	-0.0005	HCD (High Energy Collision Dissociation)	MS2	0	35	52.9487	29075	20210602_SC_TB_C82_1.raw	F1	2.39	1		0.003035	0.009937
	FALSE	Sequest HT (A2)	Unambiguous	[H].AVGGGTGSGLGALLLER.[L]		1	Tb927.1.2400:mRNA-p1	Tb927.1.2400:mRNA-p1	0	2	0.4585	0	1	1	764.429	1527.85	1527.85	1.29	0.00098	HCD (High Energy Collision Dissociation)	MS2	0	35	53.1159	29171	20210602_SC_TB_C82_1.raw	F1	2.77	1		0.001164	0.003386
	FALSE	Sequest HT (A2)	Unambiguous	[R].IHFVLTSYAPVISAEK.[A]		2	Tb927.1.2400:mRNA-p1	Tb927.1.2400:mRNA-p1 ; Tb11.v5.0468.1-p1	0	3	0.3359	0	1	1	592.33	1774.97	1774.97	0.29	0.00017	HCD (High Energy Collision Dissociation)	MS2	7.06574	35	53.2736	29252	20210602_SC_TB_C82_1.raw	F1	2.62	1		0.004394	0.0285
	FALSE	Sequest HT (A2)	Unambiguous	[H].AVGGGTGSGLGALLLER.[L]		1	Tb927.1.2400:mRNA-p1	Tb927.1.2400:mRNA-p1	0	2	0.285	0	1	1	764.429	1527.85	1527.85	1.32	0.00101	HCD (High Energy Collision Dissociation)	MS2	0	35	53.3678	29320	20210602_SC_TB_C82_1.raw	F1	2	1		0.001164	0.0008395
	FALSE	Sequest HT (A2)	Unambiguous	[R].AVcmIANSTAIAEVFAR.[I]	C3(Carbamidomethyl); M4(Oxidation)	2	Tb927.1.2400:mRNA-p1	Tb927.1.2400:mRNA-p1 ; Tb11.v5.0468.1-p1	0	2	0.0787	0	1	1	920.459	1839.91	1839.91	0.66	0.00061	HCD (High Energy Collision Dissociation)	MS2	0	35	54.1419	29749	20210602_SC_TB_C82_1.raw	F1	1.27	1		0.007069	0.06388
	FALSE	Sequest HT (A2)	Unambiguous	[R].AVcmIANSTAIAEVFAR.[I]	C3(Carbamidomethyl); M4(Oxidation)	2	Tb927.1.2400:mRNA-p1	Tb927.1.2400:mRNA-p1 ; Tb11.v5.0468.1-p1	0	2	0.5552	0	1	1	920.459	1839.91	1839.91	0.35	0.00032	HCD (High Energy Collision Dissociation)	MS2	55.097	8.357	54.3942	29897	20210602_SC_TB_C82_1.raw	F1	3.62	1		0.001164	1.073e-05
	FALSE	Sequest HT (A2)	Unambiguous	[R].AVcmIANSTAIAEVFAR.[I]	C3(Carbamidomethyl); M4(Oxidation)	2	Tb927.1.2400:mRNA-p1	Tb927.1.2400:mRNA-p1 ; Tb11.v5.0468.1-p1	0	3	0.2615	0	1	1	613.975	1839.91	1839.91	0.12	7e-05	HCD (High Energy Collision Dissociation)	MS2	10.7577	35	54.4403	29921	20210602_SC_TB_C82_1.raw	F1	2.6	1		0.001164	0.000599
	FALSE	Sequest HT (A2)	Unambiguous	[R].AVcmIANSTAIAEVFAR.[I]	C3(Carbamidomethyl); M4(Oxidation)	2	Tb927.1.2400:mRNA-p1	Tb927.1.2400:mRNA-p1 ; Tb11.v5.0468.1-p1	0	2	0.4414	0	1	1	920.459	1839.91	1839.91	0.9	0.00083	HCD (High Energy Collision Dissociation)	MS2	0	35	54.6626	30043	20210602_SC_TB_C82_1.raw	F1	2.22	1		0.004394	0.03796
	FALSE	Sequest HT (A2)	Unambiguous	[R].TIQFVDWSPTGFK.[C]		2	Tb927.1.2400:mRNA-p1	Tb927.1.2400:mRNA-p1 ; Tb11.v5.0468.1-p1	0	2	0.1529	0	1	1	763.388	1525.77	1525.77	-0.28	-0.00021	HCD (High Energy Collision Dissociation)	MS2	0	35	54.9841	30232	20210602_SC_TB_C82_1.raw	F1	1.7	1		0.003035	0.01873
	FALSE	Sequest HT (A2)	Unambiguous	[R].TIQFVDWSPTGFK.[C]		2	Tb927.1.2400:mRNA-p1	Tb927.1.2400:mRNA-p1 ; Tb11.v5.0468.1-p1	0	2	0.3813	0	1	1	763.388	1525.77	1525.77	-0.25	-0.00019	HCD (High Energy Collision Dissociation)	MS2	0	35	55.809	30685	20210602_SC_TB_C82_1.raw	F1	2.99	1		0.001164	5.698e-05
	FALSE	Sequest HT (A2)	Unambiguous	[I].QFVDWSPTGFK.[C]		2	Tb927.1.2400:mRNA-p1	Tb927.1.2400:mRNA-p1 ; Tb11.v5.0468.1-p1	0	2	0.3571	0	1	1	656.322	1311.64	1311.64	0.45	0.0003	HCD (High Energy Collision Dissociation)	MS2	0	35	55.8559	30716	20210602_SC_TB_C82_1.raw	F1	2.38	1		0.001164	0.001734
	FALSE	Sequest HT (A2)	Unambiguous	[R].TIQFVDWSPTGFK.[C]		2	Tb927.1.2400:mRNA-p1	Tb927.1.2400:mRNA-p1 ; Tb11.v5.0468.1-p1	0	2	0.3874	0	1	1	763.389	1525.77	1525.77	0.79	0.0006	HCD (High Energy Collision Dissociation)	MS2	9.84187	7.081	56.0624	30822	20210602_SC_TB_C82_1.raw	F1	3.33	1		0.001164	8.788e-05
	FALSE	Sequest HT (A2)	Unambiguous	[R].AVFLDLEPTVVDEVR.[T]		1	Tb927.1.2400:mRNA-p1	Tb927.1.2400:mRNA-p1	0	2	0.3081	0	1	1	851.457	1701.91	1701.91	0.42	0.00036	HCD (High Energy Collision Dissociation)	MS2	2.85664	35	56.2823	30940	20210602_SC_TB_C82_1.raw	F1	1.85	1		0.002153	0.006994
	FALSE	Sequest HT (A2)	Unambiguous	[R].TIQFVDWSPTGFK.[C]		2	Tb927.1.2400:mRNA-p1	Tb927.1.2400:mRNA-p1 ; Tb11.v5.0468.1-p1	0	2	0.3984	0	1	1	763.387	1525.77	1525.77	-0.57	-0.00044	HCD (High Energy Collision Dissociation)	MS2	10.188	35	56.3159	30955	20210602_SC_TB_C82_1.raw	F1	2.56	1		0.001164	5.865e-05
	FALSE	Sequest HT (A2)	Unambiguous	[R].TIQFVDWSPTGFK.[C]		2	Tb927.1.2400:mRNA-p1	Tb927.1.2400:mRNA-p1 ; Tb11.v5.0468.1-p1	0	2	0.2567	0	1	1	763.388	1525.77	1525.77	-0.1	-7e-05	HCD (High Energy Collision Dissociation)	MS2	14.7515	35	56.5706	31087	20210602_SC_TB_C82_1.raw	F1	2.61	1		0.001164	6.252e-05
	FALSE	Sequest HT (A2)	Unambiguous	[R].TIQFVDWSPTGFK.[C]		2	Tb927.1.2400:mRNA-p1	Tb927.1.2400:mRNA-p1 ; Tb11.v5.0468.1-p1	0	2	0.4325	0	1	1	763.388	1525.77	1525.77	-0.18	-0.00014	HCD (High Energy Collision Dissociation)	MS2	12.4328	35	56.8236	31236	20210602_SC_TB_C82_1.raw	F1	2.52	1		0.001164	0.0002358
	FALSE	Sequest HT (A2)	Unambiguous	[R].TIQFVDWSPTGFK.[C]		2	Tb927.1.2400:mRNA-p1	Tb927.1.2400:mRNA-p1 ; Tb11.v5.0468.1-p1	0	2	0.3632	0	1	1	763.388	1525.77	1525.77	-0.14	-0.0001	HCD (High Energy Collision Dissociation)	MS2	24.6258	35	57.4811	31571	20210602_SC_TB_C82_1.raw	F1	2.01	1		0.00293	0.009438
	FALSE	Sequest HT (A2)	Unambiguous	[R].TIQFVDWSPTGFK.[C]		2	Tb927.1.2400:mRNA-p1	Tb927.1.2400:mRNA-p1 ; Tb11.v5.0468.1-p1	0	2	0.3713	0	1	1	763.388	1525.77	1525.77	-0.47	-0.00036	HCD (High Energy Collision Dissociation)	MS2	9.92048	35	57.7334	31710	20210602_SC_TB_C82_1.raw	F1	2.37	1		0.004342	0.02267
	FALSE	Sequest HT (A2)	Unambiguous	[R].TIQFVDWSPTGFK.[C]		2	Tb927.1.2400:mRNA-p1	Tb927.1.2400:mRNA-p1 ; Tb11.v5.0468.1-p1	0	2	0.1808	0	1	1	763.388	1525.77	1525.77	-0.33	-0.00025	HCD (High Energy Collision Dissociation)	MS2	0	35	57.9868	31848	20210602_SC_TB_C82_1.raw	F1	1.77	1		0.001164	0.005771
	FALSE	Sequest HT (A2)	Unambiguous	[R].LIGQVVSSLTASLR.[F]		2	Tb927.1.2400:mRNA-p1	Tb927.1.2400:mRNA-p1 ; Tb11.v5.0468.1-p1	0	2	0.4339	0	1	1	722.431	1443.86	1443.85	1.55	0.00112	HCD (High Energy Collision Dissociation)	MS2	2.45785	35	58.0645	31892	20210602_SC_TB_C82_1.raw	F1	2.95	1		0.001164	0.0002803
	FALSE	Sequest HT (A2)	Unambiguous	[R].AVFLDLEPTVVDEVR.[T]		1	Tb927.1.2400:mRNA-p1	Tb927.1.2400:mRNA-p1	0	2	0.35	0	1	1	851.456	1701.91	1701.91	-0.38	-0.00032	HCD (High Energy Collision Dissociation)	MS2	0	35	58.0962	31917	20210602_SC_TB_C82_1.raw	F1	3	1		0.001164	0.002742
	FALSE	Sequest HT (A2)	Unambiguous	[R].AVFLDLEPTVVDEVR.[T]		1	Tb927.1.2400:mRNA-p1	Tb927.1.2400:mRNA-p1	0	2	0.4877	0	1	1	851.458	1701.91	1701.91	1.32	0.00112	HCD (High Energy Collision Dissociation)	MS2	53.2948	14.12	58.3517	32052	20210602_SC_TB_C82_1.raw	F1	3.24	1		0.001164	6.324e-05
	FALSE	Sequest HT (A2)	Unambiguous	[R].AVFLDLEPTVVDEVR.[T]		1	Tb927.1.2400:mRNA-p1	Tb927.1.2400:mRNA-p1	0	2	0.213	0	1	1	851.457	1701.91	1701.91	0.29	0.00025	HCD (High Energy Collision Dissociation)	MS2	0	35	58.6083	32178	20210602_SC_TB_C82_1.raw	F1	2.16	1		0.006098	0.06192
FALSE	High	Tb927.1.2350	beta tubulin	0	92.12	50	26	122	26	442	49.7	4.83	259.09	26	tub											0	High	1
	Checked	Identifying Node	PSM Ambiguity	Annotated Sequence	Modifications	# Proteins	Master Protein Accessions	Protein Accessions	# Missed Cleavages	Charge	DeltaScore	DeltaCn	Rank	Search Engine Rank	m/z [Da]	MH+ [Da]	Theo. MH+ [Da]	DeltaM [ppm]	Deltam/z [Da]	Activation Type	MS Order	Isolation Interference [%]	Ion Inject Time [ms]	RT [min]	First Scan	Spectrum File	File ID	XCorr	# Protein Groups		Percolator q-Value	Percolator PEP
	FALSE	Sequest HT (A2)	Unambiguous	[K].NmmQAADPR.[H]	M2(Oxidation); M3(Oxidation)	1	Tb927.1.2350:mRNA-p1	Tb927.1.2350:mRNA-p1	0	2	0.3971	0	1	1	533.227	1065.45	1065.45	1.79	0.00096	HCD (High Energy Collision Dissociation)	MS2	10.5367	2.121	5.0024	2295	20210602_SC_TB_C82_1.raw	F1	2.04	1		0.003035	0.014
	FALSE	Sequest HT (A2)	Unambiguous	[K].NmmQAADPR.[H]	M2(Oxidation); M3(Oxidation)	1	Tb927.1.2350:mRNA-p1	Tb927.1.2350:mRNA-p1	0	2	0.2302	0	1	1	533.227	1065.45	1065.45	1.9	0.00101	HCD (High Energy Collision Dissociation)	MS2	12.646	1.728	5.257	2378	20210602_SC_TB_C82_1.raw	F1	1.39	1		0.006098	0.06149
	FALSE	Sequest HT (A2)	Unambiguous	[K].NmmQAADPR.[H]	M2(Oxidation); M3(Oxidation)	1	Tb927.1.2350:mRNA-p1	Tb927.1.2350:mRNA-p1	0	2	0.1586	0	1	1	533.227	1065.45	1065.45	0.59	0.00032	HCD (High Energy Collision Dissociation)	MS2	41.1323	35	6.3066	2706	20210602_SC_TB_C82_1.raw	F1	1.45	1		0.007069	0.0652
	FALSE	Sequest HT (A2)	Unambiguous	[K].SSVcDIPPK.[G]	C4(Carbamidomethyl)	1	Tb927.1.2350:mRNA-p1	Tb927.1.2350:mRNA-p1	0	2	0.2523	0	1	1	501.75	1002.49	1002.49	0.04	2e-05	HCD (High Energy Collision Dissociation)	MS2	19.0173	35	16.797	7003	20210602_SC_TB_C82_1.raw	F1	2.22	1		0.001164	0.001225
	FALSE	Sequest HT (A2)	Unambiguous	[K].SSVcDIPPK.[G]	C4(Carbamidomethyl)	1	Tb927.1.2350:mRNA-p1	Tb927.1.2350:mRNA-p1	0	2	0.1283	0	1	1	501.75	1002.49	1002.49	-0.38	-0.00019	HCD (High Energy Collision Dissociation)	MS2	0	22.74	17.0502	7109	20210602_SC_TB_C82_1.raw	F1	2.26	1		0.001164	0.002077
	FALSE	Sequest HT (A2)	Unambiguous	[K].SSVcDIPPK.[G]	C4(Carbamidomethyl)	1	Tb927.1.2350:mRNA-p1	Tb927.1.2350:mRNA-p1	0	2	0.2293	0	1	1	501.75	1002.49	1002.49	0.17	9e-05	HCD (High Energy Collision Dissociation)	MS2	10.2468	14.858	17.3039	7243	20210602_SC_TB_C82_1.raw	F1	2.05	1		0.001164	0.003156
	FALSE	Sequest HT (A2)	Unambiguous	[K].SSVcDIPPK.[G]	C4(Carbamidomethyl)	1	Tb927.1.2350:mRNA-p1	Tb927.1.2350:mRNA-p1	0	2	0.272	0	1	1	501.75	1002.49	1002.49	0.3	0.00015	HCD (High Energy Collision Dissociation)	MS2	14.0932	12.528	17.5578	7368	20210602_SC_TB_C82_1.raw	F1	2.5	1		0.001164	0.002858
	FALSE	Sequest HT (A2)	Unambiguous	[K].SSVcDIPPK.[G]	C4(Carbamidomethyl)	1	Tb927.1.2350:mRNA-p1	Tb927.1.2350:mRNA-p1	0	2	0.0876	0	1	1	501.75	1002.49	1002.49	0.92	0.00046	HCD (High Energy Collision Dissociation)	MS2	13.4223	10.915	17.8136	7478	20210602_SC_TB_C82_1.raw	F1	2.17	1		0.002153	0.006675
	FALSE	Sequest HT (A2)	Unambiguous	[K].SSVcDIPPK.[G]	C4(Carbamidomethyl)	1	Tb927.1.2350:mRNA-p1	Tb927.1.2350:mRNA-p1	0	2	0.1888	0	1	1	501.75	1002.49	1002.49	0.56	0.00028	HCD (High Energy Collision Dissociation)	MS2	14.8669	6.292	18.0669	7606	20210602_SC_TB_C82_1.raw	F1	1.96	1		0.004632	0.05035
	FALSE	Sequest HT (A2)	Unambiguous	[K].SSVcDIPPK.[G]	C4(Carbamidomethyl)	1	Tb927.1.2350:mRNA-p1	Tb927.1.2350:mRNA-p1	0	2	0.2356	0	1	1	501.75	1002.49	1002.49	0.63	0.00032	HCD (High Energy Collision Dissociation)	MS2	11.2284	8.352	18.321	7735	20210602_SC_TB_C82_1.raw	F1	2.08	1		0.003035	0.01687
	FALSE	Sequest HT (A2)	Unambiguous	[K].SSVcDIPPK.[G]	C4(Carbamidomethyl)	1	Tb927.1.2350:mRNA-p1	Tb927.1.2350:mRNA-p1	0	2	0.2183	0	1	1	501.75	1002.49	1002.49	0.64	0.00032	HCD (High Energy Collision Dissociation)	MS2	1.65548	7.724	18.5754	7852	20210602_SC_TB_C82_1.raw	F1	1.97	1		0.002153	0.006517
	FALSE	Sequest HT (A2)	Unambiguous	[K].SSVcDIPPK.[G]	C4(Carbamidomethyl)	1	Tb927.1.2350:mRNA-p1	Tb927.1.2350:mRNA-p1	0	2	0.1992	0	1	1	501.75	1002.49	1002.49	0.47	0.00024	HCD (High Energy Collision Dissociation)	MS2	11.815	8.184	18.8324	7982	20210602_SC_TB_C82_1.raw	F1	2.36	1		0.001164	0.002892
	FALSE	Sequest HT (A2)	Unambiguous	[K].SSVcDIPPK.[G]	C4(Carbamidomethyl)	1	Tb927.1.2350:mRNA-p1	Tb927.1.2350:mRNA-p1	0	2	0.0575	0	1	1	501.75	1002.49	1002.49	0.79	0.0004	HCD (High Energy Collision Dissociation)	MS2	11.4717	12.135	19.0858	8129	20210602_SC_TB_C82_1.raw	F1	1.74	1		0.003035	0.01492
	FALSE	Sequest HT (A2)	Unambiguous	[K].SSVcDIPPK.[G]	C4(Carbamidomethyl)	1	Tb927.1.2350:mRNA-p1	Tb927.1.2350:mRNA-p1	0	2	0.2544	0	1	1	501.75	1002.49	1002.49	0.01	1e-05	HCD (High Energy Collision Dissociation)	MS2	9.41512	9.976	19.3428	8254	20210602_SC_TB_C82_1.raw	F1	2.28	1		0.004342	0.02152
	FALSE	Sequest HT (A2)	Unambiguous	[K].SSVcDIPPK.[G]	C4(Carbamidomethyl)	1	Tb927.1.2350:mRNA-p1	Tb927.1.2350:mRNA-p1	0	2	0.2311	0	1	1	501.75	1002.49	1002.49	0.51	0.00026	HCD (High Energy Collision Dissociation)	MS2	15.7464	11.362	19.5967	8374	20210602_SC_TB_C82_1.raw	F1	2.51	1		0.001164	0.001885
	FALSE	Sequest HT (A2)	Unambiguous	[K].EVDEQmLNVQNK.[N]	M6(Oxidation)	1	Tb927.1.2350:mRNA-p1	Tb927.1.2350:mRNA-p1	0	2	0.0051	0	1	1	731.846	1462.68	1462.68	0.2	0.00014	HCD (High Energy Collision Dissociation)	MS2	71.3277	25.425	20.226	8649	20210602_SC_TB_C82_1.raw	F1	1.95	1		0.003035	0.01932
	FALSE	Sequest HT (A2)	Unambiguous	[K].SSVcDIPPK.[G]	C4(Carbamidomethyl)	1	Tb927.1.2350:mRNA-p1	Tb927.1.2350:mRNA-p1	0	2	0.1435	0	1	1	501.75	1002.49	1002.49	0.5	0.00025	HCD (High Energy Collision Dissociation)	MS2	25.6904	19.119	20.3058	8707	20210602_SC_TB_C82_1.raw	F1	2.16	1		0.003035	0.01071
	FALSE	Sequest HT (A2)	Unambiguous	[K].EVDEQmLNVQNK.[N]	M6(Oxidation)	1	Tb927.1.2350:mRNA-p1	Tb927.1.2350:mRNA-p1	0	2	0.2593	0	1	1	731.846	1462.69	1462.68	0.55	0.0004	HCD (High Energy Collision Dissociation)	MS2	12.5054	1.649	20.4829	8801	20210602_SC_TB_C82_1.raw	F1	2.7	1		0.001164	0.001583
	FALSE	Sequest HT (A2)	Unambiguous	[K].SSVcDIPPK.[G]	C4(Carbamidomethyl)	1	Tb927.1.2350:mRNA-p1	Tb927.1.2350:mRNA-p1	0	2	0.1039	0	1	1	501.75	1002.49	1002.49	-0.46	-0.00023	HCD (High Energy Collision Dissociation)	MS2	22.5295	22.532	20.5578	8847	20210602_SC_TB_C82_1.raw	F1	2.31	1		0.001164	0.003103
	FALSE	Sequest HT (A2)	Unambiguous	[K].EVDEQmLNVQNK.[N]	M6(Oxidation)	1	Tb927.1.2350:mRNA-p1	Tb927.1.2350:mRNA-p1	0	2	0.2664	0	1	1	731.847	1462.69	1462.68	1.57	0.00115	HCD (High Energy Collision Dissociation)	MS2	13.1408	3.595	20.7371	8940	20210602_SC_TB_C82_1.raw	F1	2.29	1		0.001164	0.0006088
	FALSE	Sequest HT (A2)	Unambiguous	[K].EVDEQmLNVQNK.[N]	M6(Oxidation)	1	Tb927.1.2350:mRNA-p1	Tb927.1.2350:mRNA-p1	0	2	0.3262	0	1	1	731.847	1462.69	1462.68	1.42	0.00104	HCD (High Energy Collision Dissociation)	MS2	5.84719	5.772	20.9886	9072	20210602_SC_TB_C82_1.raw	F1	3.28	1		0.001164	4.063e-05
	FALSE	Sequest HT (A2)	Unambiguous	[K].EVDEQmLNVQNK.[N]	M6(Oxidation)	1	Tb927.1.2350:mRNA-p1	Tb927.1.2350:mRNA-p1	0	2	0.2848	0	1	1	731.847	1462.69	1462.68	1.28	0.00093	HCD (High Energy Collision Dissociation)	MS2	12.7734	11.45	21.2418	9190	20210602_SC_TB_C82_1.raw	F1	3.02	1		0.001164	0.001511
	FALSE	Sequest HT (A2)	Unambiguous	[K].EVDEQmLNVQNK.[N]	M6(Oxidation)	1	Tb927.1.2350:mRNA-p1	Tb927.1.2350:mRNA-p1	0	2	0.3333	0	1	1	731.847	1462.69	1462.68	1.46	0.00107	HCD (High Energy Collision Dissociation)	MS2	6.91618	15.164	21.4969	9323	20210602_SC_TB_C82_1.raw	F1	2.46	1		0.004632	0.04685
	FALSE	Sequest HT (A2)	Unambiguous	[K].EVDEQmLNVQNK.[N]	M6(Oxidation)	1	Tb927.1.2350:mRNA-p1	Tb927.1.2350:mRNA-p1	0	2	0.3843	0	1	1	731.847	1462.69	1462.68	1.15	0.00084	HCD (High Energy Collision Dissociation)	MS2	51.2948	23.058	21.751	9445	20210602_SC_TB_C82_1.raw	F1	2.81	1		0.002153	0.006802
	FALSE	Sequest HT (A2)	Unambiguous	[K].EVDEQmLNVQNK.[N]	M6(Oxidation)	1	Tb927.1.2350:mRNA-p1	Tb927.1.2350:mRNA-p1	0	2	0.4021	0	1	1	731.846	1462.69	1462.68	0.96	0.0007	HCD (High Energy Collision Dissociation)	MS2	0	35	22.4225	9765	20210602_SC_TB_C82_1.raw	F1	2.91	1		0.004342	0.02368
	FALSE	Sequest HT (A2)	Unambiguous	[K].EVDEQmLNVQNK.[N]	M6(Oxidation)	1	Tb927.1.2350:mRNA-p1	Tb927.1.2350:mRNA-p1	0	2	0.3346	0	1	1	731.847	1462.69	1462.68	1.48	0.00109	HCD (High Energy Collision Dissociation)	MS2	3.46396	35	22.678	9907	20210602_SC_TB_C82_1.raw	F1	2.54	1		0.001164	0.003435
	FALSE	Sequest HT (A2)	Unambiguous	[K].EVDEQmLNVQNK.[N]	M6(Oxidation)	1	Tb927.1.2350:mRNA-p1	Tb927.1.2350:mRNA-p1	0	2	0.2511	0	1	1	731.846	1462.69	1462.68	0.76	0.00055	HCD (High Energy Collision Dissociation)	MS2	4.75101	35	22.9334	10050	20210602_SC_TB_C82_1.raw	F1	2.27	1		0.001164	0.005265
	FALSE	Sequest HT (A2)	Unambiguous	[K].EVDEQmLNVQNK.[N]	M6(Oxidation)	1	Tb927.1.2350:mRNA-p1	Tb927.1.2350:mRNA-p1	0	2	0.3248	0	1	1	731.847	1462.69	1462.68	1.22	0.00089	HCD (High Energy Collision Dissociation)	MS2	7.52434	35	23.4441	10326	20210602_SC_TB_C82_1.raw	F1	2.34	1		0.001164	0.002621
	FALSE	Sequest HT (A2)	Unambiguous	[K].EVDEQmLNVQNK.[N]	M6(Oxidation)	1	Tb927.1.2350:mRNA-p1	Tb927.1.2350:mRNA-p1	0	2	0.2637	0	1	1	731.846	1462.69	1462.68	0.77	0.00056	HCD (High Energy Collision Dissociation)	MS2	9.83025	35	23.9498	10608	20210602_SC_TB_C82_1.raw	F1	1.82	1		0.007937	0.0732
	FALSE	Sequest HT (A2)	Unambiguous	[K].EVDEQmLNVQNK.[N]	M6(Oxidation)	1	Tb927.1.2350:mRNA-p1	Tb927.1.2350:mRNA-p1	0	2	0.1195	0	1	1	731.846	1462.68	1462.68	0.39	0.00029	HCD (High Energy Collision Dissociation)	MS2	0	35	24.454	10836	20210602_SC_TB_C82_1.raw	F1	2.26	1		0.003035	0.01715
	FALSE	Sequest HT (A2)	Unambiguous	[-].mREIVcVQAGQcGNQIGSK.[F]	M1(Oxidation); C6(Carbamidomethyl); C12(Carbamidomethyl)	1	Tb927.1.2350:mRNA-p1	Tb927.1.2350:mRNA-p1	1	3	0.4962	0	1	1	717.677	2151.02	2151.01	2.9	0.00208	HCD (High Energy Collision Dissociation)	MS2	31.3317	3.631	28.2202	12868	20210602_SC_TB_C82_1.raw	F1	3.97	1		0.001164	0.0001089
	FALSE	Sequest HT (A2)	Unambiguous	[R].FPGQLNSDLRK.[L]		1	Tb927.1.2350:mRNA-p1	Tb927.1.2350:mRNA-p1	1	3	0.1722	0	1	1	425.567	1274.69	1274.69	0.31	0.00013	HCD (High Energy Collision Dissociation)	MS2	28.5167	27.938	28.4636	12981	20210602_SC_TB_C82_1.raw	F1	2.09	1		0.003035	0.02002
	FALSE	Sequest HT (A2)	Unambiguous	[-].mREIVcVQAGQcGNQIGSK.[F]	M1(Oxidation); C6(Carbamidomethyl); C12(Carbamidomethyl)	1	Tb927.1.2350:mRNA-p1	Tb927.1.2350:mRNA-p1	1	3	0.415	0	1	1	717.675	2151.01	2151.01	-0.16	-0.00012	HCD (High Energy Collision Dissociation)	MS2	0	35	28.4768	12987	20210602_SC_TB_C82_1.raw	F1	3.06	1		0.004394	0.02959
	FALSE	Sequest HT (A2)	Unambiguous	[R].FPGQLNSDLRK.[L]		1	Tb927.1.2350:mRNA-p1	Tb927.1.2350:mRNA-p1	1	2	0.2316	0	1	1	637.847	1274.69	1274.69	0.51	0.00033	HCD (High Energy Collision Dissociation)	MS2	8.03486	18.811	28.6694	13083	20210602_SC_TB_C82_1.raw	F1	1.9	1		0.001164	0.0008256
	FALSE	Sequest HT (A2)	Unambiguous	[R].FPGQLNSDLRK.[L]		1	Tb927.1.2350:mRNA-p1	Tb927.1.2350:mRNA-p1	1	3	0.2253	0	1	1	425.566	1274.68	1274.69	-0.63	-0.00027	HCD (High Energy Collision Dissociation)	MS2	7.8826	4.9	28.7164	13101	20210602_SC_TB_C82_1.raw	F1	1.82	1		0.003035	0.0169
	FALSE	Sequest HT (A2)	Unambiguous	[F].PGQLNSDLRK.[L]		1	Tb927.1.2350:mRNA-p1	Tb927.1.2350:mRNA-p1	1	2	0.4508	0	1	1	564.312	1127.62	1127.62	-0.78	-0.00044	HCD (High Energy Collision Dissociation)	MS2	0	35	28.7806	13130	20210602_SC_TB_C82_1.raw	F1	1.93	1		0.001164	0.001938
	FALSE	Sequest HT (A2)	Unambiguous	[R].FPGQLNSDLRK.[L]		1	Tb927.1.2350:mRNA-p1	Tb927.1.2350:mRNA-p1	1	2	0.2108	0	1	1	637.847	1274.69	1274.69	0.51	0.00032	HCD (High Energy Collision Dissociation)	MS2	0	15.374	28.9216	13178	20210602_SC_TB_C82_1.raw	F1	2.23	1		0.001164	0.004643
	FALSE	Sequest HT (A2)	Unambiguous	[R].FPGQLNSDLRK.[L]		1	Tb927.1.2350:mRNA-p1	Tb927.1.2350:mRNA-p1	1	3	0.3333	0	1	1	425.566	1274.68	1274.69	-0.77	-0.00033	HCD (High Energy Collision Dissociation)	MS2	7.76223	2.916	28.9701	13200	20210602_SC_TB_C82_1.raw	F1	2.46	1		0.003035	0.01121
	FALSE	Sequest HT (A2)	Unambiguous	[F].PGQLNSDLRK.[L]		1	Tb927.1.2350:mRNA-p1	Tb927.1.2350:mRNA-p1	1	2	0.4366	0	1	1	564.313	1127.62	1127.62	1.27	0.00072	HCD (High Energy Collision Dissociation)	MS2	3.06722	28.846	29.0334	13233	20210602_SC_TB_C82_1.raw	F1	2.13	1		0.001164	0.003936
	FALSE	Sequest HT (A2)	Unambiguous	[-].mREIVcVQAGQcGNQIGSK.[F]	M1(Oxidation); C6(Carbamidomethyl); C12(Carbamidomethyl)	1	Tb927.1.2350:mRNA-p1	Tb927.1.2350:mRNA-p1	1	3	0.3199	0	1	1	717.675	2151.01	2151.01	0.17	0.00012	HCD (High Energy Collision Dissociation)	MS2	0	35	29.0776	13259	20210602_SC_TB_C82_1.raw	F1	2.72	1		0.004394	0.03647
	FALSE	Sequest HT (A2)	Unambiguous	[R].FPGQLNSDLRK.[L]		1	Tb927.1.2350:mRNA-p1	Tb927.1.2350:mRNA-p1	1	2	0.1737	0	1	1	637.846	1274.69	1274.69	0.12	8e-05	HCD (High Energy Collision Dissociation)	MS2	10.4827	35	29.1766	13303	20210602_SC_TB_C82_1.raw	F1	1.67	1		0.001164	0.0008905
	FALSE	Sequest HT (A2)	Unambiguous	[R].FPGQLNSDLRK.[L]		1	Tb927.1.2350:mRNA-p1	Tb927.1.2350:mRNA-p1	1	3	0.191	0	1	1	425.567	1274.69	1274.69	1.88	0.0008	HCD (High Energy Collision Dissociation)	MS2	12.4134	6.785	29.2224	13324	20210602_SC_TB_C82_1.raw	F1	1.78	1		0.003035	0.01185
	FALSE	Sequest HT (A2)	Unambiguous	[R].FPGQLNSDLRK.[L]		1	Tb927.1.2350:mRNA-p1	Tb927.1.2350:mRNA-p1	1	3	0.2391	0	1	1	425.567	1274.68	1274.69	-0.14	-6e-05	HCD (High Energy Collision Dissociation)	MS2	10.9499	12.178	29.4759	13460	20210602_SC_TB_C82_1.raw	F1	1.84	1		0.002153	0.005964
	FALSE	Sequest HT (A2)	Unambiguous	[R].EIVcVQAGQcGNQIGSK.[F]	C4(Carbamidomethyl); C10(Carbamidomethyl)	1	Tb927.1.2350:mRNA-p1	Tb927.1.2350:mRNA-p1	0	2	0.5133	0	1	1	924.442	1847.88	1847.87	1.17	0.00108	HCD (High Energy Collision Dissociation)	MS2	52.4772	5.768	30.574	14092	20210602_SC_TB_C82_1.raw	F1	3.39	1		0.001164	2.21e-05
	FALSE	Sequest HT (A2)	Unambiguous	[K].EVDEQMLNVQNK.[N]		1	Tb927.1.2350:mRNA-p1	Tb927.1.2350:mRNA-p1	0	2	0.1631	0	1	1	723.849	1446.69	1446.69	0.8	0.00058	HCD (High Energy Collision Dissociation)	MS2	23.761	31.114	30.8933	14254	20210602_SC_TB_C82_1.raw	F1	2.33	1		0.001164	0.0002504
	FALSE	Sequest HT (A2)	Unambiguous	[D].PTGTYQGDSDLQLER.[I]		1	Tb927.1.2350:mRNA-p1	Tb927.1.2350:mRNA-p1	0	2	0.4557	0	1	1	840.396	1679.79	1679.79	-0.96	-0.0008	HCD (High Energy Collision Dissociation)	MS2	51.3399	35	31.2738	14474	20210602_SC_TB_C82_1.raw	F1	2.37	1		0.004394	0.03645
	FALSE	Sequest HT (A2)	Unambiguous	[F].mmGFAPLTSR.[G]	M1(Oxidation); M2(Oxidation)	1	Tb927.1.2350:mRNA-p1	Tb927.1.2350:mRNA-p1	0	2	0.149	0	1	1	571.77	1142.53	1142.53	0.35	0.0002	HCD (High Energy Collision Dissociation)	MS2	17.2195	35	32.4948	15106	20210602_SC_TB_C82_1.raw	F1	2.08	1		0.00293	0.007706
	FALSE	Sequest HT (A2)	Unambiguous	[F].mmGFAPLTSR.[G]	M1(Oxidation); M2(Oxidation)	1	Tb927.1.2350:mRNA-p1	Tb927.1.2350:mRNA-p1	0	2	0.1778	0	1	1	571.771	1142.53	1142.53	0.87	0.0005	HCD (High Energy Collision Dissociation)	MS2	13.4326	35	32.7714	15254	20210602_SC_TB_C82_1.raw	F1	1.8	1		0.004394	0.02397
	FALSE	Sequest HT (A2)	Unambiguous	[R].FPGQLNSDLR.[K]		1	Tb927.1.2350:mRNA-p1	Tb927.1.2350:mRNA-p1	0	2	0.293	0	1	1	573.799	1146.59	1146.59	0.6	0.00034	HCD (High Energy Collision Dissociation)	MS2	8.31254	16.447	35.8707	16921	20210602_SC_TB_C82_1.raw	F1	2.56	1		0.001164	0.0003139
	FALSE	Sequest HT (A2)	Unambiguous	[R].FPGQLNSDLR.[K]		1	Tb927.1.2350:mRNA-p1	Tb927.1.2350:mRNA-p1	0	2	0.3849	0	1	1	573.798	1146.59	1146.59	-0.67	-0.00039	HCD (High Energy Collision Dissociation)	MS2	12.6942	2.645	36.1261	17062	20210602_SC_TB_C82_1.raw	F1	2.65	1		0.001164	0.0004066
	FALSE	Sequest HT (A2)	Unambiguous	[F].PGQLNSDLR.[K]		1	Tb927.1.2350:mRNA-p1	Tb927.1.2350:mRNA-p1	0	2	0.3144	0	1	1	500.265	999.522	999.522	0.41	0.00021	HCD (High Energy Collision Dissociation)	MS2	0	35	36.2338	17108	20210602_SC_TB_C82_1.raw	F1	2.29	1		0.003035	0.01826
	FALSE	Sequest HT (A2)	Unambiguous	[R].FPGQLNSDLR.[K]		1	Tb927.1.2350:mRNA-p1	Tb927.1.2350:mRNA-p1	0	2	0.4111	0	1	1	573.8	1146.59	1146.59	1.68	0.00096	HCD (High Energy Collision Dissociation)	MS2	12.2807	2.448	36.3786	17190	20210602_SC_TB_C82_1.raw	F1	2.7	1		0.001164	0.001583
	FALSE	Sequest HT (A2)	Unambiguous	[F].PGQLNSDLR.[K]		1	Tb927.1.2350:mRNA-p1	Tb927.1.2350:mRNA-p1	0	2	0.3077	0	1	1	500.264	999.521	999.522	-0.43	-0.00022	HCD (High Energy Collision Dissociation)	MS2	0	35	36.5517	17289	20210602_SC_TB_C82_1.raw	F1	1.95	1		0.007069	0.06588
	FALSE	Sequest HT (A2)	Unambiguous	[R].FPGQLNSDLR.[K]		1	Tb927.1.2350:mRNA-p1	Tb927.1.2350:mRNA-p1	0	2	0.393	0	1	1	573.8	1146.59	1146.59	1.47	0.00084	HCD (High Energy Collision Dissociation)	MS2	11.4769	4.111	36.6322	17341	20210602_SC_TB_C82_1.raw	F1	2.29	1		0.001164	0.0008061
	FALSE	Sequest HT (A2)	Unambiguous	[F].PGQLNSDLR.[K]		1	Tb927.1.2350:mRNA-p1	Tb927.1.2350:mRNA-p1	0	2	0.3682	0	1	1	500.264	999.521	999.522	-0.73	-0.00036	HCD (High Energy Collision Dissociation)	MS2	0	35	36.8386	17480	20210602_SC_TB_C82_1.raw	F1	2.01	1		0.001164	0.001825
	FALSE	Sequest HT (A2)	Unambiguous	[R].FPGQLNSDLR.[K]		1	Tb927.1.2350:mRNA-p1	Tb927.1.2350:mRNA-p1	0	2	0.3884	0	1	1	573.799	1146.59	1146.59	0.31	0.00018	HCD (High Energy Collision Dissociation)	MS2	14.2423	10.064	36.8857	17508	20210602_SC_TB_C82_1.raw	F1	2.42	1		0.00293	0.008488
	FALSE	Sequest HT (A2)	Unambiguous	[R].FPGQLNSDLR.[K]		1	Tb927.1.2350:mRNA-p1	Tb927.1.2350:mRNA-p1	0	2	0.309	0	1	1	573.799	1146.59	1146.59	0	0	HCD (High Energy Collision Dissociation)	MS2	22.0672	27.699	37.1412	17682	20210602_SC_TB_C82_1.raw	F1	2.33	1		0.001164	0.0004215
	FALSE	Sequest HT (A2)	Unambiguous	[R].FPGQLNSDLR.[K]		1	Tb927.1.2350:mRNA-p1	Tb927.1.2350:mRNA-p1	0	2	0.2982	0	1	1	573.799	1146.59	1146.59	0.12	7e-05	HCD (High Energy Collision Dissociation)	MS2	20.2029	35	37.395	17823	20210602_SC_TB_C82_1.raw	F1	2.28	1		0.003035	0.01478
	FALSE	Sequest HT (A2)	Unambiguous	[R].FPGQLNSDLR.[K]		1	Tb927.1.2350:mRNA-p1	Tb927.1.2350:mRNA-p1	0	2	0.2273	0	1	1	573.799	1146.59	1146.59	0.13	7e-05	HCD (High Energy Collision Dissociation)	MS2	51.0089	35	37.6589	17991	20210602_SC_TB_C82_1.raw	F1	2.2	1		0.001164	0.002912
	FALSE	Sequest HT (A2)	Unambiguous	[H].SLGGGTGSGmGTLLISK.[L]	M10(Oxidation)	1	Tb927.1.2350:mRNA-p1	Tb927.1.2350:mRNA-p1	0	2	0.0351	0	1	1	776.405	1551.8	1551.8	-1.03	-0.0008	HCD (High Energy Collision Dissociation)	MS2	0	26.994	37.9601	18159	20210602_SC_TB_C82_1.raw	F1	1.71	1		0.004632	0.04965
	FALSE	Sequest HT (A2)	Unambiguous	[R].INVYFDEATGGR.[Y]		1	Tb927.1.2350:mRNA-p1	Tb927.1.2350:mRNA-p1	0	2	0.2762	0	1	1	671.325	1341.64	1341.64	-0.45	-0.0003	HCD (High Energy Collision Dissociation)	MS2	28.2398	35	38.7937	18783	20210602_SC_TB_C82_1.raw	F1	2.39	1		0.00293	0.007599
	FALSE	Sequest HT (A2)	Unambiguous	[R].INVYFDEATGGR.[Y]		1	Tb927.1.2350:mRNA-p1	Tb927.1.2350:mRNA-p1	0	2	0.4947	0	1	1	671.326	1341.64	1341.64	0.95	0.00064	HCD (High Energy Collision Dissociation)	MS2	51.5391	31.369	40.1067	19743	20210602_SC_TB_C82_1.raw	F1	2.85	1		0.001164	0.0007228
	FALSE	Sequest HT (A2)	Unambiguous	[R].INVYFDEATGGR.[Y]		1	Tb927.1.2350:mRNA-p1	Tb927.1.2350:mRNA-p1	0	2	0.4906	0	1	1	671.326	1341.64	1341.64	1.04	0.0007	HCD (High Energy Collision Dissociation)	MS2	11.7255	7.779	40.3613	19940	20210602_SC_TB_C82_1.raw	F1	2.67	1		0.001164	0.000102
	FALSE	Sequest HT (A2)	Unambiguous	[R].INVYFDEATGGR.[Y]		1	Tb927.1.2350:mRNA-p1	Tb927.1.2350:mRNA-p1	0	2	0.4307	0	1	1	671.325	1341.64	1341.64	0.23	0.00015	HCD (High Energy Collision Dissociation)	MS2	6.94451	35	40.6192	20124	20210602_SC_TB_C82_1.raw	F1	2.67	1		0.001164	0.00171
	FALSE	Sequest HT (A2)	Unambiguous	[R].INVYFDEATGGR.[Y]		1	Tb927.1.2350:mRNA-p1	Tb927.1.2350:mRNA-p1	0	2	0.3485	0	1	1	671.325	1341.64	1341.64	-0.05	-3e-05	HCD (High Energy Collision Dissociation)	MS2	11.2834	35	40.877	20317	20210602_SC_TB_C82_1.raw	F1	2.64	1		0.001164	0.0003038
	FALSE	Sequest HT (A2)	Unambiguous	[R].YLTASALFR.[G]		1	Tb927.1.2350:mRNA-p1	Tb927.1.2350:mRNA-p1	0	2	0.2927	0	1	1	521.29	1041.57	1041.57	-0.97	-0.0005	HCD (High Energy Collision Dissociation)	MS2	29.8771	34.999	46.9059	24786	20210602_SC_TB_C82_1.raw	F1	1.64	1		0.00293	0.007857
	FALSE	Sequest HT (A2)	Unambiguous	[L].TASALFR.[G]		1	Tb927.1.2350:mRNA-p1	Tb927.1.2350:mRNA-p1	0	2	0.2096	0	1	1	383.216	765.425	765.425	-1.02	-0.00039	HCD (High Energy Collision Dissociation)	MS2	77.3147	35	47.0274	24861	20210602_SC_TB_C82_1.raw	F1	1.67	1		0.004342	0.02279
	FALSE	Sequest HT (A2)	Unambiguous	[R].YLTASALFR.[G]		1	Tb927.1.2350:mRNA-p1	Tb927.1.2350:mRNA-p1	0	2	0.4682	0	1	1	521.29	1041.57	1041.57	0.55	0.00028	HCD (High Energy Collision Dissociation)	MS2	11.7058	2.228	47.1592	24943	20210602_SC_TB_C82_1.raw	F1	2.2	1		0.001164	0.002141
	FALSE	Sequest HT (A2)	Unambiguous	[R].VGEQFTLmFR.[R]	M8(Oxidation)	1	Tb927.1.2350:mRNA-p1	Tb927.1.2350:mRNA-p1	0	2	0.2062	0	1	1	622.31	1243.61	1243.61	-0.57	-0.00035	HCD (High Energy Collision Dissociation)	MS2	0	35	47.4014	25154	20210602_SC_TB_C82_1.raw	F1	1.94	1		0.001164	0.0007531
	FALSE	Sequest HT (A2)	Unambiguous	[R].YLTASALFR.[G]		1	Tb927.1.2350:mRNA-p1	Tb927.1.2350:mRNA-p1	0	2	0.275	0	1	1	521.289	1041.57	1041.57	-0.99	-0.00051	HCD (High Energy Collision Dissociation)	MS2	19.0572	15.794	47.4151	25165	20210602_SC_TB_C82_1.raw	F1	1.6	1		0.001164	0.005671
	FALSE	Sequest HT (A2)	Unambiguous	[R].SVLIDLEPGTmDSVR.[A]	M11(Oxidation)	1	Tb927.1.2350:mRNA-p1	Tb927.1.2350:mRNA-p1	0	2	0.4647	0	1	1	824.417	1647.83	1647.83	0.02	2e-05	HCD (High Energy Collision Dissociation)	MS2	11.688	1.112	47.5668	25274	20210602_SC_TB_C82_1.raw	F1	2.69	1		0.001164	5.626e-05
	FALSE	Sequest HT (A2)	Unambiguous	[R].VGEQFTLmFR.[R]	M8(Oxidation)	1	Tb927.1.2350:mRNA-p1	Tb927.1.2350:mRNA-p1	0	2	0.2703	0	1	1	622.311	1243.61	1243.61	0.51	0.00032	HCD (High Energy Collision Dissociation)	MS2	0	35	47.6526	25326	20210602_SC_TB_C82_1.raw	F1	1.85	1		0.001164	0.004382
	FALSE	Sequest HT (A2)	Unambiguous	[R].YLTASALFR.[G]		1	Tb927.1.2350:mRNA-p1	Tb927.1.2350:mRNA-p1	0	2	0.1988	0	1	1	521.29	1041.57	1041.57	-0.64	-0.00033	HCD (High Energy Collision Dissociation)	MS2	16.4994	27.131	47.676	25339	20210602_SC_TB_C82_1.raw	F1	1.61	1		0.003035	0.01078
	FALSE	Sequest HT (A2)	Unambiguous	[R].GLSVPELTQQmFDAK.[N]	M11(Oxidation)	1	Tb927.1.2350:mRNA-p1	Tb927.1.2350:mRNA-p1	0	2	0.3238	0	1	1	840.419	1679.83	1679.83	-0.48	-0.0004	HCD (High Energy Collision Dissociation)	MS2	6.99831	35	47.8712	25485	20210602_SC_TB_C82_1.raw	F1	2.1	1		0.003035	0.01012
	FALSE	Sequest HT (A2)	Unambiguous	[R].SVLIDLEPGTmDSVR.[A]	M11(Oxidation)	1	Tb927.1.2350:mRNA-p1	Tb927.1.2350:mRNA-p1	0	2	0.12	0	1	1	824.418	1647.83	1647.83	1.2	0.00099	HCD (High Energy Collision Dissociation)	MS2	57.3166	10.942	47.8974	25503	20210602_SC_TB_C82_1.raw	F1	1.5	1		0.006098	0.06137
	FALSE	Sequest HT (A2)	Unambiguous	[R].GLSVPELTQQmFDAK.[N]	M11(Oxidation)	1	Tb927.1.2350:mRNA-p1	Tb927.1.2350:mRNA-p1	0	2	0.385	0	1	1	840.419	1679.83	1679.83	-0.48	-0.0004	HCD (High Energy Collision Dissociation)	MS2	0	35	48.1264	25680	20210602_SC_TB_C82_1.raw	F1	2.26	1		0.003035	0.01786
	FALSE	Sequest HT (A2)	Unambiguous	[R].SVLIDLEPGTmDSVR.[A]	M11(Oxidation)	1	Tb927.1.2350:mRNA-p1	Tb927.1.2350:mRNA-p1	0	2	0.24	0	1	1	824.417	1647.83	1647.83	0.46	0.00038	HCD (High Energy Collision Dissociation)	MS2	66.4375	34.043	48.1528	25700	20210602_SC_TB_C82_1.raw	F1	2	1		0.004394	0.02522
	FALSE	Sequest HT (A2)	Unambiguous	[R].ImmTFSIIPSPK.[V]	M2(Oxidation); M3(Oxidation)	1	Tb927.1.2350:mRNA-p1	Tb927.1.2350:mRNA-p1	0	2	0.4844	0	1	1	698.865	1396.72	1396.72	0.25	0.00018	HCD (High Energy Collision Dissociation)	MS2	11.5622	4.207	48.2987	25816	20210602_SC_TB_C82_1.raw	F1	2.25	1		0.001164	0.003401
	FALSE	Sequest HT (A2)	Unambiguous	[R].GLSVPELTQQmFDAK.[N]	M11(Oxidation)	1	Tb927.1.2350:mRNA-p1	Tb927.1.2350:mRNA-p1	0	2	0.177	0	1	1	840.419	1679.83	1679.83	0.39	0.00033	HCD (High Energy Collision Dissociation)	MS2	50.2949	0.923	48.3774	25867	20210602_SC_TB_C82_1.raw	F1	2.09	1		0.001164	0.002796
	FALSE	Sequest HT (A2)	Unambiguous	[R].SVLIDLEPGTmDSVR.[A]	M11(Oxidation)	1	Tb927.1.2350:mRNA-p1	Tb927.1.2350:mRNA-p1	0	2	0.2261	0	1	1	824.416	1647.83	1647.83	-0.28	-0.00023	HCD (High Energy Collision Dissociation)	MS2	14.6709	35	48.4079	25891	20210602_SC_TB_C82_1.raw	F1	1.99	1		0.004394	0.03109
	FALSE	Sequest HT (A2)	Unambiguous	[R].ImmTFSIIPSPK.[V]	M2(Oxidation); M3(Oxidation)	1	Tb927.1.2350:mRNA-p1	Tb927.1.2350:mRNA-p1	0	2	0.4764	0	1	1	698.865	1396.72	1396.72	0.6	0.00042	HCD (High Energy Collision Dissociation)	MS2	8.38269	3.831	48.5542	25985	20210602_SC_TB_C82_1.raw	F1	2.54	1		0.001164	0.0002052
	FALSE	Sequest HT (A2)	Unambiguous	[R].GLSVPELTQQmFDAK.[N]	M11(Oxidation)	1	Tb927.1.2350:mRNA-p1	Tb927.1.2350:mRNA-p1	0	2	0.2339	0	1	1	840.42	1679.83	1679.83	0.69	0.00058	HCD (High Energy Collision Dissociation)	MS2	55.3479	10.018	48.6338	26049	20210602_SC_TB_C82_1.raw	F1	2.18	1		0.001164	0.00237
	FALSE	Sequest HT (A2)	Unambiguous	[R].KLAVNLVPFPR.[L]		1	Tb927.1.2350:mRNA-p1	Tb927.1.2350:mRNA-p1	1	2	0.2863	0	1	1	627.39	1253.77	1253.77	0.25	0.00016	HCD (High Energy Collision Dissociation)	MS2	12.2028	35	48.7516	26134	20210602_SC_TB_C82_1.raw	F1	2.41	1		0.001164	0.004706
	FALSE	Sequest HT (A2)	Unambiguous	[R].ImmTFSIIPSPK.[V]	M2(Oxidation); M3(Oxidation)	1	Tb927.1.2350:mRNA-p1	Tb927.1.2350:mRNA-p1	0	2	0.2879	0	1	1	698.864	1396.72	1396.72	0.17	0.00012	HCD (High Energy Collision Dissociation)	MS2	12.7605	19.189	48.811	26178	20210602_SC_TB_C82_1.raw	F1	1.98	1		0.001164	0.001939
	FALSE	Sequest HT (A2)	Unambiguous	[R].GLSVPELTQQmFDAK.[N]	M11(Oxidation)	1	Tb927.1.2350:mRNA-p1	Tb927.1.2350:mRNA-p1	0	2	0.2437	0	1	1	840.419	1679.83	1679.83	0.04	3e-05	HCD (High Energy Collision Dissociation)	MS2	54.9281	10.753	48.8866	26241	20210602_SC_TB_C82_1.raw	F1	1.97	1		0.001164	0.000373
	FALSE	Sequest HT (A2)	Unambiguous	[R].ImmTFSIIPSPK.[V]	M2(Oxidation); M3(Oxidation)	1	Tb927.1.2350:mRNA-p1	Tb927.1.2350:mRNA-p1	0	2	0.3351	0	1	1	698.865	1396.72	1396.72	0.18	0.00013	HCD (High Energy Collision Dissociation)	MS2	7.4057	35	49.0631	26376	20210602_SC_TB_C82_1.raw	F1	1.94	1		0.004342	0.0215
	FALSE	Sequest HT (A2)	Unambiguous	[R].GLSVPELTQQmFDAK.[N]	M11(Oxidation)	1	Tb927.1.2350:mRNA-p1	Tb927.1.2350:mRNA-p1	0	2	0.315	0	1	1	840.419	1679.83	1679.83	0.19	0.00016	HCD (High Energy Collision Dissociation)	MS2	11.3297	22.664	49.1385	26433	20210602_SC_TB_C82_1.raw	F1	2.54	1		0.00293	0.007661
	FALSE	Sequest HT (A2)	Unambiguous	[R].ImmTFSIIPSPK.[V]	M2(Oxidation); M3(Oxidation)	1	Tb927.1.2350:mRNA-p1	Tb927.1.2350:mRNA-p1	0	2	0.1053	0	1	1	698.865	1396.72	1396.72	0.19	0.00013	HCD (High Energy Collision Dissociation)	MS2	21.3331	35	49.3175	26564	20210602_SC_TB_C82_1.raw	F1	1.71	1		0.003035	0.01831
	FALSE	Sequest HT (A2)	Unambiguous	[R].GLSVPELTQQmFDAK.[N]	M11(Oxidation)	1	Tb927.1.2350:mRNA-p1	Tb927.1.2350:mRNA-p1	0	2	0.2941	0	1	1	840.419	1679.83	1679.83	-0.52	-0.00043	HCD (High Energy Collision Dissociation)	MS2	75.3894	27.806	49.4981	26695	20210602_SC_TB_C82_1.raw	F1	2.38	1		0.004394	0.02652
	FALSE	Sequest HT (A2)	Unambiguous	[R].ImmTFSIIPSPK.[V]	M2(Oxidation); M3(Oxidation)	1	Tb927.1.2350:mRNA-p1	Tb927.1.2350:mRNA-p1	0	2	0.0802	0	1	1	698.865	1396.72	1396.72	0.29	0.0002	HCD (High Energy Collision Dissociation)	MS2	10.0418	35	49.5717	26748	20210602_SC_TB_C82_1.raw	F1	1.62	1		0.004394	0.03768
	FALSE	Sequest HT (A2)	Unambiguous	[R].GLSVPELTQQmFDAK.[N]	M11(Oxidation)	1	Tb927.1.2350:mRNA-p1	Tb927.1.2350:mRNA-p1	0	2	0.3547	0	1	1	840.42	1679.83	1679.83	1.17	0.00098	HCD (High Energy Collision Dissociation)	MS2	6.02266	35	49.7527	26890	20210602_SC_TB_C82_1.raw	F1	2.03	1		0.001164	0.003772
	FALSE	Sequest HT (A2)	Unambiguous	[R].GLSVPELTQQmFDAK.[N]	M11(Oxidation)	1	Tb927.1.2350:mRNA-p1	Tb927.1.2350:mRNA-p1	0	2	0.377	0	1	1	840.419	1679.83	1679.83	-0.19	-0.00016	HCD (High Energy Collision Dissociation)	MS2	0	35	50.0043	27082	20210602_SC_TB_C82_1.raw	F1	2.52	1		0.001164	0.004479
	FALSE	Sequest HT (A2)	Unambiguous	[R].GLSVPELTQQmFDAK.[N]	M11(Oxidation)	1	Tb927.1.2350:mRNA-p1	Tb927.1.2350:mRNA-p1	0	2	0.1333	0	1	1	840.419	1679.83	1679.83	0.04	4e-05	HCD (High Energy Collision Dissociation)	MS2	3.32261	35	50.2592	27273	20210602_SC_TB_C82_1.raw	F1	1.5	1		0.004394	0.02379
	FALSE	Sequest HT (A2)	Unambiguous	[R].LHFFmmGFAPLTSR.[G]	M5(Oxidation); M6(Oxidation)	1	Tb927.1.2350:mRNA-p1	Tb927.1.2350:mRNA-p1	0	3	0.1048	0	1	1	562.942	1686.81	1686.81	-0.19	-0.0001	HCD (High Energy Collision Dissociation)	MS2	18.4819	35	50.6563	27557	20210602_SC_TB_C82_1.raw	F1	2.1	1		0.001164	0.003365
	FALSE	Sequest HT (A2)	Unambiguous	[R].LHFFmmGFAPLTSR.[G]	M5(Oxidation); M6(Oxidation)	1	Tb927.1.2350:mRNA-p1	Tb927.1.2350:mRNA-p1	0	3	0.4044	0	1	1	562.943	1686.82	1686.81	1.68	0.00095	HCD (High Energy Collision Dissociation)	MS2	11.5598	6.244	50.9116	27737	20210602_SC_TB_C82_1.raw	F1	3.19	1		0.001164	7.423e-05
	FALSE	Sequest HT (A2)	Unambiguous	[R].LHFFmmGFAPLTSR.[G]	M5(Oxidation); M6(Oxidation)	1	Tb927.1.2350:mRNA-p1	Tb927.1.2350:mRNA-p1	0	3	0.4197	0	1	1	562.942	1686.81	1686.81	-0.46	-0.00026	HCD (High Energy Collision Dissociation)	MS2	10.074	20.979	51.1646	27926	20210602_SC_TB_C82_1.raw	F1	3.86	1		0.001164	0.001067
	FALSE	Sequest HT (A2)	Unambiguous	[R].LHFFmmGFAPLTSR.[G]	M5(Oxidation); M6(Oxidation)	1	Tb927.1.2350:mRNA-p1	Tb927.1.2350:mRNA-p1	0	3	0.3036	0	1	1	562.942	1686.81	1686.81	-0.76	-0.00043	HCD (High Energy Collision Dissociation)	MS2	3.8044	25.004	51.4154	28085	20210602_SC_TB_C82_1.raw	F1	3.36	1		0.001164	0.0003247
	FALSE	Sequest HT (A2)	Unambiguous	[R].LHFFmmGFAPLTSR.[G]	M5(Oxidation); M6(Oxidation)	1	Tb927.1.2350:mRNA-p1	Tb927.1.2350:mRNA-p1	0	3	0.4627	0	1	1	562.943	1686.81	1686.81	0.35	0.0002	HCD (High Energy Collision Dissociation)	MS2	6.34725	35	51.6697	28261	20210602_SC_TB_C82_1.raw	F1	3.22	1		0.001164	0.001528
	FALSE	Sequest HT (A2)	Unambiguous	[R].SVLIDLEPGTMDSVR.[A]		1	Tb927.1.2350:mRNA-p1	Tb927.1.2350:mRNA-p1	0	2	0.287	0	1	1	816.42	1631.83	1631.83	1.04	0.00085	HCD (High Energy Collision Dissociation)	MS2	32.339	35	51.8805	28415	20210602_SC_TB_C82_1.raw	F1	2.23	1		0.001164	0.003607
	FALSE	Sequest HT (A2)	Unambiguous	[R].LHFFmmGFAPLTSR.[G]	M5(Oxidation); M6(Oxidation)	1	Tb927.1.2350:mRNA-p1	Tb927.1.2350:mRNA-p1	0	3	0.2368	0	1	1	562.943	1686.81	1686.81	0.06	3e-05	HCD (High Energy Collision Dissociation)	MS2	3.50574	35	51.9209	28437	20210602_SC_TB_C82_1.raw	F1	2.28	1		0.001164	0.002038
	FALSE	Sequest HT (A2)	Unambiguous	[R].LHFFmmGFAPLTSR.[G]	M5(Oxidation); M6(Oxidation)	1	Tb927.1.2350:mRNA-p1	Tb927.1.2350:mRNA-p1	0	3	0.3123	0	1	1	562.943	1686.81	1686.81	-0.02	-1e-05	HCD (High Energy Collision Dissociation)	MS2	5.55924	35	52.1744	28587	20210602_SC_TB_C82_1.raw	F1	2.85	1		0.001164	0.001895
	FALSE	Sequest HT (A2)	Unambiguous	[R].LHFFmmGFAPLTSR.[G]	M5(Oxidation); M6(Oxidation)	1	Tb927.1.2350:mRNA-p1	Tb927.1.2350:mRNA-p1	0	3	0.3333	0	1	1	562.942	1686.81	1686.81	-0.86	-0.00049	HCD (High Energy Collision Dissociation)	MS2	0	35	52.4316	28745	20210602_SC_TB_C82_1.raw	F1	2.76	1		0.004632	0.04294
	FALSE	Sequest HT (A2)	Unambiguous	[R].LHFFmmGFAPLTSR.[G]	M5(Oxidation); M6(Oxidation)	1	Tb927.1.2350:mRNA-p1	Tb927.1.2350:mRNA-p1	0	3	0.3415	0	1	1	562.942	1686.81	1686.81	-0.6	-0.00034	HCD (High Energy Collision Dissociation)	MS2	10.184	35	52.8063	28980	20210602_SC_TB_C82_1.raw	F1	2.87	1		0.001164	0.001933
	FALSE	Sequest HT (A2)	Unambiguous	[R].LHFFmmGFAPLTSR.[G]	M5(Oxidation); M6(Oxidation)	1	Tb927.1.2350:mRNA-p1	Tb927.1.2350:mRNA-p1	0	3	0.2556	0	1	1	562.942	1686.81	1686.81	-0.47	-0.00026	HCD (High Energy Collision Dissociation)	MS2	6.2565	35	53.0608	29136	20210602_SC_TB_C82_1.raw	F1	2.23	1		0.001164	0.004518
	FALSE	Sequest HT (A2)	Unambiguous	[R].LHFFmmGFAPLTSR.[G]	M5(Oxidation); M6(Oxidation)	1	Tb927.1.2350:mRNA-p1	Tb927.1.2350:mRNA-p1	0	3	0.2358	0	1	1	562.943	1686.81	1686.81	0.32	0.00018	HCD (High Energy Collision Dissociation)	MS2	28.9127	35	53.3342	29298	20210602_SC_TB_C82_1.raw	F1	2.12	1		0.003035	0.01235
	FALSE	Sequest HT (A2)	Unambiguous	[K].LAVNLVPFPR.[L]		1	Tb927.1.2350:mRNA-p1	Tb927.1.2350:mRNA-p1	0	2	0.3085	0	1	1	563.342	1125.68	1125.68	-0.44	-0.00025	HCD (High Energy Collision Dissociation)	MS2	37.1379	35	53.5218	29405	20210602_SC_TB_C82_1.raw	F1	1.88	1		0.003035	0.01041
	FALSE	Sequest HT (A2)	Unambiguous	[A].VNLVPFPR.[L]		1	Tb927.1.2350:mRNA-p1	Tb927.1.2350:mRNA-p1	0	2	0.1788	0	1	1	471.282	941.556	941.557	-0.69	-0.00032	HCD (High Energy Collision Dissociation)	MS2	27.2491	35	53.6232	29461	20210602_SC_TB_C82_1.raw	F1	1.79	1		0.002153	0.006647
	FALSE	Sequest HT (A2)	Unambiguous	[L].AVNLVPFPR.[L]		1	Tb927.1.2350:mRNA-p1	Tb927.1.2350:mRNA-p1	0	2	0.2944	0	1	1	506.8	1012.59	1012.59	-0.64	-0.00032	HCD (High Energy Collision Dissociation)	MS2	0	35	53.6828	29483	20210602_SC_TB_C82_1.raw	F1	1.8	1		0.002153	0.006862
	FALSE	Sequest HT (A2)	Unambiguous	[K].LAVNLVPFPR.[L]		1	Tb927.1.2350:mRNA-p1	Tb927.1.2350:mRNA-p1	0	2	0.3664	0	1	1	563.344	1125.68	1125.68	1.75	0.00098	HCD (High Energy Collision Dissociation)	MS2	9.45502	1.904	53.7767	29523	20210602_SC_TB_C82_1.raw	F1	2.32	1		0.001164	0.001052
	FALSE	Sequest HT (A2)	Unambiguous	[K].LAVNLVPFPR.[L]		1	Tb927.1.2350:mRNA-p1	Tb927.1.2350:mRNA-p1	0	2	0.3106	0	1	1	563.342	1125.68	1125.68	-0.29	-0.00016	HCD (High Energy Collision Dissociation)	MS2	20.4105	28.119	54.0346	29690	20210602_SC_TB_C82_1.raw	F1	2.35	1		0.00293	0.007965
	FALSE	Sequest HT (A2)	Unambiguous	[K].LAVNLVPFPR.[L]		1	Tb927.1.2350:mRNA-p1	Tb927.1.2350:mRNA-p1	0	2	0.3378	0	1	1	563.343	1125.68	1125.68	-0.05	-3e-05	HCD (High Energy Collision Dissociation)	MS2	23.903	35	54.2855	29825	20210602_SC_TB_C82_1.raw	F1	2.25	1		0.001164	0.0005787
	FALSE	Sequest HT (A2)	Unambiguous	[K].LAVNLVPFPR.[L]		1	Tb927.1.2350:mRNA-p1	Tb927.1.2350:mRNA-p1	0	2	0.3894	0	1	1	563.342	1125.68	1125.68	-0.25	-0.00014	HCD (High Energy Collision Dissociation)	MS2	37.3463	35	54.5491	29979	20210602_SC_TB_C82_1.raw	F1	2.08	1		0.001164	0.005156
	FALSE	Sequest HT (A2)	Unambiguous	[K].LAVNLVPFPR.[L]		1	Tb927.1.2350:mRNA-p1	Tb927.1.2350:mRNA-p1	0	2	0.3916	0	1	1	563.343	1125.68	1125.68	-0.12	-7e-05	HCD (High Energy Collision Dissociation)	MS2	56.1548	35	54.9826	30231	20210602_SC_TB_C82_1.raw	F1	1.66	1		0.004394	0.0284
	FALSE	Sequest HT (A2)	Unambiguous	[K].LAVNLVPFPR.[L]		1	Tb927.1.2350:mRNA-p1	Tb927.1.2350:mRNA-p1	0	2	0.235	0	1	1	563.342	1125.68	1125.68	-0.64	-0.00036	HCD (High Energy Collision Dissociation)	MS2	42.3916	35	55.2985	30422	20210602_SC_TB_C82_1.raw	F1	2.17	1		0.009891	0.07676
	FALSE	Sequest HT (A2)	Unambiguous	[K].GHYTEGAELIDSVLDVccK.[E]	C17(Carbamidomethyl); C18(Carbamidomethyl)	1	Tb927.1.2350:mRNA-p1	Tb927.1.2350:mRNA-p1	0	3	0.5546	0	1	1	722.666	2165.98	2165.98	-0.12	-9e-05	HCD (High Energy Collision Dissociation)	MS2	0	35	55.5653	30559	20210602_SC_TB_C82_1.raw	F1	4.67	1		0.001164	5.203e-05
	FALSE	Sequest HT (A2)	Unambiguous	[K].GHYTEGAELIDSVLDVccK.[E]	C17(Carbamidomethyl); C18(Carbamidomethyl)	1	Tb927.1.2350:mRNA-p1	Tb927.1.2350:mRNA-p1	0	2	0.375	0	1	1	1083.5	2165.98	2165.98	0.34	0.00036	HCD (High Energy Collision Dissociation)	MS2	0	35	55.5836	30567	20210602_SC_TB_C82_1.raw	F1	1.6	1		0.003035	0.01533
	FALSE	Sequest HT (A2)	Unambiguous	[K].GHYTEGAELIDSVLDVccK.[E]	C17(Carbamidomethyl); C18(Carbamidomethyl)	1	Tb927.1.2350:mRNA-p1	Tb927.1.2350:mRNA-p1	0	3	0.2842	0	1	1	722.666	2165.98	2165.98	0.14	0.0001	HCD (High Energy Collision Dissociation)	MS2	0	35	55.8239	30697	20210602_SC_TB_C82_1.raw	F1	2.92	1		0.003035	0.01321
	FALSE	Sequest HT (A2)	Unambiguous	[K].LAVNLVPFPR.[L]		1	Tb927.1.2350:mRNA-p1	Tb927.1.2350:mRNA-p1	0	2	0.069	0	1	1	563.343	1125.68	1125.68	0.24	0.00013	HCD (High Energy Collision Dissociation)	MS2	50.078	35	55.8881	30733	20210602_SC_TB_C82_1.raw	F1	1.45	1		0.007937	0.0731
	FALSE	Sequest HT (A2)	Unambiguous	[K].LAVNLVPFPR.[L]		1	Tb927.1.2350:mRNA-p1	Tb927.1.2350:mRNA-p1	0	2	0.0394	0	1	1	563.342	1125.68	1125.68	-0.2	-0.00011	HCD (High Energy Collision Dissociation)	MS2	44.8411	35	56.2131	30910	20210602_SC_TB_C82_1.raw	F1	1.27	1		0.003035	0.0201
	FALSE	Sequest HT (A2)	Unambiguous	[K].LAVNLVPFPR.[L]		1	Tb927.1.2350:mRNA-p1	Tb927.1.2350:mRNA-p1	0	2	0.0357	0	1	1	563.342	1125.68	1125.68	-0.2	-0.00011	HCD (High Energy Collision Dissociation)	MS2	59.9481	35	56.5243	31065	20210602_SC_TB_C82_1.raw	F1	1.4	1		0.002153	0.006053
	FALSE	Sequest HT (A2)	Unambiguous	[R].GLSVPELTQQMFDAK.[N]		1	Tb927.1.2350:mRNA-p1	Tb927.1.2350:mRNA-p1	0	2	0.2567	0	1	1	832.422	1663.84	1663.84	0.54	0.00045	HCD (High Energy Collision Dissociation)	MS2	50.3443	16.075	56.9164	31292	20210602_SC_TB_C82_1.raw	F1	2.61	1		0.001164	7.537e-05
	FALSE	Sequest HT (A2)	Unambiguous	[K].NSSYFIEWIPNNIK.[S]		1	Tb927.1.2350:mRNA-p1	Tb927.1.2350:mRNA-p1	0	2	0.1326	0	1	1	862.936	1724.86	1724.86	-0.13	-0.00011	HCD (High Energy Collision Dissociation)	MS2	0	35	58.6216	32185	20210602_SC_TB_C82_1.raw	F1	1.81	1		0.00293	0.007336
FALSE	High	Tb927.11.4520	hypothetical protein, conserved	0	82.295	24	28	52	28	1403	154.9	8.5	113.92	28												0	High	1
	Checked	Identifying Node	PSM Ambiguity	Annotated Sequence	Modifications	# Proteins	Master Protein Accessions	Protein Accessions	# Missed Cleavages	Charge	DeltaScore	DeltaCn	Rank	Search Engine Rank	m/z [Da]	MH+ [Da]	Theo. MH+ [Da]	DeltaM [ppm]	Deltam/z [Da]	Activation Type	MS Order	Isolation Interference [%]	Ion Inject Time [ms]	RT [min]	First Scan	Spectrum File	File ID	XCorr	# Protein Groups		Percolator q-Value	Percolator PEP
	FALSE	Sequest HT (A2)	Unambiguous	[R].SEASTmAGGDAAK.[A]	M6(Oxidation)	1	Tb927.11.4520:mRNA-p1	Tb927.11.4520:mRNA-p1	0	2	0.5639	0	1	1	606.264	1211.52	1211.52	0.55	0.00033	HCD (High Energy Collision Dissociation)	MS2	0	17.467	4.6033	2124	20210602_SC_TB_C82_1.raw	F1	2.66	1		0.001164	0.0001574
	FALSE	Sequest HT (A2)	Unambiguous	[R].SEASTmAGGDAAK.[A]	M6(Oxidation)	1	Tb927.11.4520:mRNA-p1	Tb927.11.4520:mRNA-p1	0	2	0.5591	0	1	1	606.264	1211.52	1211.52	0.34	0.0002	HCD (High Energy Collision Dissociation)	MS2	2.4108	9.21	4.8567	2239	20210602_SC_TB_C82_1.raw	F1	2.54	1		0.001164	0.001314
	FALSE	Sequest HT (A2)	Unambiguous	[R].SATVTSTEEGR.[D]		1	Tb927.11.4520:mRNA-p1	Tb927.11.4520:mRNA-p1	0	2	0.1869	0	1	1	569.273	1137.54	1137.54	0.47	0.00027	HCD (High Energy Collision Dissociation)	MS2	47.7473	24.988	7.285	3045	20210602_SC_TB_C82_1.raw	F1	1.98	1		0.00293	0.009317
	FALSE	Sequest HT (A2)	Unambiguous	[R].SEASTMAGGDAAK.[A]		1	Tb927.11.4520:mRNA-p1	Tb927.11.4520:mRNA-p1	0	2	0.1111	0	1	1	598.266	1195.53	1195.53	-0.58	-0.00034	HCD (High Energy Collision Dissociation)	MS2	12.0777	35	8.125	3343	20210602_SC_TB_C82_1.raw	F1	1.8	1		0.003035	0.016
	FALSE	Sequest HT (A2)	Unambiguous	[R].SEASTMAGGDAAK.[A]		1	Tb927.11.4520:mRNA-p1	Tb927.11.4520:mRNA-p1	0	2	0.481	0	1	1	598.266	1195.53	1195.53	-0.69	-0.00041	HCD (High Energy Collision Dissociation)	MS2	0	35	8.3761	3453	20210602_SC_TB_C82_1.raw	F1	2.37	1		0.001164	0.004571
	FALSE	Sequest HT (A2)	Unambiguous	[R].YTTTYEER.[Y]		1	Tb927.11.4520:mRNA-p1	Tb927.11.4520:mRNA-p1	0	2	0.4175	0	1	1	531.74	1062.47	1062.47	-0.83	-0.00044	HCD (High Energy Collision Dissociation)	MS2	16.6282	35	11.8094	4801	20210602_SC_TB_C82_1.raw	F1	2.06	1		0.002153	0.005802
	FALSE	Sequest HT (A2)	Unambiguous	[R].HLPPTLQEHcSR.[S]	C10(Carbamidomethyl)	1	Tb927.11.4520:mRNA-p1	Tb927.11.4520:mRNA-p1	0	3	0.4111	0	1	1	492.245	1474.72	1474.72	-0.63	-0.00031	HCD (High Energy Collision Dissociation)	MS2	38.0721	35	16.6435	6934	20210602_SC_TB_C82_1.raw	F1	2.7	1		0.003035	0.01351
	FALSE	Sequest HT (A2)	Unambiguous	[R].HLPPTLQEHcSR.[S]	C10(Carbamidomethyl)	1	Tb927.11.4520:mRNA-p1	Tb927.11.4520:mRNA-p1	0	3	0.092	0	1	1	492.246	1474.72	1474.72	0.43	0.00021	HCD (High Energy Collision Dissociation)	MS2	69.7282	35	16.6905	6955	20210602_SC_TB_C82_1.raw	F1	1.74	1		0.004394	0.03569
	FALSE	Sequest HT (A2)	Unambiguous	[K].cATAGYGHASFTR.[L]	C1(Carbamidomethyl)	1	Tb927.11.4520:mRNA-p1	Tb927.11.4520:mRNA-p1	0	3	0.1828	0	1	1	466.878	1398.62	1398.62	-0.81	-0.00038	HCD (High Energy Collision Dissociation)	MS2	30.8239	35	18.3954	7762	20210602_SC_TB_C82_1.raw	F1	1.86	1		0.009414	0.07452
	FALSE	Sequest HT (A2)	Unambiguous	[K].cATAGYGHASFTR.[L]	C1(Carbamidomethyl)	1	Tb927.11.4520:mRNA-p1	Tb927.11.4520:mRNA-p1	0	2	0.3821	0	1	1	699.814	1398.62	1398.62	-0.6	-0.00042	HCD (High Energy Collision Dissociation)	MS2	34.2503	35	18.3969	7764	20210602_SC_TB_C82_1.raw	F1	2.12	1		0.004342	0.02326
	FALSE	Sequest HT (A2)	Unambiguous	[K].VPTEPYPAR.[F]		1	Tb927.11.4520:mRNA-p1	Tb927.11.4520:mRNA-p1	0	2	0.1765	0	1	1	515.272	1029.54	1029.54	0.77	0.0004	HCD (High Energy Collision Dissociation)	MS2	29.0813	35	19.9425	8524	20210602_SC_TB_C82_1.raw	F1	1.7	1		0.003035	0.02015
	FALSE	Sequest HT (A2)	Unambiguous	[K].VPTEPYPAR.[F]		1	Tb927.11.4520:mRNA-p1	Tb927.11.4520:mRNA-p1	0	2	0.0688	0	1	1	515.272	1029.54	1029.54	1.04	0.00054	HCD (High Energy Collision Dissociation)	MS2	8.69695	35	20.4529	8786	20210602_SC_TB_C82_1.raw	F1	1.89	1		0.001164	0.00514
	FALSE	Sequest HT (A2)	Unambiguous	[K].VPTEPYPAR.[F]		1	Tb927.11.4520:mRNA-p1	Tb927.11.4520:mRNA-p1	0	2	0.3125	0	1	1	515.273	1029.54	1029.54	1.77	0.00091	HCD (High Energy Collision Dissociation)	MS2	27.4782	35	20.7241	8930	20210602_SC_TB_C82_1.raw	F1	1.76	1		0.004342	0.02345
	FALSE	Sequest HT (A2)	Unambiguous	[K].SEVESAQAPLAR.[I]		1	Tb927.11.4520:mRNA-p1	Tb927.11.4520:mRNA-p1	0	2	0.318	0	1	1	629.325	1257.64	1257.64	0.18	0.00011	HCD (High Energy Collision Dissociation)	MS2	29.564	35	21.1089	9133	20210602_SC_TB_C82_1.raw	F1	2.39	1		0.001164	0.005613
	FALSE	Sequest HT (A2)	Unambiguous	[R].VSVVVDAR.[A]		1	Tb927.11.4520:mRNA-p1	Tb927.11.4520:mRNA-p1	0	2	0.1344	0	1	1	422.748	844.488	844.489	-0.92	-0.00039	HCD (High Energy Collision Dissociation)	MS2	0	35	21.2299	9183	20210602_SC_TB_C82_1.raw	F1	1.86	1		0.003035	0.01953
	FALSE	Sequest HT (A2)	Unambiguous	[K].SEVESAQAPLAR.[I]		1	Tb927.11.4520:mRNA-p1	Tb927.11.4520:mRNA-p1	0	2	0.2642	0	1	1	629.325	1257.64	1257.64	0.2	0.00013	HCD (High Energy Collision Dissociation)	MS2	9.58509	35	21.3624	9249	20210602_SC_TB_C82_1.raw	F1	2.46	1		0.001164	0.004525
	FALSE	Sequest HT (A2)	Unambiguous	[Y].ALIHNSPGITEER.[V]		1	Tb927.11.4520:mRNA-p1	Tb927.11.4520:mRNA-p1	0	2	0.3128	0	1	1	718.878	1436.75	1436.75	-0.47	-0.00034	HCD (High Energy Collision Dissociation)	MS2	16.3367	35	23.5804	10406	20210602_SC_TB_C82_1.raw	F1	2.27	1		0.006098	0.06183
	FALSE	Sequest HT (A2)	Unambiguous	[Y].ALIHNSPGITEER.[V]		1	Tb927.11.4520:mRNA-p1	Tb927.11.4520:mRNA-p1	0	3	0.3571	0	1	1	479.588	1436.75	1436.75	0.18	8e-05	HCD (High Energy Collision Dissociation)	MS2	14.7299	35	23.7321	10503	20210602_SC_TB_C82_1.raw	F1	3.36	1		0.001164	0.002509
	FALSE	Sequest HT (A2)	Unambiguous	[R].GmNASASGLSVGVR.[T]	M2(Oxidation)	1	Tb927.11.4520:mRNA-p1	Tb927.11.4520:mRNA-p1	0	2	0.1505	0	1	1	661.33	1321.65	1321.65	0.39	0.00026	HCD (High Energy Collision Dissociation)	MS2	50.2776	35	26.1932	11743	20210602_SC_TB_C82_1.raw	F1	2.06	1		0.004632	0.05136
	FALSE	Sequest HT (A2)	Unambiguous	[R].VTTTGVTLPQGR.[R]		1	Tb927.11.4520:mRNA-p1	Tb927.11.4520:mRNA-p1	0	2	0.302	0	1	1	615.346	1229.68	1229.68	-0.5	-0.00031	HCD (High Energy Collision Dissociation)	MS2	2.31373	35	29.2953	13368	20210602_SC_TB_C82_1.raw	F1	2.02	1		0.001164	0.001585
	FALSE	Sequest HT (A2)	Unambiguous	[R].LHLELcR.[V]	C6(Carbamidomethyl)	1	Tb927.11.4520:mRNA-p1	Tb927.11.4520:mRNA-p1	0	2	0.2576	0	1	1	470.755	940.504	940.503	0.32	0.00015	HCD (High Energy Collision Dissociation)	MS2	0	35	30.0442	13763	20210602_SC_TB_C82_1.raw	F1	1.32	1		0.004632	0.0521
	FALSE	Sequest HT (A2)	Unambiguous	[K].SGYNEQLDGSLPK.[G]		1	Tb927.11.4520:mRNA-p1	Tb927.11.4520:mRNA-p1	0	2	0.2126	0	1	1	704.341	1407.68	1407.68	0.29	0.00021	HCD (High Energy Collision Dissociation)	MS2	0	35	32.818	15278	20210602_SC_TB_C82_1.raw	F1	1.74	1		0.001164	0.0002148
	FALSE	Sequest HT (A2)	Unambiguous	[K].ALLAQFK.[V]		1	Tb927.11.4520:mRNA-p1	Tb927.11.4520:mRNA-p1	0	2	0.0388	0	1	1	395.745	790.482	790.482	-0.33	-0.00013	HCD (High Energy Collision Dissociation)	MS2	11.3501	8.626	36.2743	17130	20210602_SC_TB_C82_1.raw	F1	1.29	1		0.004632	0.04834
	FALSE	Sequest HT (A2)	Unambiguous	[R].mILLSDEAHYDAVAAK.[A]	M1(Oxidation)	1	Tb927.11.4520:mRNA-p1	Tb927.11.4520:mRNA-p1	0	2	0.2928	0	1	1	881.936	1762.86	1762.87	-1.96	-0.00173	HCD (High Energy Collision Dissociation)	MS2	0	35	39.3817	19214	20210602_SC_TB_C82_1.raw	F1	2.22	1		0.003035	0.01641
	FALSE	Sequest HT (A2)	Unambiguous	[R].mILLSDEAHYDAVAAK.[A]	M1(Oxidation)	1	Tb927.11.4520:mRNA-p1	Tb927.11.4520:mRNA-p1	0	3	0.2288	0	1	1	588.294	1762.87	1762.87	0.35	0.00021	HCD (High Energy Collision Dissociation)	MS2	10.7888	10.181	39.6051	19372	20210602_SC_TB_C82_1.raw	F1	3.06	1		0.001164	0.0004415
	FALSE	Sequest HT (A2)	Unambiguous	[R].mILLSDEAHYDAVAAK.[A]	M1(Oxidation)	1	Tb927.11.4520:mRNA-p1	Tb927.11.4520:mRNA-p1	0	2	0.0058	0	1	1	881.939	1762.87	1762.87	1.02	0.0009	HCD (High Energy Collision Dissociation)	MS2	0	35	39.6407	19399	20210602_SC_TB_C82_1.raw	F1	1.72	1		0.007937	0.06757
	FALSE	Sequest HT (A2)	Unambiguous	[R].mILLSDEAHYDAVAAK.[A]	M1(Oxidation)	1	Tb927.11.4520:mRNA-p1	Tb927.11.4520:mRNA-p1	0	3	0.0375	0	1	1	588.294	1762.87	1762.87	-0.05	-3e-05	HCD (High Energy Collision Dissociation)	MS2	7.74913	35	39.8568	19551	20210602_SC_TB_C82_1.raw	F1	2.4	1		0.004394	0.03277
	FALSE	Sequest HT (A2)	Unambiguous	[R].VmQELVPSGLVSHAAcK.[M]	M2(Oxidation); C16(Carbamidomethyl)	1	Tb927.11.4520:mRNA-p1	Tb927.11.4520:mRNA-p1	0	3	0.3088	0	1	1	614.646	1841.92	1841.92	-1.1	-0.00067	HCD (High Energy Collision Dissociation)	MS2	22.1162	35	40.7134	20193	20210602_SC_TB_C82_1.raw	F1	2.72	1		0.001164	0.004783
	FALSE	Sequest HT (A2)	Unambiguous	[R].VmQELVPSGLVSHAAcK.[M]	M2(Oxidation); C16(Carbamidomethyl)	1	Tb927.11.4520:mRNA-p1	Tb927.11.4520:mRNA-p1	0	3	0.3667	0	1	1	614.647	1841.93	1841.92	0.29	0.00018	HCD (High Energy Collision Dissociation)	MS2	11.4836	7.56	40.9694	20403	20210602_SC_TB_C82_1.raw	F1	3.3	1		0.001164	1.888e-05
	FALSE	Sequest HT (A2)	Unambiguous	[R].SIVQAcGEVDSPFR.[S]	C6(Carbamidomethyl)	1	Tb927.11.4520:mRNA-p1	Tb927.11.4520:mRNA-p1	0	2	0.5	0	1	1	782.875	1564.74	1564.74	0.28	0.00022	HCD (High Energy Collision Dissociation)	MS2	0	35	41.9179	21020	20210602_SC_TB_C82_1.raw	F1	2.72	1		0.001164	0.001258
	FALSE	Sequest HT (A2)	Unambiguous	[R].KEPPEVLQDIVR.[M]		1	Tb927.11.4520:mRNA-p1	Tb927.11.4520:mRNA-p1	1	2	0.1486	0	1	1	711.902	1422.8	1422.8	1.41	0.001	HCD (High Energy Collision Dissociation)	MS2	0	35	43.011	21870	20210602_SC_TB_C82_1.raw	F1	1.75	1		0.004394	0.03479
	FALSE	Sequest HT (A2)	Unambiguous	[E].PPEVLQDIVR.[M]		1	Tb927.11.4520:mRNA-p1	Tb927.11.4520:mRNA-p1	0	2	0.3774	0	1	1	583.333	1165.66	1165.66	0.46	0.00027	HCD (High Energy Collision Dissociation)	MS2	0	35	43.1472	21992	20210602_SC_TB_C82_1.raw	F1	2.12	1		0.001164	0.000697
	FALSE	Sequest HT (A2)	Unambiguous	[E].PPEVLQDIVR.[M]		1	Tb927.11.4520:mRNA-p1	Tb927.11.4520:mRNA-p1	0	2	0.3502	0	1	1	583.332	1165.66	1165.66	-1	-0.00059	HCD (High Energy Collision Dissociation)	MS2	60.5567	35	43.1869	22023	20210602_SC_TB_C82_1.raw	F1	2.37	1		0.001164	0.0004446
	FALSE	Sequest HT (A2)	Unambiguous	[R].KEPPEVLQDIVR.[M]		1	Tb927.11.4520:mRNA-p1	Tb927.11.4520:mRNA-p1	1	2	0.458	0	1	1	711.901	1422.79	1422.8	-0.41	-0.00029	HCD (High Energy Collision Dissociation)	MS2	4.4678	5.971	43.2658	22062	20210602_SC_TB_C82_1.raw	F1	2.38	1		0.001164	0.002154
	FALSE	Sequest HT (A2)	Unambiguous	[R].KEPPEVLQDIVR.[M]		1	Tb927.11.4520:mRNA-p1	Tb927.11.4520:mRNA-p1	1	3	0.3163	0	1	1	474.936	1422.79	1422.8	-0.66	-0.00031	HCD (High Energy Collision Dissociation)	MS2	2.04455	10.303	43.2776	22067	20210602_SC_TB_C82_1.raw	F1	3.13	1		0.001164	0.005056
	FALSE	Sequest HT (A2)	Unambiguous	[E].PPEVLQDIVR.[M]		1	Tb927.11.4520:mRNA-p1	Tb927.11.4520:mRNA-p1	0	2	0.4364	0	1	1	583.332	1165.66	1165.66	-0.29	-0.00017	HCD (High Energy Collision Dissociation)	MS2	0	35	43.4096	22157	20210602_SC_TB_C82_1.raw	F1	2.2	1		0.001164	0.003161
	FALSE	Sequest HT (A2)	Unambiguous	[R].KEPPEVLQDIVR.[M]		1	Tb927.11.4520:mRNA-p1	Tb927.11.4520:mRNA-p1	1	2	0.3902	0	1	1	711.901	1422.79	1422.8	-0.6	-0.00043	HCD (High Energy Collision Dissociation)	MS2	0	22.227	43.5173	22234	20210602_SC_TB_C82_1.raw	F1	2.46	1		0.001164	0.0002096
	FALSE	Sequest HT (A2)	Unambiguous	[R].KEPPEVLQDIVR.[M]		1	Tb927.11.4520:mRNA-p1	Tb927.11.4520:mRNA-p1	1	3	0.5312	0	1	1	474.936	1422.79	1422.8	-1.19	-0.00057	HCD (High Energy Collision Dissociation)	MS2	0	19.294	43.5292	22241	20210602_SC_TB_C82_1.raw	F1	3.2	1		0.003035	0.01554
	FALSE	Sequest HT (A2)	Unambiguous	[R].KEPPEVLQDIVR.[M]		1	Tb927.11.4520:mRNA-p1	Tb927.11.4520:mRNA-p1	1	3	0.4368	0	1	1	474.936	1422.79	1422.8	-0.76	-0.00036	HCD (High Energy Collision Dissociation)	MS2	56.0116	35	43.7818	22421	20210602_SC_TB_C82_1.raw	F1	2.77	1		0.003035	0.01167
	FALSE	Sequest HT (A2)	Unambiguous	[K].NTVVSFASPHLAAAEGLScDDKR.[T]	C19(Carbamidomethyl)	1	Tb927.11.4520:mRNA-p1	Tb927.11.4520:mRNA-p1	1	3	0.5	0	1	1	815.732	2445.18	2445.18	-0.13	-0.00011	HCD (High Energy Collision Dissociation)	MS2	13.0604	35	44.128	22685	20210602_SC_TB_C82_1.raw	F1	3.86	1		0.001164	0.0002518
	FALSE	Sequest HT (A2)	Unambiguous	[R].LIEQPFPDIR.[F]		1	Tb927.11.4520:mRNA-p1	Tb927.11.4520:mRNA-p1	0	2	0.2	0	1	1	614.34	1227.67	1227.67	-0.25	-0.00016	HCD (High Energy Collision Dissociation)	MS2	19.2649	10.612	46.6177	24556	20210602_SC_TB_C82_1.raw	F1	2.35	1		0.001164	0.005046
	FALSE	Sequest HT (A2)	Unambiguous	[R].LIEQPFPDIR.[F]		1	Tb927.11.4520:mRNA-p1	Tb927.11.4520:mRNA-p1	0	2	0.101	0	1	1	614.34	1227.67	1227.67	-0.37	-0.00023	HCD (High Energy Collision Dissociation)	MS2	15.2286	35	46.8696	24755	20210602_SC_TB_C82_1.raw	F1	1.98	1		0.001164	0.0009757
	FALSE	Sequest HT (A2)	Unambiguous	[R].YLDLLDIPVDPPPTSDQcKR.[A]	C18(Carbamidomethyl)	1	Tb927.11.4520:mRNA-p1	Tb927.11.4520:mRNA-p1	1	3	0.4138	0	1	1	781.395	2342.17	2342.17	0.55	0.00043	HCD (High Energy Collision Dissociation)	MS2	0	35	56.4634	31030	20210602_SC_TB_C82_1.raw	F1	2.9	1		0.004394	0.03305
	FALSE	Sequest HT (A2)	Unambiguous	[R].YLDLLDIPVDPPPTSDQcKR.[A]	C18(Carbamidomethyl)	1	Tb927.11.4520:mRNA-p1	Tb927.11.4520:mRNA-p1	1	3	0.3075	0	1	1	781.395	2342.17	2342.17	0.31	0.00024	HCD (High Energy Collision Dissociation)	MS2	9.94456	17.93	56.7173	31179	20210602_SC_TB_C82_1.raw	F1	3.22	1		0.001164	0.003398
	FALSE	Sequest HT (A2)	Unambiguous	[R].SGLQPLIHSLSVLQAR.[G]		1	Tb927.11.4520:mRNA-p1	Tb927.11.4520:mRNA-p1	0	3	0.0812	0	1	1	573.669	1718.99	1718.99	0.64	0.00037	HCD (High Energy Collision Dissociation)	MS2	32.9006	35	56.7771	31213	20210602_SC_TB_C82_1.raw	F1	1.97	1		0.004394	0.0337
	FALSE	Sequest HT (A2)	Unambiguous	[R].NPIALELVLPR.[V]		1	Tb927.11.4520:mRNA-p1	Tb927.11.4520:mRNA-p1	0	2	0.4793	0	1	1	617.879	1234.75	1234.75	-0.38	-0.00024	HCD (High Energy Collision Dissociation)	MS2	0	35	58.0195	31865	20210602_SC_TB_C82_1.raw	F1	2.17	1		0.003035	0.01332
	FALSE	Sequest HT (A2)	Unambiguous	[R].NPIALELVLPR.[V]		1	Tb927.11.4520:mRNA-p1	Tb927.11.4520:mRNA-p1	0	2	0.4041	0	1	1	617.88	1234.75	1234.75	0.29	0.00018	HCD (High Energy Collision Dissociation)	MS2	0	35	58.2734	32007	20210602_SC_TB_C82_1.raw	F1	1.93	1		0.001164	0.0004823
	FALSE	Sequest HT (A2)	Unambiguous	[R].YLDLLDIPVDPPPTSDQcK.[R]	C18(Carbamidomethyl)	1	Tb927.11.4520:mRNA-p1	Tb927.11.4520:mRNA-p1	0	2	0.4299	0	1	1	1093.54	2186.07	2186.07	-0.24	-0.00026	HCD (High Energy Collision Dissociation)	MS2	44.9206	35	59.988	32829	20210602_SC_TB_C82_1.raw	F1	2.14	1		0.003035	0.0125
	FALSE	Sequest HT (A2)	Unambiguous	[R].ATEDVDPDELFITLAK.[S]		1	Tb927.11.4520:mRNA-p1	Tb927.11.4520:mRNA-p1	0	2	0.3135	0	1	1	888.948	1776.89	1776.89	-0.7	-0.00062	HCD (High Energy Collision Dissociation)	MS2	11.9156	35	60.3993	33015	20210602_SC_TB_C82_1.raw	F1	2.52	1		0.001164	0.005611
	FALSE	Sequest HT (A2)	Unambiguous	[R].EALESVLEFIGYHSEHR.[G]		1	Tb927.11.4520:mRNA-p1	Tb927.11.4520:mRNA-p1	0	3	0.3333	0	1	1	672.665	2015.98	2015.98	-0.45	-0.0003	HCD (High Energy Collision Dissociation)	MS2	67.5905	35	60.4015	33017	20210602_SC_TB_C82_1.raw	F1	2.76	1		0.004632	0.05037
	FALSE	Sequest HT (A2)	Unambiguous	[R].SFLFAVYALIHNSPGITEER.[V]		1	Tb927.11.4520:mRNA-p1	Tb927.11.4520:mRNA-p1	0	3	0.1336	0	1	1	755.395	2264.17	2264.17	-0.43	-0.00032	HCD (High Energy Collision Dissociation)	MS2	48.2422	35	66.8026	35598	20210602_SC_TB_C82_1.raw	F1	2.47	1		0.001164	0.001092
	FALSE	Sequest HT (A2)	Unambiguous	[R].SFLFAVYALIHNSPGITEER.[V]		1	Tb927.11.4520:mRNA-p1	Tb927.11.4520:mRNA-p1	0	2	0.5659	0	1	1	1132.59	2264.17	2264.17	0.6	0.00068	HCD (High Energy Collision Dissociation)	MS2	0	35	66.804	35599	20210602_SC_TB_C82_1.raw	F1	3.34	1		0.001164	0.00423
FALSE	High	Tb927.11.6310	hypothetical protein, conserved	0	81.956	50	22	53	22	284	31.4	5.24	134.09	22												0	High	1
	Checked	Identifying Node	PSM Ambiguity	Annotated Sequence	Modifications	# Proteins	Master Protein Accessions	Protein Accessions	# Missed Cleavages	Charge	DeltaScore	DeltaCn	Rank	Search Engine Rank	m/z [Da]	MH+ [Da]	Theo. MH+ [Da]	DeltaM [ppm]	Deltam/z [Da]	Activation Type	MS Order	Isolation Interference [%]	Ion Inject Time [ms]	RT [min]	First Scan	Spectrum File	File ID	XCorr	# Protein Groups		Percolator q-Value	Percolator PEP
	FALSE	Sequest HT (A2)	Unambiguous	[K].KQLTEEDEQKPR.[G]		1	Tb927.11.6310:mRNA-p1	Tb927.11.6310:mRNA-p1	1	3	0.4944	0	1	1	500.927	1500.77	1500.77	0.5	0.00025	HCD (High Energy Collision Dissociation)	MS2	6.31104	21.96	6.1682	2665	20210602_SC_TB_C82_1.raw	F1	3.54	1		0.001164	0.0001387
	FALSE	Sequest HT (A2)	Unambiguous	[K].QLTEEDEQKPR.[G]		1	Tb927.11.6310:mRNA-p1	Tb927.11.6310:mRNA-p1	0	3	0.3148	0	1	1	458.228	1372.67	1372.67	-0.11	-5e-05	HCD (High Energy Collision Dissociation)	MS2	10.5381	24.026	7.8781	3247	20210602_SC_TB_C82_1.raw	F1	2.7	1		0.001164	0.003505
	FALSE	Sequest HT (A2)	Unambiguous	[K].QLTEEDEQKPR.[G]		1	Tb927.11.6310:mRNA-p1	Tb927.11.6310:mRNA-p1	0	2	0.1215	0	1	1	686.84	1372.67	1372.67	1.16	0.0008	HCD (High Energy Collision Dissociation)	MS2	51.1371	35	7.9049	3256	20210602_SC_TB_C82_1.raw	F1	1.81	1		0.003035	0.01031
	FALSE	Sequest HT (A2)	Unambiguous	[Q].LTEEDEQKPR.[G]		1	Tb927.11.6310:mRNA-p1	Tb927.11.6310:mRNA-p1	0	2	0.1061	0	1	1	622.809	1244.61	1244.61	-0.44	-0.00027	HCD (High Energy Collision Dissociation)	MS2	0	35	7.9459	3274	20210602_SC_TB_C82_1.raw	F1	1.32	1		0.004632	0.04368
	FALSE	Sequest HT (A2)	Unambiguous	[K].QLTEEDEQKPR.[G]		1	Tb927.11.6310:mRNA-p1	Tb927.11.6310:mRNA-p1	0	3	0.3764	0	1	1	458.229	1372.67	1372.67	1.61	0.00074	HCD (High Energy Collision Dissociation)	MS2	9.72582	2.056	8.1311	3345	20210602_SC_TB_C82_1.raw	F1	2.71	1		0.001164	0.001087
	FALSE	Sequest HT (A2)	Unambiguous	[L].TEEDEQKPR.[G]		1	Tb927.11.6310:mRNA-p1	Tb927.11.6310:mRNA-p1	0	2	0.3691	0	1	1	566.267	1131.53	1131.53	-0.04	-2e-05	HCD (High Energy Collision Dissociation)	MS2	0	32.248	8.1374	3348	20210602_SC_TB_C82_1.raw	F1	2.33	1		0.001164	0.001309
	FALSE	Sequest HT (A2)	Unambiguous	[K].QLTEEDEQKPR.[G]		1	Tb927.11.6310:mRNA-p1	Tb927.11.6310:mRNA-p1	0	2	0.4215	0	1	1	686.839	1372.67	1372.67	0.08	6e-05	HCD (High Energy Collision Dissociation)	MS2	0	21.092	8.1556	3356	20210602_SC_TB_C82_1.raw	F1	2.61	1		0.001164	0.0001066
	FALSE	Sequest HT (A2)	Unambiguous	[Q].LTEEDEQKPR.[G]		1	Tb927.11.6310:mRNA-p1	Tb927.11.6310:mRNA-p1	0	2	0.3444	0	1	1	622.809	1244.61	1244.61	-0.65	-0.0004	HCD (High Energy Collision Dissociation)	MS2	0	35	8.1984	3375	20210602_SC_TB_C82_1.raw	F1	2.7	1		0.001164	0.001955
	FALSE	Sequest HT (A2)	Unambiguous	[K].QLTEEDEQKPR.[G]		1	Tb927.11.6310:mRNA-p1	Tb927.11.6310:mRNA-p1	0	3	0.2365	0	1	1	458.228	1372.67	1372.67	-0.07	-3e-05	HCD (High Energy Collision Dissociation)	MS2	15.69	35	8.4069	3467	20210602_SC_TB_C82_1.raw	F1	2.41	1		0.001164	0.002942
	FALSE	Sequest HT (A2)	Unambiguous	[K].QLTEEDEQKPR.[G]		1	Tb927.11.6310:mRNA-p1	Tb927.11.6310:mRNA-p1	0	3	0.244	0	1	1	458.228	1372.67	1372.67	-0.75	-0.00034	HCD (High Energy Collision Dissociation)	MS2	83.3987	35	8.862	3629	20210602_SC_TB_C82_1.raw	F1	2.09	1		0.004632	0.04063
	FALSE	Sequest HT (A2)	Unambiguous	[R].SETYVGNDASPR.[S]		1	Tb927.11.6310:mRNA-p1	Tb927.11.6310:mRNA-p1	0	2	0.3889	0	1	1	648.298	1295.59	1295.59	1.26	0.00081	HCD (High Energy Collision Dissociation)	MS2	31.2437	22.181	13.9785	5682	20210602_SC_TB_C82_1.raw	F1	2.52	1		0.001164	0.0002227
	FALSE	Sequest HT (A2)	Unambiguous	[R].SETYVGNDASPR.[S]		1	Tb927.11.6310:mRNA-p1	Tb927.11.6310:mRNA-p1	0	2	0.2996	0	1	1	648.298	1295.59	1295.59	1.72	0.00112	HCD (High Energy Collision Dissociation)	MS2	11.0464	0.746	14.2346	5783	20210602_SC_TB_C82_1.raw	F1	2.37	1		0.00293	0.008651
	FALSE	Sequest HT (A2)	Unambiguous	[R].SETYVGNDASPR.[S]		1	Tb927.11.6310:mRNA-p1	Tb927.11.6310:mRNA-p1	0	2	0.4393	0	1	1	648.297	1295.59	1295.59	0.4	0.00026	HCD (High Energy Collision Dissociation)	MS2	10.0781	30.648	14.4902	5903	20210602_SC_TB_C82_1.raw	F1	2.8	1		0.001164	0.00118
	FALSE	Sequest HT (A2)	Unambiguous	[R].SETYVGNDASPR.[S]		1	Tb927.11.6310:mRNA-p1	Tb927.11.6310:mRNA-p1	0	2	0.2641	0	1	1	648.297	1295.59	1295.59	0.03	2e-05	HCD (High Energy Collision Dissociation)	MS2	9.98695	32.175	14.7414	6013	20210602_SC_TB_C82_1.raw	F1	2.31	1		0.00293	0.008289
	FALSE	Sequest HT (A2)	Unambiguous	[R].SETYVGNDASPR.[S]		1	Tb927.11.6310:mRNA-p1	Tb927.11.6310:mRNA-p1	0	2	0.4424	0	1	1	648.297	1295.59	1295.59	-0.07	-4e-05	HCD (High Energy Collision Dissociation)	MS2	44.1929	35	15.1549	6210	20210602_SC_TB_C82_1.raw	F1	2.17	1		0.004394	0.02787
	FALSE	Sequest HT (A2)	Unambiguous	[R].SETYVGNDASPR.[S]		1	Tb927.11.6310:mRNA-p1	Tb927.11.6310:mRNA-p1	0	2	0.3142	0	1	1	648.297	1295.59	1295.59	-0.25	-0.00017	HCD (High Energy Collision Dissociation)	MS2	36.0827	35	15.8024	6513	20210602_SC_TB_C82_1.raw	F1	2.26	1		0.004394	0.02795
	FALSE	Sequest HT (A2)	Unambiguous	[R].SETYVGNDASPR.[S]		1	Tb927.11.6310:mRNA-p1	Tb927.11.6310:mRNA-p1	0	2	0.4388	0	1	1	648.297	1295.59	1295.59	0.41	0.00027	HCD (High Energy Collision Dissociation)	MS2	0	35	16.3153	6769	20210602_SC_TB_C82_1.raw	F1	1.96	1		0.004394	0.03451
	FALSE	Sequest HT (A2)	Unambiguous	[R].SETYVGNDASPR.[S]		1	Tb927.11.6310:mRNA-p1	Tb927.11.6310:mRNA-p1	0	2	0.3743	0	1	1	648.297	1295.59	1295.59	0.04	2e-05	HCD (High Energy Collision Dissociation)	MS2	0	35	16.5702	6897	20210602_SC_TB_C82_1.raw	F1	1.79	1		0.009891	0.07756
	FALSE	Sequest HT (A2)	Unambiguous	[R].GRDVTSDAGVSVmcK.[K]	M13(Oxidation); C14(Carbamidomethyl)	1	Tb927.11.6310:mRNA-p1	Tb927.11.6310:mRNA-p1	1	3	0.3975	0	1	1	533.249	1597.73	1597.73	0.33	0.00018	HCD (High Energy Collision Dissociation)	MS2	43.0523	35	17.1917	7192	20210602_SC_TB_C82_1.raw	F1	2.39	1		0.007937	0.07184
	FALSE	Sequest HT (A2)	Unambiguous	[R].GRDVTSDAGVSVmcK.[K]	M13(Oxidation); C14(Carbamidomethyl)	1	Tb927.11.6310:mRNA-p1	Tb927.11.6310:mRNA-p1	1	3	0.387	0	1	1	533.249	1597.73	1597.73	0.8	0.00042	HCD (High Energy Collision Dissociation)	MS2	14.4573	7.734	17.4437	7312	20210602_SC_TB_C82_1.raw	F1	2.61	1		0.004394	0.02881
	FALSE	Sequest HT (A2)	Unambiguous	[R].SETYVGNDASPR.[S]		1	Tb927.11.6310:mRNA-p1	Tb927.11.6310:mRNA-p1	0	2	0.3353	0	1	1	648.297	1295.59	1295.59	0.15	0.0001	HCD (High Energy Collision Dissociation)	MS2	0	35	17.4454	7314	20210602_SC_TB_C82_1.raw	F1	1.73	1		0.004632	0.04386
	FALSE	Sequest HT (A2)	Unambiguous	[R].GRDVTSDAGVSVmcK.[K]	M13(Oxidation); C14(Carbamidomethyl)	1	Tb927.11.6310:mRNA-p1	Tb927.11.6310:mRNA-p1	1	2	0.435	0	1	1	799.369	1597.73	1597.73	0.23	0.00018	HCD (High Energy Collision Dissociation)	MS2	0	35	17.4518	7319	20210602_SC_TB_C82_1.raw	F1	2.46	1		0.006098	0.0594
	FALSE	Sequest HT (A2)	Unambiguous	[K].DDDEASLSYR.[I]		1	Tb927.11.6310:mRNA-p1	Tb927.11.6310:mRNA-p1	0	2	0.1898	0	1	1	585.749	1170.49	1170.49	-0.38	-0.00022	HCD (High Energy Collision Dissociation)	MS2	54.7631	35	20.4715	8796	20210602_SC_TB_C82_1.raw	F1	2.16	1		0.001164	0.001678
	FALSE	Sequest HT (A2)	Unambiguous	[R].DVTSDAGVSVmcK.[K]	M11(Oxidation); C12(Carbamidomethyl)	1	Tb927.11.6310:mRNA-p1	Tb927.11.6310:mRNA-p1	0	2	0.4342	0	1	1	692.808	1384.61	1384.61	1.04	0.00072	HCD (High Energy Collision Dissociation)	MS2	11.7702	2.911	22.3298	9715	20210602_SC_TB_C82_1.raw	F1	2.81	1		0.001164	0.002414
	FALSE	Sequest HT (A2)	Unambiguous	[R].DVTSDAGVSVmcK.[K]	M11(Oxidation); C12(Carbamidomethyl)	1	Tb927.11.6310:mRNA-p1	Tb927.11.6310:mRNA-p1	0	2	0.4312	0	1	1	692.808	1384.61	1384.61	0.53	0.00037	HCD (High Energy Collision Dissociation)	MS2	11.1834	21.985	22.5832	9851	20210602_SC_TB_C82_1.raw	F1	2.69	1		0.001164	9.284e-05
	FALSE	Sequest HT (A2)	Unambiguous	[Y].TTALYPPR.[V]		1	Tb927.11.6310:mRNA-p1	Tb927.11.6310:mRNA-p1	0	2	0.1739	0	1	1	459.756	918.504	918.504	-0.59	-0.00027	HCD (High Energy Collision Dissociation)	MS2	40.4068	35	22.6034	9863	20210602_SC_TB_C82_1.raw	F1	1.84	1		0.004632	0.05297
	FALSE	Sequest HT (A2)	Unambiguous	[R].DVTSDAGVSVmcK.[K]	M11(Oxidation); C12(Carbamidomethyl)	1	Tb927.11.6310:mRNA-p1	Tb927.11.6310:mRNA-p1	0	2	0.5235	0	1	1	692.808	1384.61	1384.61	0.56	0.00038	HCD (High Energy Collision Dissociation)	MS2	2.67272	35	22.8384	9994	20210602_SC_TB_C82_1.raw	F1	2.77	1		0.001164	0.0009439
	FALSE	Sequest HT (A2)	Unambiguous	[R].DVTSDAGVSVmcK.[K]	M11(Oxidation); C12(Carbamidomethyl)	1	Tb927.11.6310:mRNA-p1	Tb927.11.6310:mRNA-p1	0	2	0.5111	0	1	1	692.808	1384.61	1384.61	0.84	0.00058	HCD (High Energy Collision Dissociation)	MS2	0	35	23.094	10139	20210602_SC_TB_C82_1.raw	F1	2.7	1		0.001164	0.003869
	FALSE	Sequest HT (A2)	Unambiguous	[R].EEEGDAGYDKDDDEASLSYR.[I]		1	Tb927.11.6310:mRNA-p1	Tb927.11.6310:mRNA-p1	1	3	0.5992	0	1	1	755.308	2263.91	2263.91	-0.6	-0.00045	HCD (High Energy Collision Dissociation)	MS2	8.28698	35	26.163	11731	20210602_SC_TB_C82_1.raw	F1	2.62	1		0.001164	0.00024
	FALSE	Sequest HT (A2)	Unambiguous	[N].SYTTALYPPR.[V]		1	Tb927.11.6310:mRNA-p1	Tb927.11.6310:mRNA-p1	0	2	0.24	0	1	1	584.803	1168.6	1168.6	-0.14	-8e-05	HCD (High Energy Collision Dissociation)	MS2	0	35	34.2976	16114	20210602_SC_TB_C82_1.raw	F1	1.75	1		0.004632	0.05085
	FALSE	Sequest HT (A2)	Unambiguous	[N].SYTTALYPPR.[V]		1	Tb927.11.6310:mRNA-p1	Tb927.11.6310:mRNA-p1	0	2	0.3533	0	1	1	584.804	1168.6	1168.6	0.27	0.00016	HCD (High Energy Collision Dissociation)	MS2	11.9457	35	34.5563	16245	20210602_SC_TB_C82_1.raw	F1	1.84	1		0.001164	0.001645
	FALSE	Sequest HT (A2)	Unambiguous	[A].KVFVYNIGEEPQDAR.[K]		1	Tb927.11.6310:mRNA-p1	Tb927.11.6310:mRNA-p1	1	2	0.3363	0	1	1	882.949	1764.89	1764.89	0.11	0.0001	HCD (High Energy Collision Dissociation)	MS2	0	35	38.5585	18600	20210602_SC_TB_C82_1.raw	F1	2.26	1		0.002153	0.00664
	FALSE	Sequest HT (A2)	Unambiguous	[K].VFVYNIGEEPQDARK.[I]		1	Tb927.11.6310:mRNA-p1	Tb927.11.6310:mRNA-p1	1	3	0.0147	0	1	1	588.969	1764.89	1764.89	0.32	0.00019	HCD (High Energy Collision Dissociation)	MS2	10.2759	5.259	38.7503	18745	20210602_SC_TB_C82_1.raw	F1	2.73	1		0.001164	0.001153
	FALSE	Sequest HT (A2)	Unambiguous	[A].KVFVYNIGEEPQDAR.[K]		1	Tb927.11.6310:mRNA-p1	Tb927.11.6310:mRNA-p1	1	3	0.0414	0	1	1	588.969	1764.89	1764.89	-0.09	-5e-05	HCD (High Energy Collision Dissociation)	MS2	7.69859	35	39.0027	18934	20210602_SC_TB_C82_1.raw	F1	2.9	1		0.003035	0.01547
	FALSE	Sequest HT (A2)	Unambiguous	[A].INSYTTALYPPR.[V]		1	Tb927.11.6310:mRNA-p1	Tb927.11.6310:mRNA-p1	0	2	0.3801	0	1	1	698.368	1395.73	1395.73	0.76	0.00053	HCD (High Energy Collision Dissociation)	MS2	31.2821	35	40.0109	19673	20210602_SC_TB_C82_1.raw	F1	2.21	1		0.004342	0.02277
	FALSE	Sequest HT (A2)	Unambiguous	[K].VFVYNIGEEPQDAR.[K]		1	Tb927.11.6310:mRNA-p1	Tb927.11.6310:mRNA-p1	0	2	0.454	0	1	1	818.902	1636.8	1636.8	0.39	0.00032	HCD (High Energy Collision Dissociation)	MS2	11.6065	3.522	43.0331	21891	20210602_SC_TB_C82_1.raw	F1	3.26	1		0.001164	0.0001016
	FALSE	Sequest HT (A2)	Unambiguous	[K].VFVYNIGEEPQDAR.[K]		1	Tb927.11.6310:mRNA-p1	Tb927.11.6310:mRNA-p1	0	2	0.4099	0	1	1	818.902	1636.8	1636.8	0	0	HCD (High Energy Collision Dissociation)	MS2	0	27.486	43.2834	22070	20210602_SC_TB_C82_1.raw	F1	2.83	1		0.001164	0.0003795
	FALSE	Sequest HT (A2)	Unambiguous	[D].KVQQPGAINSYTTALYPPR.[V]		1	Tb927.11.6310:mRNA-p1	Tb927.11.6310:mRNA-p1	1	3	0.4493	0	1	1	702.044	2104.12	2104.12	-0.41	-0.00029	HCD (High Energy Collision Dissociation)	MS2	6.86736	27.502	43.3132	22084	20210602_SC_TB_C82_1.raw	F1	3.65	1		0.003035	0.01039
	FALSE	Sequest HT (A2)	Unambiguous	[K].VFVYNIGEEPQDAR.[K]		1	Tb927.11.6310:mRNA-p1	Tb927.11.6310:mRNA-p1	0	2	0.3889	0	1	1	818.902	1636.8	1636.8	0.2	0.00017	HCD (High Energy Collision Dissociation)	MS2	0	35	43.5352	22244	20210602_SC_TB_C82_1.raw	F1	2.88	1		0.00293	0.00764
	FALSE	Sequest HT (A2)	Unambiguous	[K].VFVYNIGEEPQDAR.[K]		1	Tb927.11.6310:mRNA-p1	Tb927.11.6310:mRNA-p1	0	2	0.0043	0	1	1	818.902	1636.8	1636.8	0.48	0.0004	HCD (High Energy Collision Dissociation)	MS2	0	35	43.7895	22427	20210602_SC_TB_C82_1.raw	F1	2.35	1		0.004394	0.02847
	FALSE	Sequest HT (A2)	Unambiguous	[K].VFVYNIGEEPQDAR.[K]		1	Tb927.11.6310:mRNA-p1	Tb927.11.6310:mRNA-p1	0	2	0.4273	0	1	1	818.903	1636.8	1636.8	0.73	0.0006	HCD (High Energy Collision Dissociation)	MS2	23.9896	35	44.382	22878	20210602_SC_TB_C82_1.raw	F1	2.2	1		0.004394	0.02406
	FALSE	Sequest HT (A2)	Unambiguous	[K].VFVYNIGEEPQDAR.[K]		1	Tb927.11.6310:mRNA-p1	Tb927.11.6310:mRNA-p1	0	2	0.2601	0	1	1	818.902	1636.8	1636.8	0	0	HCD (High Energy Collision Dissociation)	MS2	0	35	45.0646	23285	20210602_SC_TB_C82_1.raw	F1	2.23	1		0.003035	0.01353
	FALSE	Sequest HT (A2)	Unambiguous	[K].VQQPGAINSYTTALYPPR.[V]		1	Tb927.11.6310:mRNA-p1	Tb927.11.6310:mRNA-p1	0	2	0.5891	0	1	1	988.516	1976.02	1976.02	0.52	0.00052	HCD (High Energy Collision Dissociation)	MS2	68.1919	14.021	46.5586	24511	20210602_SC_TB_C82_1.raw	F1	4.04	1		0.001164	2.625e-05
	FALSE	Sequest HT (A2)	Unambiguous	[Q].PGAINSYTTALYPPR.[V]		1	Tb927.11.6310:mRNA-p1	Tb927.11.6310:mRNA-p1	0	2	0.5893	0	1	1	810.922	1620.84	1620.84	-0.62	-0.00051	HCD (High Energy Collision Dissociation)	MS2	0	35	46.7466	24660	20210602_SC_TB_C82_1.raw	F1	3.36	1		0.001164	2.494e-06
	FALSE	Sequest HT (A2)	Unambiguous	[K].VQQPGAINSYTTALYPPR.[V]		1	Tb927.11.6310:mRNA-p1	Tb927.11.6310:mRNA-p1	0	3	0.5154	0	1	1	659.346	1976.02	1976.02	-0.02	-1e-05	HCD (High Energy Collision Dissociation)	MS2	11.415	20.631	46.7504	24664	20210602_SC_TB_C82_1.raw	F1	3.24	1		0.001164	3.569e-05
	FALSE	Sequest HT (A2)	Unambiguous	[K].VQQPGAINSYTTALYPPR.[V]		1	Tb927.11.6310:mRNA-p1	Tb927.11.6310:mRNA-p1	0	2	0.641	0	1	1	988.516	1976.02	1976.02	0.39	0.00038	HCD (High Energy Collision Dissociation)	MS2	66.435	6.229	46.8139	24714	20210602_SC_TB_C82_1.raw	F1	3.51	1		0.001164	2.067e-06
	FALSE	Sequest HT (A2)	Unambiguous	[K].VQQPGAINSYTTALYPPR.[V]		1	Tb927.11.6310:mRNA-p1	Tb927.11.6310:mRNA-p1	0	2	0.5934	0	1	1	988.515	1976.02	1976.02	-0.12	-0.00012	HCD (High Energy Collision Dissociation)	MS2	0	35	47.0675	24883	20210602_SC_TB_C82_1.raw	F1	3.05	1		0.001164	1.231e-05
	FALSE	Sequest HT (A2)	Unambiguous	[K].VQQPGAINSYTTALYPPR.[V]		1	Tb927.11.6310:mRNA-p1	Tb927.11.6310:mRNA-p1	0	2	0.5987	0	1	1	988.515	1976.02	1976.02	-0.13	-0.00013	HCD (High Energy Collision Dissociation)	MS2	74.1771	35	47.3627	25125	20210602_SC_TB_C82_1.raw	F1	2.99	1		0.001164	0.0002167
	FALSE	Sequest HT (A2)	Unambiguous	[T].SVIVGPSIDDGVGDLR.[G]		1	Tb927.11.6310:mRNA-p1	Tb927.11.6310:mRNA-p1	0	2	0.3333	0	1	1	799.923	1598.84	1598.84	0.01	1e-05	HCD (High Energy Collision Dissociation)	MS2	0	35	47.5606	25267	20210602_SC_TB_C82_1.raw	F1	2.34	1		0.001164	0.0001088
	FALSE	Sequest HT (A2)	Unambiguous	[N].TSVIVGPSIDDGVGDLR.[G]		1	Tb927.11.6310:mRNA-p1	Tb927.11.6310:mRNA-p1	0	2	0.4548	0	1	1	850.446	1699.88	1699.89	-0.71	-0.00061	HCD (High Energy Collision Dissociation)	MS2	0	35	48.3293	25839	20210602_SC_TB_C82_1.raw	F1	2.99	1		0.001164	0.004288
	FALSE	Sequest HT (A2)	Unambiguous	[R].DFVGcFVDVNQcSAEAR.[A]	C5(Carbamidomethyl); C12(Carbamidomethyl)	1	Tb927.11.6310:mRNA-p1	Tb927.11.6310:mRNA-p1	0	2	0.5497	0	1	1	987.429	1973.85	1973.85	1.31	0.0013	HCD (High Energy Collision Dissociation)	MS2	1.86618	35	48.9678	26301	20210602_SC_TB_C82_1.raw	F1	3.22	1		0.001164	9.934e-06
	FALSE	Sequest HT (A2)	Unambiguous	[R].LWEEVLNLPNELR.[C]		1	Tb927.11.6310:mRNA-p1	Tb927.11.6310:mRNA-p1	0	2	0.2077	0	1	1	812.938	1624.87	1624.87	0.01	1e-05	HCD (High Energy Collision Dissociation)	MS2	31.8223	35	60.8958	33238	20210602_SC_TB_C82_1.raw	F1	2.6	1		0.001164	0.0008928
	FALSE	Sequest HT (A2)	Unambiguous	[R].LWEEVLNLPNELR.[C]		1	Tb927.11.6310:mRNA-p1	Tb927.11.6310:mRNA-p1	0	2	0.3128	0	1	1	812.939	1624.87	1624.87	0.43	0.00035	HCD (High Energy Collision Dissociation)	MS2	25.7549	35	61.1476	33347	20210602_SC_TB_C82_1.raw	F1	1.79	1		0.001164	0.003517
FALSE	High	Tb927.11.1590	hypothetical protein, conserved	0	72.698	69	22	65	22	233	25.8	6.42	150.47	22												0	High	1
	Checked	Identifying Node	PSM Ambiguity	Annotated Sequence	Modifications	# Proteins	Master Protein Accessions	Protein Accessions	# Missed Cleavages	Charge	DeltaScore	DeltaCn	Rank	Search Engine Rank	m/z [Da]	MH+ [Da]	Theo. MH+ [Da]	DeltaM [ppm]	Deltam/z [Da]	Activation Type	MS Order	Isolation Interference [%]	Ion Inject Time [ms]	RT [min]	First Scan	Spectrum File	File ID	XCorr	# Protein Groups		Percolator q-Value	Percolator PEP
	FALSE	Sequest HT (A2)	Unambiguous	[R].SDEQSSGEVDK.[A]		1	Tb927.11.1590:mRNA-p1	Tb927.11.1590:mRNA-p1	0	2	0.3425	0	1	1	590.752	1180.5	1180.5	0.29	0.00017	HCD (High Energy Collision Dissociation)	MS2	31.8729	9.933	4.5473	2093	20210602_SC_TB_C82_1.raw	F1	2.19	1		0.001164	0.001509
	FALSE	Sequest HT (A2)	Unambiguous	[K].LEDDSER.[K]		1	Tb927.11.1590:mRNA-p1	Tb927.11.1590:mRNA-p1	0	2	0.1271	0	1	1	432.19	863.373	863.374	-0.96	-0.00042	HCD (High Energy Collision Dissociation)	MS2	30.2403	20.571	4.7236	2181	20210602_SC_TB_C82_1.raw	F1	1.81	1		0.004394	0.02961
	FALSE	Sequest HT (A2)	Unambiguous	[R].SDEQSSGEVDK.[A]		1	Tb927.11.1590:mRNA-p1	Tb927.11.1590:mRNA-p1	0	2	0.4721	0	1	1	590.752	1180.5	1180.5	-0.13	-8e-05	HCD (High Energy Collision Dissociation)	MS2	28.5503	4.695	4.7996	2212	20210602_SC_TB_C82_1.raw	F1	2.69	1		0.001164	0.0004369
	FALSE	Sequest HT (A2)	Unambiguous	[K].LEDDSER.[K]		1	Tb927.11.1590:mRNA-p1	Tb927.11.1590:mRNA-p1	0	2	0.2844	0	1	1	432.19	863.374	863.374	-0.62	-0.00027	HCD (High Energy Collision Dissociation)	MS2	26.1722	9.405	4.977	2286	20210602_SC_TB_C82_1.raw	F1	2.18	1		0.004342	0.02301
	FALSE	Sequest HT (A2)	Unambiguous	[K].HSSVGVTADDAR.[G]		1	Tb927.11.1590:mRNA-p1	Tb927.11.1590:mRNA-p1	0	2	0.4531	0	1	1	607.791	1214.58	1214.58	-0.41	-0.00025	HCD (High Energy Collision Dissociation)	MS2	26.5192	35	8.6532	3549	20210602_SC_TB_C82_1.raw	F1	2.45	1		0.003035	0.01484
	FALSE	Sequest HT (A2)	Unambiguous	[K].HSSVGVTADDAR.[G]		1	Tb927.11.1590:mRNA-p1	Tb927.11.1590:mRNA-p1	0	3	0.2243	0	1	1	405.53	1214.58	1214.58	0.46	0.00019	HCD (High Energy Collision Dissociation)	MS2	34.2436	35	8.7346	3580	20210602_SC_TB_C82_1.raw	F1	2.14	1		0.009414	0.07526
	FALSE	Sequest HT (A2)	Unambiguous	[K].HSSVGVTADDAR.[G]		1	Tb927.11.1590:mRNA-p1	Tb927.11.1590:mRNA-p1	0	2	0.6185	0	1	1	607.792	1214.58	1214.58	0.19	0.00011	HCD (High Energy Collision Dissociation)	MS2	10.4083	2.496	8.9055	3649	20210602_SC_TB_C82_1.raw	F1	3.67	1		0.001164	3.028e-05
	FALSE	Sequest HT (A2)	Unambiguous	[K].HSSVGVTADDAR.[G]		1	Tb927.11.1590:mRNA-p1	Tb927.11.1590:mRNA-p1	0	3	0.4142	0	1	1	405.53	1214.57	1214.58	-0.98	-0.0004	HCD (High Energy Collision Dissociation)	MS2	16.0154	12.325	8.9876	3680	20210602_SC_TB_C82_1.raw	F1	2.39	1		0.004394	0.02441
	FALSE	Sequest HT (A2)	Unambiguous	[K].HSSVGVTADDAR.[G]		1	Tb927.11.1590:mRNA-p1	Tb927.11.1590:mRNA-p1	0	2	0.6146	0	1	1	607.792	1214.58	1214.58	-0.13	-8e-05	HCD (High Energy Collision Dissociation)	MS2	13.5442	9.517	9.1612	3742	20210602_SC_TB_C82_1.raw	F1	3.71	1		0.001164	0.0001549
	FALSE	Sequest HT (A2)	Unambiguous	[K].HSSVGVTADDAR.[G]		1	Tb927.11.1590:mRNA-p1	Tb927.11.1590:mRNA-p1	0	2	0.5469	0	1	1	607.791	1214.58	1214.58	-0.64	-0.00039	HCD (High Energy Collision Dissociation)	MS2	20.3283	35	9.4151	3835	20210602_SC_TB_C82_1.raw	F1	3.2	1		0.001164	0.001755
	FALSE	Sequest HT (A2)	Unambiguous	[K].HSSVGVTADDAR.[G]		1	Tb927.11.1590:mRNA-p1	Tb927.11.1590:mRNA-p1	0	2	0.4225	0	1	1	607.791	1214.57	1214.58	-0.85	-0.00051	HCD (High Energy Collision Dissociation)	MS2	33.0871	35	9.6689	3940	20210602_SC_TB_C82_1.raw	F1	2.58	1		0.00293	0.009052
	FALSE	Sequest HT (A2)	Unambiguous	[K].HSSVGVTADDAR.[G]		1	Tb927.11.1590:mRNA-p1	Tb927.11.1590:mRNA-p1	0	2	0.5253	0	1	1	607.792	1214.58	1214.58	0.05	3e-05	HCD (High Energy Collision Dissociation)	MS2	45.0258	35	9.9229	4035	20210602_SC_TB_C82_1.raw	F1	2.57	1		0.001164	0.005286
	FALSE	Sequest HT (A2)	Unambiguous	[K].AVSGDNVGINR.[S]		1	Tb927.11.1590:mRNA-p1	Tb927.11.1590:mRNA-p1	0	2	0.417	0	1	1	551.287	1101.57	1101.56	0.97	0.00053	HCD (High Energy Collision Dissociation)	MS2	47.0442	30.838	14.8683	6073	20210602_SC_TB_C82_1.raw	F1	2.23	1		0.004394	0.03622
	FALSE	Sequest HT (A2)	Unambiguous	[K].AVSGDNVGINR.[S]		1	Tb927.11.1590:mRNA-p1	Tb927.11.1590:mRNA-p1	0	2	0.2866	0	1	1	551.286	1101.56	1101.56	0.08	5e-05	HCD (High Energy Collision Dissociation)	MS2	11.1502	35	15.1234	6192	20210602_SC_TB_C82_1.raw	F1	1.64	1		0.002153	0.007129
	FALSE	Sequest HT (A2)	Unambiguous	[K].AVSGDNVGINR.[S]		1	Tb927.11.1590:mRNA-p1	Tb927.11.1590:mRNA-p1	0	2	0.339	0	1	1	551.285	1101.56	1101.56	-0.91	-0.0005	HCD (High Energy Collision Dissociation)	MS2	45.0252	35	15.6365	6433	20210602_SC_TB_C82_1.raw	F1	2.36	1		0.002153	0.006796
	FALSE	Sequest HT (A2)	Unambiguous	[K].AVSGDNVGINR.[S]		1	Tb927.11.1590:mRNA-p1	Tb927.11.1590:mRNA-p1	0	2	0.3907	0	1	1	551.286	1101.57	1101.56	0.53	0.00029	HCD (High Energy Collision Dissociation)	MS2	10.9923	1.14	15.8877	6549	20210602_SC_TB_C82_1.raw	F1	2.79	1		0.001164	0.00032
	FALSE	Sequest HT (A2)	Unambiguous	[K].AVSGDNVGINR.[S]		1	Tb927.11.1590:mRNA-p1	Tb927.11.1590:mRNA-p1	0	2	0.3556	0	1	1	551.286	1101.57	1101.56	0.31	0.00017	HCD (High Energy Collision Dissociation)	MS2	19.9621	26.886	16.1417	6684	20210602_SC_TB_C82_1.raw	F1	2.25	1		0.002153	0.006564
	FALSE	Sequest HT (A2)	Unambiguous	[K].AVSGDNVGINR.[S]		1	Tb927.11.1590:mRNA-p1	Tb927.11.1590:mRNA-p1	0	2	0.4206	0	1	1	551.286	1101.56	1101.56	0.2	0.00011	HCD (High Energy Collision Dissociation)	MS2	9.08058	35	16.3953	6811	20210602_SC_TB_C82_1.raw	F1	2.14	1		0.002153	0.006273
	FALSE	Sequest HT (A2)	Unambiguous	[R].VVVHLcER.[S]	C6(Carbamidomethyl)	1	Tb927.11.1590:mRNA-p1	Tb927.11.1590:mRNA-p1	0	2	0.2204	0	1	1	506.273	1011.54	1011.54	-1.3	-0.00066	HCD (High Energy Collision Dissociation)	MS2	27.8474	35	19.4033	8285	20210602_SC_TB_C82_1.raw	F1	1.86	1		0.004632	0.04671
	FALSE	Sequest HT (A2)	Unambiguous	[V].VVHLcER.[S]	C5(Carbamidomethyl)	1	Tb927.11.1590:mRNA-p1	Tb927.11.1590:mRNA-p1	0	2	0.2513	0	1	1	456.739	912.472	912.472	-0.36	-0.00017	HCD (High Energy Collision Dissociation)	MS2	10.861	7.691	19.6362	8388	20210602_SC_TB_C82_1.raw	F1	1.91	1		0.003035	0.01363
	FALSE	Sequest HT (A2)	Unambiguous	[R].VVVHLcER.[S]	C6(Carbamidomethyl)	1	Tb927.11.1590:mRNA-p1	Tb927.11.1590:mRNA-p1	0	2	0.4171	0	1	1	506.273	1011.54	1011.54	-0.98	-0.0005	HCD (High Energy Collision Dissociation)	MS2	14.3889	11.447	19.6561	8396	20210602_SC_TB_C82_1.raw	F1	1.99	1		0.004394	0.03258
	FALSE	Sequest HT (A2)	Unambiguous	[V].VVHLcER.[S]	C5(Carbamidomethyl)	1	Tb927.11.1590:mRNA-p1	Tb927.11.1590:mRNA-p1	0	2	0.2443	0	1	1	456.74	912.472	912.472	0.39	0.00018	HCD (High Energy Collision Dissociation)	MS2	0	35	19.8872	8499	20210602_SC_TB_C82_1.raw	F1	1.31	1		0.003035	0.01726
	FALSE	Sequest HT (A2)	Unambiguous	[R].SDEQSSGEVDKAVSGDNVGINR.[S]		1	Tb927.11.1590:mRNA-p1	Tb927.11.1590:mRNA-p1	1	3	0.0293	0	1	1	755.019	2263.04	2263.04	0	0	HCD (High Energy Collision Dissociation)	MS2	0	35	22.9624	10070	20210602_SC_TB_C82_1.raw	F1	2.39	1		0.004394	0.0358
	FALSE	Sequest HT (A2)	Unambiguous	[K].DFKLEDDSER.[K]		1	Tb927.11.1590:mRNA-p1	Tb927.11.1590:mRNA-p1	1	2	0.165	0	1	1	627.286	1253.56	1253.56	-0.48	-0.0003	HCD (High Energy Collision Dissociation)	MS2	11.4828	35	22.9669	10073	20210602_SC_TB_C82_1.raw	F1	2	1		0.001164	0.001977
	FALSE	Sequest HT (A2)	Unambiguous	[K].DFKLEDDSER.[K]		1	Tb927.11.1590:mRNA-p1	Tb927.11.1590:mRNA-p1	1	2	0.1881	0	1	1	627.286	1253.56	1253.56	0.13	8e-05	HCD (High Energy Collision Dissociation)	MS2	10.7674	34.931	23.2233	10209	20210602_SC_TB_C82_1.raw	F1	2.02	1		0.003035	0.01206
	FALSE	Sequest HT (A2)	Unambiguous	[R].NAHIcETLcNSAQDASK.[G]	C5(Carbamidomethyl); C9(Carbamidomethyl)	1	Tb927.11.1590:mRNA-p1	Tb927.11.1590:mRNA-p1	0	3	0.3958	0	1	1	640.284	1918.84	1918.84	0.09	5e-05	HCD (High Energy Collision Dissociation)	MS2	0	35	23.4981	10360	20210602_SC_TB_C82_1.raw	F1	2.4	1		0.00293	0.008617
	FALSE	Sequest HT (A2)	Unambiguous	[R].NAHIcETLcNSAQDASK.[G]	C5(Carbamidomethyl); C9(Carbamidomethyl)	1	Tb927.11.1590:mRNA-p1	Tb927.11.1590:mRNA-p1	0	3	0.5658	0	1	1	640.285	1918.84	1918.84	1.73	0.00111	HCD (High Energy Collision Dissociation)	MS2	12.6135	1.72	23.7507	10515	20210602_SC_TB_C82_1.raw	F1	3.8	1		0.001164	0.000219
	FALSE	Sequest HT (A2)	Unambiguous	[R].NAHIcETLcNSAQDASK.[G]	C5(Carbamidomethyl); C9(Carbamidomethyl)	1	Tb927.11.1590:mRNA-p1	Tb927.11.1590:mRNA-p1	0	2	0.5484	0	1	1	959.923	1918.84	1918.84	0.25	0.00024	HCD (High Energy Collision Dissociation)	MS2	4.09107	35	23.7763	10526	20210602_SC_TB_C82_1.raw	F1	3.41	1		0.001164	4.848e-06
	FALSE	Sequest HT (A2)	Unambiguous	[R].NAHIcETLcNSAQDASK.[G]	C5(Carbamidomethyl); C9(Carbamidomethyl)	1	Tb927.11.1590:mRNA-p1	Tb927.11.1590:mRNA-p1	0	3	0.3792	0	1	1	640.284	1918.84	1918.84	0.32	0.00021	HCD (High Energy Collision Dissociation)	MS2	9.00024	24.216	24.0034	10628	20210602_SC_TB_C82_1.raw	F1	3.27	1		0.001164	0.001898
	FALSE	Sequest HT (A2)	Unambiguous	[R].NAHIcETLcNSAQDASK.[G]	C5(Carbamidomethyl); C9(Carbamidomethyl)	1	Tb927.11.1590:mRNA-p1	Tb927.11.1590:mRNA-p1	0	3	0.0851	0	1	1	640.284	1918.84	1918.84	-0.61	-0.00039	HCD (High Energy Collision Dissociation)	MS2	8.41957	35	24.2723	10763	20210602_SC_TB_C82_1.raw	F1	2.35	1		0.002153	0.00704
	FALSE	Sequest HT (A2)	Unambiguous	[R].NAHIcETLcNSAQDASK.[G]	C5(Carbamidomethyl); C9(Carbamidomethyl)	1	Tb927.11.1590:mRNA-p1	Tb927.11.1590:mRNA-p1	0	3	0.2222	0	1	1	640.284	1918.84	1918.84	-0.4	-0.00025	HCD (High Energy Collision Dissociation)	MS2	9.89915	35	24.5244	10871	20210602_SC_TB_C82_1.raw	F1	2.07	1		0.004394	0.0257
	FALSE	Sequest HT (A2)	Unambiguous	[K].FAPEALR.[F]		1	Tb927.11.1590:mRNA-p1	Tb927.11.1590:mRNA-p1	0	2	0.2414	0	1	1	402.225	803.442	803.441	1.51	0.00061	HCD (High Energy Collision Dissociation)	MS2	9.57541	2.648	25.7889	11528	20210602_SC_TB_C82_1.raw	F1	1.45	1		0.005143	0.05647
	FALSE	Sequest HT (A2)	Unambiguous	[K].FAPEALR.[F]		1	Tb927.11.1590:mRNA-p1	Tb927.11.1590:mRNA-p1	0	2	0.1921	0	1	1	402.224	803.441	803.441	-0.45	-0.00018	HCD (High Energy Collision Dissociation)	MS2	12.1809	28.05	26.041	11661	20210602_SC_TB_C82_1.raw	F1	1.51	1		0.004394	0.03949
	FALSE	Sequest HT (A2)	Unambiguous	[K].FAPEALR.[F]		1	Tb927.11.1590:mRNA-p1	Tb927.11.1590:mRNA-p1	0	2	0.1337	0	1	1	402.224	803.441	803.441	-0.51	-0.00021	HCD (High Energy Collision Dissociation)	MS2	0	35	26.2968	11798	20210602_SC_TB_C82_1.raw	F1	1.72	1		0.004394	0.0333
	FALSE	Sequest HT (A2)	Unambiguous	[R].SDEQSSGEVDKAVSGDNVGINR.[S]		1	Tb927.11.1590:mRNA-p1	Tb927.11.1590:mRNA-p1	1	3	0.1608	0	1	1	755.02	2263.04	2263.04	0.39	0.00029	HCD (High Energy Collision Dissociation)	MS2	0	35	27.7099	12587	20210602_SC_TB_C82_1.raw	F1	2.86	1		0.004632	0.04249
	FALSE	Sequest HT (A2)	Unambiguous	[R].SDEQSSGEVDKAVSGDNVGINR.[S]		1	Tb927.11.1590:mRNA-p1	Tb927.11.1590:mRNA-p1	1	3	0.4848	0	1	1	755.02	2263.05	2263.04	1.36	0.00103	HCD (High Energy Collision Dissociation)	MS2	9.70105	8.499	27.9646	12718	20210602_SC_TB_C82_1.raw	F1	4.27	1		0.001164	2.938e-05
	FALSE	Sequest HT (A2)	Unambiguous	[R].SDEQSSGEVDKAVSGDNVGINR.[S]		1	Tb927.11.1590:mRNA-p1	Tb927.11.1590:mRNA-p1	1	3	0.2016	0	1	1	755.02	2263.05	2263.04	1.04	0.00079	HCD (High Energy Collision Dissociation)	MS2	11.1895	35	28.2227	12871	20210602_SC_TB_C82_1.raw	F1	2.48	1		0.004632	0.04478
	FALSE	Sequest HT (A2)	Unambiguous	[R].FDADTLETPHPIVR.[L]		1	Tb927.11.1590:mRNA-p1	Tb927.11.1590:mRNA-p1	0	3	0.1636	0	1	1	537.611	1610.82	1610.82	0.13	7e-05	HCD (High Energy Collision Dissociation)	MS2	35.7282	30.948	41.3145	20584	20210602_SC_TB_C82_1.raw	F1	2.2	1		0.004632	0.04342
	FALSE	Sequest HT (A2)	Unambiguous	[R].FDADTLETPHPIVR.[L]		1	Tb927.11.1590:mRNA-p1	Tb927.11.1590:mRNA-p1	0	2	0.1105	0	1	1	805.912	1610.82	1610.82	-0.43	-0.00034	HCD (High Energy Collision Dissociation)	MS2	21.0114	35	41.3606	20620	20210602_SC_TB_C82_1.raw	F1	1.72	1		0.003762	0.02082
	FALSE	Sequest HT (A2)	Unambiguous	[F].DADTLETPHPIVR.[L]		1	Tb927.11.1590:mRNA-p1	Tb927.11.1590:mRNA-p1	0	2	0.4148	0	1	1	732.379	1463.75	1463.75	1.32	0.00097	HCD (High Energy Collision Dissociation)	MS2	17.1288	33.343	41.4152	20648	20210602_SC_TB_C82_1.raw	F1	3.11	1		0.002153	0.007046
	FALSE	Sequest HT (A2)	Unambiguous	[A].DTLETPHPIVR.[L]		1	Tb927.11.1590:mRNA-p1	Tb927.11.1590:mRNA-p1	0	2	0.3632	0	1	1	639.346	1277.69	1277.68	0.35	0.00023	HCD (High Energy Collision Dissociation)	MS2	29.8342	35	41.4233	20657	20210602_SC_TB_C82_1.raw	F1	2.23	1		0.004394	0.02518
	FALSE	Sequest HT (A2)	Unambiguous	[D].ADTLETPHPIVR.[L]		1	Tb927.11.1590:mRNA-p1	Tb927.11.1590:mRNA-p1	0	2	0.4708	0	1	1	674.865	1348.72	1348.72	0.96	0.00065	HCD (High Energy Collision Dissociation)	MS2	32.1241	35	41.4349	20668	20210602_SC_TB_C82_1.raw	F1	2.74	1		0.001164	0.002246
	FALSE	Sequest HT (A2)	Unambiguous	[L].ETPHPIVR.[L]		1	Tb927.11.1590:mRNA-p1	Tb927.11.1590:mRNA-p1	0	2	0.3562	0	1	1	474.766	948.526	948.526	-0.48	-0.00023	HCD (High Energy Collision Dissociation)	MS2	0	35	41.5109	20710	20210602_SC_TB_C82_1.raw	F1	1.6	1		0.003035	0.01795
	FALSE	Sequest HT (A2)	Unambiguous	[R].FDADTLETPHPIVR.[L]		1	Tb927.11.1590:mRNA-p1	Tb927.11.1590:mRNA-p1	0	3	0.4007	0	1	1	537.611	1610.82	1610.82	1.61	0.00086	HCD (High Energy Collision Dissociation)	MS2	11.1329	1.419	41.5716	20746	20210602_SC_TB_C82_1.raw	F1	2.82	1		0.001164	0.0003862
	FALSE	Sequest HT (A2)	Unambiguous	[R].FDADTLETPHPIVR.[L]		1	Tb927.11.1590:mRNA-p1	Tb927.11.1590:mRNA-p1	0	2	0.4585	0	1	1	805.913	1610.82	1610.82	0.93	0.00075	HCD (High Energy Collision Dissociation)	MS2	13.5086	15.447	41.6173	20785	20210602_SC_TB_C82_1.raw	F1	2.77	1		0.001164	0.0002543
	FALSE	Sequest HT (A2)	Unambiguous	[F].DADTLETPHPIVR.[L]		1	Tb927.11.1590:mRNA-p1	Tb927.11.1590:mRNA-p1	0	2	0.256	0	1	1	732.377	1463.75	1463.75	-1.85	-0.00136	HCD (High Energy Collision Dissociation)	MS2	20.7835	35	41.6737	20833	20210602_SC_TB_C82_1.raw	F1	2.07	1		0.003762	0.02065
	FALSE	Sequest HT (A2)	Unambiguous	[D].ADTLETPHPIVR.[L]		1	Tb927.11.1590:mRNA-p1	Tb927.11.1590:mRNA-p1	0	2	0.2137	0	1	1	674.864	1348.72	1348.72	-0.67	-0.00045	HCD (High Energy Collision Dissociation)	MS2	27.5507	35	41.7015	20855	20210602_SC_TB_C82_1.raw	F1	2.34	1		0.004394	0.03106
	FALSE	Sequest HT (A2)	Unambiguous	[R].FDADTLETPHPIVR.[L]		1	Tb927.11.1590:mRNA-p1	Tb927.11.1590:mRNA-p1	0	3	0.3034	0	1	1	537.611	1610.82	1610.82	-0.22	-0.00012	HCD (High Energy Collision Dissociation)	MS2	17.9048	15.993	41.8278	20952	20210602_SC_TB_C82_1.raw	F1	2.34	1		0.001164	0.0001319
	FALSE	Sequest HT (A2)	Unambiguous	[R].FDADTLETPHPIVR.[L]		1	Tb927.11.1590:mRNA-p1	Tb927.11.1590:mRNA-p1	0	2	0.3516	0	1	1	805.913	1610.82	1610.82	0.47	0.00038	HCD (High Energy Collision Dissociation)	MS2	9.83196	35	41.8688	20987	20210602_SC_TB_C82_1.raw	F1	2.56	1		0.001164	0.002157
	FALSE	Sequest HT (A2)	Unambiguous	[R].FDADTLETPHPIVR.[L]		1	Tb927.11.1590:mRNA-p1	Tb927.11.1590:mRNA-p1	0	3	0.229	0	1	1	537.61	1610.82	1610.82	-0.8	-0.00043	HCD (High Energy Collision Dissociation)	MS2	17.442	33.502	42.0834	21152	20210602_SC_TB_C82_1.raw	F1	2.14	1		0.004394	0.03872
	FALSE	Sequest HT (A2)	Unambiguous	[R].AQNALWFYNR.[I]		1	Tb927.11.1590:mRNA-p1	Tb927.11.1590:mRNA-p1	0	2	0.3894	0	1	1	641.82	1282.63	1282.63	0.18	0.00012	HCD (High Energy Collision Dissociation)	MS2	6.49096	7.771	46.3921	24370	20210602_SC_TB_C82_1.raw	F1	3.03	1		0.001164	0.0005287
	FALSE	Sequest HT (A2)	Unambiguous	[R].AQNALWFYNR.[I]		1	Tb927.11.1590:mRNA-p1	Tb927.11.1590:mRNA-p1	0	2	0.36	0	1	1	641.821	1282.63	1282.63	0.93	0.00059	HCD (High Energy Collision Dissociation)	MS2	49.8268	33.213	46.6484	24578	20210602_SC_TB_C82_1.raw	F1	2.75	1		0.001164	0.005538
	FALSE	Sequest HT (A2)	Unambiguous	[R].AQNALWFYNR.[I]		1	Tb927.11.1590:mRNA-p1	Tb927.11.1590:mRNA-p1	0	2	0.434	0	1	1	641.82	1282.63	1282.63	0.06	4e-05	HCD (High Energy Collision Dissociation)	MS2	13.9393	35	46.9074	24788	20210602_SC_TB_C82_1.raw	F1	2.88	1		0.00293	0.007944
	FALSE	Sequest HT (A2)	Unambiguous	[R].AQNALWFYNR.[I]		1	Tb927.11.1590:mRNA-p1	Tb927.11.1590:mRNA-p1	0	2	0.3347	0	1	1	641.82	1282.63	1282.63	-0.05	-3e-05	HCD (High Energy Collision Dissociation)	MS2	0	35	47.1601	24944	20210602_SC_TB_C82_1.raw	F1	2.51	1		0.001164	0.002974
	FALSE	Sequest HT (A2)	Unambiguous	[R].IDVPcGTLVLAR.[V]	C5(Carbamidomethyl)	1	Tb927.11.1590:mRNA-p1	Tb927.11.1590:mRNA-p1	0	2	0.0367	0	1	1	657.367	1313.73	1313.72	0.99	0.00065	HCD (High Energy Collision Dissociation)	MS2	51.9254	26.034	48.1987	25727	20210602_SC_TB_C82_1.raw	F1	2.18	1		0.001164	0.0009867
	FALSE	Sequest HT (A2)	Unambiguous	[V].PcGTLVLAR.[V]	C2(Carbamidomethyl)	1	Tb927.11.1590:mRNA-p1	Tb927.11.1590:mRNA-p1	0	2	0.2611	0	1	1	493.775	986.543	986.545	-1.76	-0.00087	HCD (High Energy Collision Dissociation)	MS2	0	35	48.2218	25749	20210602_SC_TB_C82_1.raw	F1	2.26	1		0.001164	0.003159
	FALSE	Sequest HT (A2)	Unambiguous	[D].VPcGTLVLAR.[V]	C3(Carbamidomethyl)	1	Tb927.11.1590:mRNA-p1	Tb927.11.1590:mRNA-p1	0	2	0.1341	0	1	1	543.311	1085.61	1085.61	0.33	0.00018	HCD (High Energy Collision Dissociation)	MS2	0	35	48.2458	25773	20210602_SC_TB_C82_1.raw	F1	1.64	1		0.001164	0.0009192
	FALSE	Sequest HT (A2)	Unambiguous	[R].IDVPcGTLVLAR.[V]	C5(Carbamidomethyl)	1	Tb927.11.1590:mRNA-p1	Tb927.11.1590:mRNA-p1	0	2	0.3394	0	1	1	657.365	1313.72	1313.72	-0.86	-0.00057	HCD (High Energy Collision Dissociation)	MS2	17.3657	15.046	48.4508	25921	20210602_SC_TB_C82_1.raw	F1	2.18	1		0.001164	0.001794
	FALSE	Sequest HT (A2)	Unambiguous	[K].SPLLSGSGSNSLSGSGVASLLK.[H]		1	Tb927.11.1590:mRNA-p1	Tb927.11.1590:mRNA-p1	0	2	0.4845	0	1	1	1009.54	2018.08	2018.08	0.14	0.00014	HCD (High Energy Collision Dissociation)	MS2	44.3674	8.029	53.7705	29519	20210602_SC_TB_C82_1.raw	F1	3.86	1		0.001164	0.0001414
	FALSE	Sequest HT (A2)	Unambiguous	[R].KDTEESFVEEILTVEEKR.[T]		1	Tb927.11.1590:mRNA-p1	Tb927.11.1590:mRNA-p1	2	3	0.2171	0	1	1	727.703	2181.09	2181.09	0.38	0.00028	HCD (High Energy Collision Dissociation)	MS2	0	35	57.5271	31598	20210602_SC_TB_C82_1.raw	F1	3.04	1		0.001164	0.000616
	FALSE	Sequest HT (A2)	Unambiguous	[R].FPcLDFFR.[N]	C3(Carbamidomethyl)	1	Tb927.11.1590:mRNA-p1	Tb927.11.1590:mRNA-p1	0	2	0.1934	0	1	1	551.263	1101.52	1101.52	0.05	3e-05	HCD (High Energy Collision Dissociation)	MS2	19.4816	35	57.6538	31670	20210602_SC_TB_C82_1.raw	F1	1.81	1		0.003035	0.01653
	FALSE	Sequest HT (A2)	Unambiguous	[R].FPcLDFFR.[N]	C3(Carbamidomethyl)	1	Tb927.11.1590:mRNA-p1	Tb927.11.1590:mRNA-p1	0	2	0.3665	0	1	1	551.263	1101.52	1101.52	-0.19	-0.0001	HCD (High Energy Collision Dissociation)	MS2	11.3195	11.853	57.9058	31810	20210602_SC_TB_C82_1.raw	F1	2.21	1		0.001164	0.003241
	FALSE	Sequest HT (A2)	Unambiguous	[R].FPcLDFFR.[N]	C3(Carbamidomethyl)	1	Tb927.11.1590:mRNA-p1	Tb927.11.1590:mRNA-p1	0	2	0.2793	0	1	1	551.263	1101.52	1101.52	-0.21	-0.00011	HCD (High Energy Collision Dissociation)	MS2	0	35	58.1564	31947	20210602_SC_TB_C82_1.raw	F1	1.79	1		0.001164	0.002921
	FALSE	Sequest HT (A2)	Unambiguous	[R].FPcLDFFR.[N]	C3(Carbamidomethyl)	1	Tb927.11.1590:mRNA-p1	Tb927.11.1590:mRNA-p1	0	2	0.0622	0	1	1	551.263	1101.52	1101.52	0.66	0.00036	HCD (High Energy Collision Dissociation)	MS2	25.2594	35	58.4108	32088	20210602_SC_TB_C82_1.raw	F1	1.93	1		0.003035	0.01402
	FALSE	Sequest HT (A2)	Unambiguous	[R].FPcLDFFR.[N]	C3(Carbamidomethyl)	1	Tb927.11.1590:mRNA-p1	Tb927.11.1590:mRNA-p1	0	2	0.0504	0	1	1	551.263	1101.52	1101.52	0.5	0.00027	HCD (High Energy Collision Dissociation)	MS2	33.8632	35	58.9205	32336	20210602_SC_TB_C82_1.raw	F1	1.39	1		0.003035	0.01617
FALSE	High	P04264	Keratin, type II cytoskeletal 1 OS=Homo sapiens GN=KRT1 PE=1 SV=6	0	68.921	32	23	44	18	644	66	8.12	85.46	23	cell death;defense response;metabolic process;regulation of biological process;response to stimulus;transport	cytoskeleton;cytosol;extracellular;membrane;nucleus	catalytic activity;motor activity;protein binding;receptor activity;structural molecule activity	Pf00038, Pf01576, Pf05103, Pf05957, Pf12128, Pf13166, Pf13514	3848	ENSG00000167768.4	KRT1	12	Formation of the cornified envelope; Neutrophil degranulation		Corticotropin-releasing hormone signaling pathway	7	High	1
	Checked	Identifying Node	PSM Ambiguity	Annotated Sequence	Modifications	# Proteins	Master Protein Accessions	Protein Accessions	# Missed Cleavages	Charge	DeltaScore	DeltaCn	Rank	Search Engine Rank	m/z [Da]	MH+ [Da]	Theo. MH+ [Da]	DeltaM [ppm]	Deltam/z [Da]	Activation Type	MS Order	Isolation Interference [%]	Ion Inject Time [ms]	RT [min]	First Scan	Spectrum File	File ID	XCorr	# Protein Groups		Percolator q-Value	Percolator PEP
	FALSE	Sequest HT (A2)	Unambiguous	[R].GSGGGSSGGSIGGR.[G]		1	P04264	P04264	0	2	0.4296	0	1	1	546.755	1092.5	1092.5	-0.63	-0.00034	HCD (High Energy Collision Dissociation)	MS2	17.2769	32.344	4.768	2201	20210602_SC_TB_C82_1.raw	F1	3.98	1		0.001164	2.569e-05
	FALSE	Sequest HT (A2)	Unambiguous	[R].GSGGGSSGGSIGGR.[G]		1	P04264	P04264	0	2	0.5274	0	1	1	546.755	1092.5	1092.5	-0.3	-0.00016	HCD (High Energy Collision Dissociation)	MS2	5.61929	28.122	5.0214	2301	20210602_SC_TB_C82_1.raw	F1	4.02	1		0.001164	9.015e-06
	FALSE	Sequest HT (A2)	Unambiguous	[R].GSGGGSSGGSIGGR.[G]		1	P04264	P04264	0	2	0.6234	0	1	1	546.755	1092.5	1092.5	0.02	1e-05	HCD (High Energy Collision Dissociation)	MS2	10.6947	32.116	5.2755	2383	20210602_SC_TB_C82_1.raw	F1	3.93	1		0.001164	1.761e-05
	FALSE	Sequest HT (A2)	Unambiguous	[R].GSGGGSSGGSIGGR.[G]		1	P04264	P04264	0	2	0.5553	0	1	1	546.755	1092.5	1092.5	-0.32	-0.00018	HCD (High Energy Collision Dissociation)	MS2	34.8545	19.106	5.5294	2468	20210602_SC_TB_C82_1.raw	F1	3.8	1		0.001164	1.238e-05
	FALSE	Sequest HT (A2)	Unambiguous	[KR].YEDEINKR.[TA]		19	P35908; P04264; P13647	H-INV:HIT000016045; Q7Z794; Q3TTY5; P35908; P04264; P04259; P02538; Q01546; O95678; P50446; Q8BGZ7; Q8VED5; Q5XQN5; P48668; P12035; Q6IFZ6; P05787; Q922U2; P13647	1	2	0.1223	0	1	1	533.762	1066.52	1066.52	-0.06	-3e-05	HCD (High Energy Collision Dissociation)	MS2	63.1383	21.29	7.8491	3239	20210602_SC_TB_C82_1.raw	F1	1.39	3		0.003035	0.01499
	FALSE	Sequest HT (A2)	Unambiguous	[KR].YEDEINKR.[TA]		19	P35908; P04264; P13647	H-INV:HIT000016045; Q7Z794; Q3TTY5; P35908; P04264; P04259; P02538; Q01546; O95678; P50446; Q8BGZ7; Q8VED5; Q5XQN5; P48668; P12035; Q6IFZ6; P05787; Q922U2; P13647	1	2	0.2048	0	1	1	533.762	1066.52	1066.52	0.39	0.00021	HCD (High Energy Collision Dissociation)	MS2	36.4323	24.154	8.1006	3330	20210602_SC_TB_C82_1.raw	F1	1.66	3		0.004632	0.04995
	FALSE	Sequest HT (A2)	Unambiguous	[K].DVDGAYmTK.[V]	M7(Oxidation)	1	P04264	P04264	0	2	0.2568	0	1	1	508.223	1015.44	1015.44	-0.85	-0.00043	HCD (High Energy Collision Dissociation)	MS2	6.58212	29.306	9.8787	4018	20210602_SC_TB_C82_1.raw	F1	1.48	1		0.00293	0.009557
	FALSE	Sequest HT (A2)	Unambiguous	[K].DVDGAYmTK.[V]	M7(Oxidation)	1	P04264	P04264	0	2	0.2378	0	1	1	508.223	1015.44	1015.44	-0.92	-0.00047	HCD (High Energy Collision Dissociation)	MS2	12.2054	33.134	10.1338	4112	20210602_SC_TB_C82_1.raw	F1	1.43	1		0.003035	0.01046
	FALSE	Sequest HT (A2)	Unambiguous	[KR].YEDEINKR.[TA]		19	P35908; P04264; P13647	H-INV:HIT000016045; Q7Z794; Q3TTY5; P35908; P04264; P04259; P02538; Q01546; O95678; P50446; Q8BGZ7; Q8VED5; Q5XQN5; P48668; P12035; Q6IFZ6; P05787; Q922U2; P13647	1	2	0.1373	0	1	1	533.761	1066.52	1066.52	-0.75	-0.0004	HCD (High Energy Collision Dissociation)	MS2	50.5332	35	11.2873	4568	20210602_SC_TB_C82_1.raw	F1	1.53	3		0.00758	0.06615
	FALSE	Sequest HT (A2)	Unambiguous	[KR].NKYEDEINKR.[T]		11	P04264; P13647	H-INV:HIT000016045; P04264; P04259; P02538; Q8VED5; Q5XQN5; P48668; Q6IFZ6; P05787; Q922U2; P13647	2	3	0.2627	0	1	1	436.89	1308.65	1308.65	-0.01	0	HCD (High Energy Collision Dissociation)	MS2	12.6705	6.789	11.4115	4623	20210602_SC_TB_C82_1.raw	F1	2.17	2		0.003035	0.01945
	FALSE	Sequest HT (A2)	Unambiguous	[K].SKAEAESLYQSK.[Y]		1	P04264	P04264	1	2	0.4448	0	1	1	670.838	1340.67	1340.67	0.29	0.00019	HCD (High Energy Collision Dissociation)	MS2	10.5302	9.865	13.4342	5465	20210602_SC_TB_C82_1.raw	F1	3.44	1		0.001164	6.544e-05
	FALSE	Sequest HT (A2)	Unambiguous	[K].SKAEAESLYQSK.[Y]		1	P04264	P04264	1	2	0.2881	0	1	1	670.838	1340.67	1340.67	0.29	0.00019	HCD (High Energy Collision Dissociation)	MS2	9.7109	35	13.6879	5571	20210602_SC_TB_C82_1.raw	F1	2.36	1		0.001164	0.001539
	FALSE	Sequest HT (A2)	Unambiguous	[K].NmQDmVEDYR.[N]	M2(Oxidation); M5(Oxidation)	1	P04264	P04264	0	2	0.3529	0	1	1	666.763	1332.52	1332.52	-0.19	-0.00013	HCD (High Energy Collision Dissociation)	MS2	12.9238	28.939	15.4684	6351	20210602_SC_TB_C82_1.raw	F1	2.04	1		0.001164	0.001131
	FALSE	Sequest HT (A2)	Unambiguous	[K].AQYEDIAQK.[S]		1	P04264	P04264	0	2	0.0764	0	1	1	533.264	1065.52	1065.52	-0.56	-0.0003	HCD (High Energy Collision Dissociation)	MS2	34.7363	35	15.7723	6493	20210602_SC_TB_C82_1.raw	F1	1.44	1		0.003035	0.01785
	FALSE	Sequest HT (A2)	Unambiguous	[K].AEAESLYQSK.[Y]		1	P04264	P04264	0	2	0.2824	0	1	1	563.275	1125.54	1125.54	0.29	0.00016	HCD (High Energy Collision Dissociation)	MS2	43.8875	30.735	15.9242	6566	20210602_SC_TB_C82_1.raw	F1	2.16	1		0.001164	0.004593
	FALSE	Sequest HT (A2)	Unambiguous	[K].AQYEDIAQK.[S]		1	P04264	P04264	0	2	0.1065	0	1	1	533.265	1065.52	1065.52	1.05	0.00056	HCD (High Energy Collision Dissociation)	MS2	11.1006	4.784	16.0275	6621	20210602_SC_TB_C82_1.raw	F1	2.16	1		0.001164	0.004957
	FALSE	Sequest HT (A2)	Unambiguous	[K].NmQDmVEDYR.[N]	M2(Oxidation); M5(Oxidation)	1	P04264	P04264	0	2	0.0641	0	1	1	666.764	1332.52	1332.52	0.36	0.00024	HCD (High Energy Collision Dissociation)	MS2	25.012	32.35	16.0475	6633	20210602_SC_TB_C82_1.raw	F1	1.56	1		0.002153	0.006069
	FALSE	Sequest HT (A2)	Unambiguous	[K].AEAESLYQSK.[Y]		1	P04264	P04264	0	2	0.415	0	1	1	563.274	1125.54	1125.54	-0.47	-0.00026	HCD (High Energy Collision Dissociation)	MS2	13.5536	21.536	16.1817	6703	20210602_SC_TB_C82_1.raw	F1	2	1		0.00293	0.009399
	FALSE	Sequest HT (A2)	Unambiguous	[K].NmQDmVEDYR.[N]	M2(Oxidation); M5(Oxidation)	1	P04264	P04264	0	2	0.3268	0	1	1	666.764	1332.52	1332.52	0.37	0.00024	HCD (High Energy Collision Dissociation)	MS2	28.8471	33.584	16.3018	6761	20210602_SC_TB_C82_1.raw	F1	1.53	1		0.005679	0.05833
	FALSE	Sequest HT (A2)	Unambiguous	[R].DYQELmNTK.[L]	M6(Oxidation)	2	P04264	Q3TTY5; P04264	0	2	0.0631	0	1	1	579.261	1157.51	1157.51	-0.07	-4e-05	HCD (High Energy Collision Dissociation)	MS2	17.4561	15.014	16.382	6802	20210602_SC_TB_C82_1.raw	F1	1.11	1		0.002153	0.007117
	FALSE	Sequest HT (A2)	Unambiguous	[R].DYQELmNTK.[L]	M6(Oxidation)	2	P04264	Q3TTY5; P04264	0	2	0.0214	0	1	1	579.261	1157.51	1157.51	-0.07	-4e-05	HCD (High Energy Collision Dissociation)	MS2	18.6241	20.762	16.6369	6930	20210602_SC_TB_C82_1.raw	F1	1.4	1		0.004394	0.02726
	FALSE	Sequest HT (A2)	Unambiguous	[R].TLLEGEESR.[M]		1	P04264	P04264	0	2	0.2132	0	1	1	517.262	1033.52	1033.52	-0.2	-0.0001	HCD (High Energy Collision Dissociation)	MS2	11.0953	25.059	17.8807	7508	20210602_SC_TB_C82_1.raw	F1	1.97	1		0.003035	0.01556
	FALSE	Sequest HT (A2)	Unambiguous	[R].TLLEGEESR.[M]		1	P04264	P04264	0	2	0.3769	0	1	1	517.262	1033.52	1033.52	0.04	2e-05	HCD (High Energy Collision Dissociation)	MS2	12.8338	7.387	18.1341	7643	20210602_SC_TB_C82_1.raw	F1	1.99	1		0.001164	0.002445
	FALSE	Sequest HT (A2)	Unambiguous	[R].SLVNLGGSK.[S]		1	P04264	P04264	0	2	0.1373	0	1	1	437.753	874.498	874.499	-0.99	-0.00043	HCD (High Energy Collision Dissociation)	MS2	32.1083	33.839	26.1086	11701	20210602_SC_TB_C82_1.raw	F1	1.53	1		0.004394	0.03284
	FALSE	Sequest HT (A2)	Unambiguous	[R].SLVNLGGSK.[S]		1	P04264	P04264	0	2	0.1934	0	1	1	437.753	874.499	874.499	-0.07	-3e-05	HCD (High Energy Collision Dissociation)	MS2	4.16498	19.429	26.3628	11825	20210602_SC_TB_C82_1.raw	F1	2.12	1		0.002153	0.007036
	FALSE	Sequest HT (A2)	Unambiguous	[R].TNAENEFVTIKK.[D]		1	P04264	P04264	1	2	0.0673	0	1	1	697.37	1393.73	1393.73	0.88	0.00062	HCD (High Energy Collision Dissociation)	MS2	11.9434	19.943	27.3117	12344	20210602_SC_TB_C82_1.raw	F1	2.23	1		0.001164	0.003095
	FALSE	Sequest HT (A2)	Unambiguous	[K].KQISNLQQSISDAEQR.[G]		1	P04264	P04264	1	3	0.3226	0	1	1	615.653	1844.94	1844.95	-0.68	-0.00042	HCD (High Energy Collision Dissociation)	MS2	51.1152	35	31.4379	14525	20210602_SC_TB_C82_1.raw	F1	3.1	1		0.001164	0.0004757
	FALSE	Sequest HT (A2)	Unambiguous	[K].IEISELNR.[V]		2	P35908; P04264	P35908; P04264	0	2	0.2642	0	1	1	487.27	973.532	973.531	0.5	0.00025	HCD (High Energy Collision Dissociation)	MS2	11.8043	8.494	31.8952	14771	20210602_SC_TB_C82_1.raw	F1	2.12	2		0.001164	0.004451
	FALSE	Sequest HT (A2)	Unambiguous	[K].IEISELNR.[V]		2	P35908; P04264	P35908; P04264	0	2	0.1958	0	1	1	487.269	973.531	973.531	0.18	9e-05	HCD (High Energy Collision Dissociation)	MS2	12.2255	35	32.1513	14915	20210602_SC_TB_C82_1.raw	F1	1.89	2		0.001164	0.002727
	FALSE	Sequest HT (A2)	Unambiguous	[R].FLEQQNQVLQTK.[W]		7	P35908; P04264	Q7Z794; P35908; Q9R0H5; Q6NXH9; P04264; Q6IFZ6; E1B991	0	2	0.3139	0	1	1	738.397	1475.79	1475.79	0.61	0.00045	HCD (High Energy Collision Dissociation)	MS2	0	35	32.7926	15264	20210602_SC_TB_C82_1.raw	F1	2.23	2		0.001164	0.0008259
	FALSE	Sequest HT (A2)	Unambiguous	[K].YEELQITAGR.[H]		2	P04264	P04264; P04259	0	2	0.401	0	1	1	590.304	1179.6	1179.6	0.93	0.00055	HCD (High Energy Collision Dissociation)	MS2	4.49692	11.749	32.9115	15329	20210602_SC_TB_C82_1.raw	F1	2.02	1		0.001164	0.000996
	FALSE	Sequest HT (A2)	Unambiguous	[R].FLEQQNQVLQTK.[W]		7	P35908; P04264	Q7Z794; P35908; Q9R0H5; Q6NXH9; P04264; Q6IFZ6; E1B991	0	2	0.3477	0	1	1	738.397	1475.79	1475.79	1.01	0.00075	HCD (High Energy Collision Dissociation)	MS2	12.6857	5.112	33.0491	15410	20210602_SC_TB_C82_1.raw	F1	2.79	2		0.001164	0.0001444
	FALSE	Sequest HT (A2)	Unambiguous	[R].FSScGGGGGSFGAGGGFGSR.[S]	C4(Carbamidomethyl)	1	P04264	P04264	0	2	0.5179	0	1	1	883.37	1765.73	1765.73	-0.83	-0.00074	HCD (High Energy Collision Dissociation)	MS2	52.2222	35	33.2714	15538	20210602_SC_TB_C82_1.raw	F1	2.24	1		0.003035	0.01202
	FALSE	Sequest HT (A2)	Unambiguous	[KQ].FASFIDK.[V]		29	Q7RTS7; P35908; P04264; P13647	Q5XKE5; P08729; Q7Z794; Q7RTS7; Q3TTY5; P35908; Q9R0H5; Q6NXH9; P04264; P04259; P02538; Q01546; O95678; P50446; Q6IME9; Q8BGZ7; Q8VED5; Q5XQN5; P48668; P07744; Q9NSB2; P12035; Q6IFZ6; Q9DCV7; Q3SY84; P19013; P05787; Q922U2; P13647	0	2	0.1367	0	1	1	414.218	827.43	827.43	-0.17	-7e-05	HCD (High Energy Collision Dissociation)	MS2	11.6392	33.494	33.29	15546	20210602_SC_TB_C82_1.raw	F1	1.39	4		0.004394	0.03124
	FALSE	Sequest HT (A2)	Unambiguous	[R].FSScGGGGGSFGAGGGFGSR.[S]	C4(Carbamidomethyl)	1	P04264	P04264	0	2	0.5243	0	1	1	883.37	1765.73	1765.73	-0.91	-0.0008	HCD (High Energy Collision Dissociation)	MS2	0	35	33.5262	15676	20210602_SC_TB_C82_1.raw	F1	3.09	1		0.004342	0.02351
	FALSE	Sequest HT (A2)	Unambiguous	[R].FLEQQNQVLQTK.[W]		7	P35908; P04264	Q7Z794; P35908; Q9R0H5; Q6NXH9; P04264; Q6IFZ6; E1B991	0	2	0.2172	0	1	1	738.397	1475.79	1475.79	0.34	0.00025	HCD (High Energy Collision Dissociation)	MS2	0	35	33.558	15688	20210602_SC_TB_C82_1.raw	F1	1.98	2		0.003035	0.01541
	FALSE	Sequest HT (A2)	Unambiguous	[R].FLEQQNQVLQTK.[W]		7	P35908; P04264	Q7Z794; P35908; Q9R0H5; Q6NXH9; P04264; Q6IFZ6; E1B991	0	2	0.3678	0	1	1	738.396	1475.79	1475.79	0.08	6e-05	HCD (High Energy Collision Dissociation)	MS2	47.6904	35	34.0699	16005	20210602_SC_TB_C82_1.raw	F1	1.74	2		0.007937	0.07145
	FALSE	Sequest HT (A2)	Unambiguous	[R].TNAENEFVTIK.[K]		1	P04264	P04264	0	2	0.2715	0	1	1	633.322	1265.64	1265.64	-0.17	-0.00011	HCD (High Energy Collision Dissociation)	MS2	12.2471	6.592	35.2207	16595	20210602_SC_TB_C82_1.raw	F1	3.02	1		0.001164	0.000221
	FALSE	Sequest HT (A2)	Unambiguous	[K].QISNLQQSISDAEQR.[G]		1	P04264	P04264	0	2	0.5548	0	1	1	858.929	1716.85	1716.85	-0.04	-4e-05	HCD (High Energy Collision Dissociation)	MS2	0	35	38.108	18268	20210602_SC_TB_C82_1.raw	F1	2.83	1		0.001164	6.508e-06
	FALSE	Sequest HT (A2)	Unambiguous	[K].QISNLQQSISDAEQR.[G]		1	P04264	P04264	0	2	0.4694	0	1	1	858.929	1716.85	1716.85	-0.39	-0.00033	HCD (High Energy Collision Dissociation)	MS2	0	23.677	38.3603	18451	20210602_SC_TB_C82_1.raw	F1	2.94	1		0.001164	1.724e-06
	FALSE	Sequest HT (A2)	Unambiguous	[K].QISNLQQSISDAEQR.[G]		1	P04264	P04264	0	2	0.3575	0	1	1	858.93	1716.85	1716.85	1.05	0.0009	HCD (High Energy Collision Dissociation)	MS2	73.5447	35	38.7039	18709	20210602_SC_TB_C82_1.raw	F1	2.21	1		0.00293	0.007849
	FALSE	Sequest HT (A2)	Unambiguous	[K].LNDLEDALQQAK.[E]		1	P04264	P04264	0	2	0.3889	0	1	1	679.351	1357.7	1357.7	-0.13	-9e-05	HCD (High Energy Collision Dissociation)	MS2	6.82499	16.929	42.3294	21339	20210602_SC_TB_C82_1.raw	F1	3.42	1		0.001164	8.935e-06
	FALSE	Sequest HT (A2)	Unambiguous	[K].SLNNQFASFIDK.[V]		1	P04264	P04264	0	2	0.2863	0	1	1	692.349	1383.69	1383.69	0.4	0.00027	HCD (High Energy Collision Dissociation)	MS2	0	35	49.2307	26492	20210602_SC_TB_C82_1.raw	F1	2.27	1		0.001164	0.0001251
	FALSE	Sequest HT (A2)	Unambiguous	[R].SLDLDSIIAEVK.[A]		5	P04264	P04264; P50446; Q8BGZ7; Q5XQN5; Q922U2	0	2	0.3125	0	1	1	651.861	1302.72	1302.72	-0.06	-4e-05	HCD (High Energy Collision Dissociation)	MS2	21.6769	35	59.9419	32808	20210602_SC_TB_C82_1.raw	F1	3.52	1		0.001164	0.002504
FALSE	High	Tb927.8.770	SUMO-interacting motif-containing protein	0	67.208	44	22	42	22	639	70.7	5.78	93.85	22												0	High	1
	Checked	Identifying Node	PSM Ambiguity	Annotated Sequence	Modifications	# Proteins	Master Protein Accessions	Protein Accessions	# Missed Cleavages	Charge	DeltaScore	DeltaCn	Rank	Search Engine Rank	m/z [Da]	MH+ [Da]	Theo. MH+ [Da]	DeltaM [ppm]	Deltam/z [Da]	Activation Type	MS Order	Isolation Interference [%]	Ion Inject Time [ms]	RT [min]	First Scan	Spectrum File	File ID	XCorr	# Protein Groups		Percolator q-Value	Percolator PEP
	FALSE	Sequest HT (A2)	Unambiguous	[K].GTSHATSEMTK.[D]		1	Tb927.8.770:mRNA-p1	Tb927.8.770:mRNA-p1	0	2	0.2371	0	1	1	575.264	1149.52	1149.52	-0.23	-0.00013	HCD (High Energy Collision Dissociation)	MS2	14.4931	35	4.7172	2179	20210602_SC_TB_C82_1.raw	F1	1.94	1		0.004394	0.03963
	FALSE	Sequest HT (A2)	Unambiguous	[K].VSEESVPQR.[D]		1	Tb927.8.770:mRNA-p1	Tb927.8.770:mRNA-p1	0	2	0.2727	0	1	1	515.762	1030.52	1030.52	-0.03	-2e-05	HCD (High Energy Collision Dissociation)	MS2	62.3414	35	11.008	4460	20210602_SC_TB_C82_1.raw	F1	1.98	1		0.006098	0.06042
	FALSE	Sequest HT (A2)	Unambiguous	[K].VSEESVPQR.[D]		1	Tb927.8.770:mRNA-p1	Tb927.8.770:mRNA-p1	0	2	0.4481	0	1	1	515.763	1030.52	1030.52	1.62	0.00083	HCD (High Energy Collision Dissociation)	MS2	11.5607	2.465	11.262	4558	20210602_SC_TB_C82_1.raw	F1	2.41	1		0.004394	0.03984
	FALSE	Sequest HT (A2)	Unambiguous	[K].VSEESVPQR.[D]		1	Tb927.8.770:mRNA-p1	Tb927.8.770:mRNA-p1	0	2	0.2129	0	1	1	515.762	1030.52	1030.52	-0.41	-0.00021	HCD (High Energy Collision Dissociation)	MS2	26.1169	35	11.7679	4782	20210602_SC_TB_C82_1.raw	F1	2.02	1		0.004394	0.04023
	FALSE	Sequest HT (A2)	Unambiguous	[R].QEVADALR.[E]		1	Tb927.8.770:mRNA-p1	Tb927.8.770:mRNA-p1	0	2	0.3412	0	1	1	451.24	901.473	901.474	-0.72	-0.00033	HCD (High Energy Collision Dissociation)	MS2	21.5658	30.747	17.6816	7427	20210602_SC_TB_C82_1.raw	F1	2.11	1		0.00293	0.008407
	FALSE	Sequest HT (A2)	Unambiguous	[R].QEVADALR.[E]		1	Tb927.8.770:mRNA-p1	Tb927.8.770:mRNA-p1	0	2	0.3361	0	1	1	451.241	901.474	901.474	0.23	0.00011	HCD (High Energy Collision Dissociation)	MS2	11.9281	5.085	17.9344	7538	20210602_SC_TB_C82_1.raw	F1	2.44	1		0.001164	0.002686
	FALSE	Sequest HT (A2)	Unambiguous	[F].SFSSIPcR.[C]	C7(Carbamidomethyl)	1	Tb927.8.770:mRNA-p1	Tb927.8.770:mRNA-p1	0	2	0.1935	0	1	1	477.229	953.45	953.451	-0.59	-0.00028	HCD (High Energy Collision Dissociation)	MS2	38.1715	35	23.8029	10545	20210602_SC_TB_C82_1.raw	F1	1.55	1		0.003035	0.01647
	FALSE	Sequest HT (A2)	Unambiguous	[K].cASATNGGcGYELAPPKR.[F]	C1(Carbamidomethyl); C9(Carbamidomethyl)	1	Tb927.8.770:mRNA-p1	Tb927.8.770:mRNA-p1	1	3	0.5597	0	1	1	636.961	1908.87	1908.87	0.21	0.00013	HCD (High Energy Collision Dissociation)	MS2	0	17.965	25.5017	11389	20210602_SC_TB_C82_1.raw	F1	2.93	1		0.001164	0.0005467
	FALSE	Sequest HT (A2)	Unambiguous	[R].LASVFPAR.[R]		1	Tb927.8.770:mRNA-p1	Tb927.8.770:mRNA-p1	0	2	0.2409	0	1	1	430.753	860.499	860.499	0.07	3e-05	HCD (High Energy Collision Dissociation)	MS2	32.1602	7.45	32.8258	15286	20210602_SC_TB_C82_1.raw	F1	2.2	1		0.007937	0.07224
	FALSE	Sequest HT (A2)	Unambiguous	[R].LASVFPAR.[R]		1	Tb927.8.770:mRNA-p1	Tb927.8.770:mRNA-p1	0	2	0.2139	0	1	1	430.753	860.499	860.499	0.06	2e-05	HCD (High Energy Collision Dissociation)	MS2	31.2637	7.395	33.0824	15430	20210602_SC_TB_C82_1.raw	F1	2.01	1		0.001164	0.005302
	FALSE	Sequest HT (A2)	Unambiguous	[K].DTGGESVVELAR.[G]		1	Tb927.8.770:mRNA-p1	Tb927.8.770:mRNA-p1	0	2	0.3299	0	1	1	616.81	1232.61	1232.61	1.09	0.00067	HCD (High Energy Collision Dissociation)	MS2	11.5149	5.882	34.2486	16090	20210602_SC_TB_C82_1.raw	F1	2.88	1		0.001164	0.0001495
	FALSE	Sequest HT (A2)	Unambiguous	[K].VmSVLASTELTEDGSGSK.[S]	M2(Oxidation)	1	Tb927.8.770:mRNA-p1	Tb927.8.770:mRNA-p1	0	2	0.5308	0	1	1	913.94	1826.87	1826.87	1.74	0.00159	HCD (High Energy Collision Dissociation)	MS2	0	35	37.5363	17910	20210602_SC_TB_C82_1.raw	F1	2.6	1		0.001164	9.333e-05
	FALSE	Sequest HT (A2)	Unambiguous	[K].VmSVLASTELTEDGSGSK.[S]	M2(Oxidation)	1	Tb927.8.770:mRNA-p1	Tb927.8.770:mRNA-p1	0	2	0.3793	0	1	1	913.936	1826.86	1826.87	-2.32	-0.00212	HCD (High Energy Collision Dissociation)	MS2	0	35	37.9438	18150	20210602_SC_TB_C82_1.raw	F1	2.32	1		0.003035	0.01089
	FALSE	Sequest HT (A2)	Unambiguous	[K].VmSVLASTELTEDGSGSK.[S]	M2(Oxidation)	1	Tb927.8.770:mRNA-p1	Tb927.8.770:mRNA-p1	0	2	0.5808	0	1	1	913.939	1826.87	1826.87	0.7	0.00064	HCD (High Energy Collision Dissociation)	MS2	51.5351	5.613	38.2007	18326	20210602_SC_TB_C82_1.raw	F1	3.34	1		0.001164	3.422e-05
	FALSE	Sequest HT (A2)	Unambiguous	[K].VmSVLASTELTEDGSGSK.[S]	M2(Oxidation)	1	Tb927.8.770:mRNA-p1	Tb927.8.770:mRNA-p1	0	2	0.537	0	1	1	913.939	1826.87	1826.87	0.51	0.00047	HCD (High Energy Collision Dissociation)	MS2	36.4341	35	38.4521	18516	20210602_SC_TB_C82_1.raw	F1	3.24	1		0.001164	9.41e-06
	FALSE	Sequest HT (A2)	Unambiguous	[N].cVVVSLPcEER.[L]	C1(Carbamidomethyl); C8(Carbamidomethyl)	1	Tb927.8.770:mRNA-p1	Tb927.8.770:mRNA-p1	0	2	0.4231	0	1	1	674.323	1347.64	1347.64	0.13	9e-05	HCD (High Energy Collision Dissociation)	MS2	32.6703	35	38.8828	18850	20210602_SC_TB_C82_1.raw	F1	2.08	1		0.001164	0.0007068
	FALSE	Sequest HT (A2)	Unambiguous	[R].NRGEEISETSGAYWLK.[S]		1	Tb927.8.770:mRNA-p1	Tb927.8.770:mRNA-p1	1	3	0.3495	0	1	1	613.967	1839.89	1839.89	-0.27	-0.00017	HCD (High Energy Collision Dissociation)	MS2	9.65409	33.084	40.3745	19949	20210602_SC_TB_C82_1.raw	F1	2.89	1		0.001164	0.000668
	FALSE	Sequest HT (A2)	Unambiguous	[R].NRGEEISETSGAYWLK.[S]		1	Tb927.8.770:mRNA-p1	Tb927.8.770:mRNA-p1	1	3	0.1518	0	1	1	613.967	1839.89	1839.89	-0.47	-0.00029	HCD (High Energy Collision Dissociation)	MS2	10.5985	35	40.6259	20129	20210602_SC_TB_C82_1.raw	F1	2.57	1		0.00293	0.008595
	FALSE	Sequest HT (A2)	Unambiguous	[R].cLWLYR.[I]	C1(Carbamidomethyl)	1	Tb927.8.770:mRNA-p1	Tb927.8.770:mRNA-p1	0	2	0.163	0	1	1	455.734	910.46	910.46	-0.04	-2e-05	HCD (High Energy Collision Dissociation)	MS2	4.51259	35	43.6733	22344	20210602_SC_TB_C82_1.raw	F1	1.35	1		0.004394	0.02571
	FALSE	Sequest HT (A2)	Unambiguous	[R].LVFINTGPGVEcK.[S]	C12(Carbamidomethyl)	1	Tb927.8.770:mRNA-p1	Tb927.8.770:mRNA-p1	0	2	0.1234	0	1	1	717.376	1433.74	1433.75	-1.28	-0.00092	HCD (High Energy Collision Dissociation)	MS2	28.203	35	44.1638	22716	20210602_SC_TB_C82_1.raw	F1	2.35	1		0.00293	0.008365
	FALSE	Sequest HT (A2)	Unambiguous	[R].LVFINTGPGVEcK.[S]	C12(Carbamidomethyl)	1	Tb927.8.770:mRNA-p1	Tb927.8.770:mRNA-p1	0	2	0.474	0	1	1	717.378	1433.75	1433.75	1.59	0.00114	HCD (High Energy Collision Dissociation)	MS2	6.73379	10.492	44.4199	22909	20210602_SC_TB_C82_1.raw	F1	3.08	1		0.001164	2.594e-05
	FALSE	Sequest HT (A2)	Unambiguous	[R].LVFINTGPGVEcK.[S]	C12(Carbamidomethyl)	1	Tb927.8.770:mRNA-p1	Tb927.8.770:mRNA-p1	0	2	0.3538	0	1	1	717.376	1433.75	1433.75	-0.47	-0.00034	HCD (High Energy Collision Dissociation)	MS2	0	35	44.6966	23106	20210602_SC_TB_C82_1.raw	F1	2.12	1		0.004394	0.02668
	FALSE	Sequest HT (A2)	Unambiguous	[R].IPNcVVVSLPcEER.[L]	C4(Carbamidomethyl); C11(Carbamidomethyl)	1	Tb927.8.770:mRNA-p1	Tb927.8.770:mRNA-p1	0	2	0.2844	0	1	1	836.413	1671.82	1671.82	-0.06	-5e-05	HCD (High Energy Collision Dissociation)	MS2	25.4174	35	45.5567	23693	20210602_SC_TB_C82_1.raw	F1	2.18	1		0.003035	0.01087
	FALSE	Sequest HT (A2)	Unambiguous	[R].IPNcVVVSLPcEER.[L]	C4(Carbamidomethyl); C11(Carbamidomethyl)	1	Tb927.8.770:mRNA-p1	Tb927.8.770:mRNA-p1	0	2	0.4982	0	1	1	836.414	1671.82	1671.82	0.65	0.00055	HCD (High Energy Collision Dissociation)	MS2	1.1151	32.181	45.8075	23884	20210602_SC_TB_C82_1.raw	F1	2.81	1		0.001164	0.0001274
	FALSE	Sequest HT (A2)	Unambiguous	[R].NLQSYAVHSTVPLGPPESDHFDEEAPDDLRR.[E]		1	Tb927.8.770:mRNA-p1	Tb927.8.770:mRNA-p1	1	4	0.4289	0	1	1	873.668	3491.65	3491.65	0.66	0.00058	HCD (High Energy Collision Dissociation)	MS2	9.28958	17.668	45.9519	24004	20210602_SC_TB_C82_1.raw	F1	4.08	1		0.003035	0.01785
	FALSE	Sequest HT (A2)	Unambiguous	[R].IPNcVVVSLPcEER.[L]	C4(Carbamidomethyl); C11(Carbamidomethyl)	1	Tb927.8.770:mRNA-p1	Tb927.8.770:mRNA-p1	0	2	0.1316	0	1	1	836.413	1671.82	1671.82	-0.02	-2e-05	HCD (High Energy Collision Dissociation)	MS2	76.9895	35	46.0835	24108	20210602_SC_TB_C82_1.raw	F1	1.52	1		0.004394	0.03933
	FALSE	Sequest HT (A2)	Unambiguous	[H].STTLNEVVLLDR.[N]		1	Tb927.8.770:mRNA-p1	Tb927.8.770:mRNA-p1	0	2	0.0837	0	1	1	680.377	1359.75	1359.75	-0.7	-0.00048	HCD (High Energy Collision Dissociation)	MS2	10.2103	35	48.0187	25602	20210602_SC_TB_C82_1.raw	F1	2.39	1		0.001164	0.00118
	FALSE	Sequest HT (A2)	Unambiguous	[R].HSAAYDATcPAFVcTVLAR.[N]	C9(Carbamidomethyl); C14(Carbamidomethyl)	1	Tb927.8.770:mRNA-p1	Tb927.8.770:mRNA-p1	0	2	0.3413	0	1	1	1055.5	2109.98	2109.98	-0.56	-0.00059	HCD (High Energy Collision Dissociation)	MS2	0	35	49.334	26579	20210602_SC_TB_C82_1.raw	F1	2.08	1		0.001164	0.005771
	FALSE	Sequest HT (A2)	Unambiguous	[C].PAFVcTVLAR.[N]	C5(Carbamidomethyl)	1	Tb927.8.770:mRNA-p1	Tb927.8.770:mRNA-p1	0	2	0.278	0	1	1	567.311	1133.61	1133.61	0.86	0.00049	HCD (High Energy Collision Dissociation)	MS2	0	35	49.3881	26621	20210602_SC_TB_C82_1.raw	F1	2.23	1		0.001164	0.002501
	FALSE	Sequest HT (A2)	Unambiguous	[R].HSAAYDATcPAFVcTVLAR.[N]	C9(Carbamidomethyl); C14(Carbamidomethyl)	1	Tb927.8.770:mRNA-p1	Tb927.8.770:mRNA-p1	0	3	0.4962	0	1	1	704	2109.99	2109.98	0.74	0.00052	HCD (High Energy Collision Dissociation)	MS2	11.091	8.428	49.4252	26646	20210602_SC_TB_C82_1.raw	F1	3.99	1		0.001164	2.614e-05
	FALSE	Sequest HT (A2)	Unambiguous	[R].AQLVIGTLQHVEEVNDmVR.[R]	M17(Oxidation)	1	Tb927.8.770:mRNA-p1	Tb927.8.770:mRNA-p1	0	3	0.2675	0	1	1	723.044	2167.12	2167.12	-0.13	-0.0001	HCD (High Energy Collision Dissociation)	MS2	11.5931	35	49.4716	26677	20210602_SC_TB_C82_1.raw	F1	2.28	1		0.004342	0.02119
	FALSE	Sequest HT (A2)	Unambiguous	[R].HSAAYDATcPAFVcTVLAR.[N]	C9(Carbamidomethyl); C14(Carbamidomethyl)	1	Tb927.8.770:mRNA-p1	Tb927.8.770:mRNA-p1	0	3	0.2009	0	1	1	704	2109.99	2109.98	0.32	0.00023	HCD (High Energy Collision Dissociation)	MS2	4.88519	35	49.6792	26835	20210602_SC_TB_C82_1.raw	F1	2.34	1		0.001164	0.0001389
	FALSE	Sequest HT (A2)	Unambiguous	[R].LIALIITEGR.[R]		1	Tb927.8.770:mRNA-p1	Tb927.8.770:mRNA-p1	0	2	0.2371	0	1	1	549.848	1098.69	1098.69	-0.24	-0.00013	HCD (High Energy Collision Dissociation)	MS2	11.5814	35	51.2387	27981	20210602_SC_TB_C82_1.raw	F1	1.94	1		0.001164	0.003378
	FALSE	Sequest HT (A2)	Unambiguous	[R].LIALIITEGR.[R]		1	Tb927.8.770:mRNA-p1	Tb927.8.770:mRNA-p1	0	2	0.4423	0	1	1	549.848	1098.69	1098.69	0.34	0.00019	HCD (High Energy Collision Dissociation)	MS2	10.9132	35	51.4953	28143	20210602_SC_TB_C82_1.raw	F1	2.08	1		0.001164	0.001092
	FALSE	Sequest HT (A2)	Unambiguous	[R].DAETDHcQWDIGPTTITELR.[G]	C7(Carbamidomethyl)	1	Tb927.8.770:mRNA-p1	Tb927.8.770:mRNA-p1	0	2	0.5247	0	1	1	1179.54	2358.07	2358.07	0.34	0.0004	HCD (High Energy Collision Dissociation)	MS2	55.3343	35	51.97	28471	20210602_SC_TB_C82_1.raw	F1	2.23	1		0.004632	0.04985
	FALSE	Sequest HT (A2)	Unambiguous	[R].NmTSGALTFIcEGGPVLQK.[T]	M2(Oxidation); C11(Carbamidomethyl)	1	Tb927.8.770:mRNA-p1	Tb927.8.770:mRNA-p1	0	2	0.2841	0	1	1	1020	2038.99	2038.99	-0.68	-0.00069	HCD (High Energy Collision Dissociation)	MS2	0	35	52.0874	28546	20210602_SC_TB_C82_1.raw	F1	1.76	1		0.003035	0.01584
	FALSE	Sequest HT (A2)	Unambiguous	[R].DAETDHcQWDIGPTTITELR.[G]	C7(Carbamidomethyl)	1	Tb927.8.770:mRNA-p1	Tb927.8.770:mRNA-p1	0	3	0.3073	0	1	1	786.694	2358.07	2358.07	0.66	0.00052	HCD (High Energy Collision Dissociation)	MS2	42.6936	14.388	52.124	28562	20210602_SC_TB_C82_1.raw	F1	3.71	1		0.001164	4.195e-05
	FALSE	Sequest HT (A2)	Unambiguous	[R].AQLVIGTLQHVEEVNDMVR.[R]		1	Tb927.8.770:mRNA-p1	Tb927.8.770:mRNA-p1	0	3	0.1519	0	1	1	717.714	2151.13	2151.12	1.86	0.00133	HCD (High Energy Collision Dissociation)	MS2	0	35	52.859	29012	20210602_SC_TB_C82_1.raw	F1	2.7	1		0.005143	0.05537
	FALSE	Sequest HT (A2)	Unambiguous	[R].FLLPLIPER.[R]		1	Tb927.8.770:mRNA-p1	Tb927.8.770:mRNA-p1	0	2	0.0955	0	1	1	549.34	1097.67	1097.67	0.42	0.00023	HCD (High Energy Collision Dissociation)	MS2	0	35	59.2114	32476	20210602_SC_TB_C82_1.raw	F1	1.78	1		0.004394	0.02671
	FALSE	Sequest HT (A2)	Unambiguous	[R].FLLPLIPER.[R]		1	Tb927.8.770:mRNA-p1	Tb927.8.770:mRNA-p1	0	2	0.4121	0	1	1	549.34	1097.67	1097.67	0.17	9e-05	HCD (High Energy Collision Dissociation)	MS2	0	17.113	59.4686	32589	20210602_SC_TB_C82_1.raw	F1	1.99	1		0.003035	0.01607
	FALSE	Sequest HT (A2)	Unambiguous	[R].FLLPLIPER.[R]		1	Tb927.8.770:mRNA-p1	Tb927.8.770:mRNA-p1	0	2	0.185	0	1	1	549.34	1097.67	1097.67	0.36	0.0002	HCD (High Energy Collision Dissociation)	MS2	4.59675	35	59.7209	32707	20210602_SC_TB_C82_1.raw	F1	1.73	1		0.004394	0.03899
	FALSE	Sequest HT (A2)	Unambiguous	[R].FLLPLIPER.[R]		1	Tb927.8.770:mRNA-p1	Tb927.8.770:mRNA-p1	0	2	0.3427	0	1	1	549.34	1097.67	1097.67	0.33	0.00018	HCD (High Energy Collision Dissociation)	MS2	0	35	59.9814	32827	20210602_SC_TB_C82_1.raw	F1	1.43	1		0.004632	0.05085
FALSE	High	Tb927.1.3860	hypothetical protein, conserved	0	65.79	18	23	37	23	1182	131.4	5.99	68.27	23												0	High	1
	Checked	Identifying Node	PSM Ambiguity	Annotated Sequence	Modifications	# Proteins	Master Protein Accessions	Protein Accessions	# Missed Cleavages	Charge	DeltaScore	DeltaCn	Rank	Search Engine Rank	m/z [Da]	MH+ [Da]	Theo. MH+ [Da]	DeltaM [ppm]	Deltam/z [Da]	Activation Type	MS Order	Isolation Interference [%]	Ion Inject Time [ms]	RT [min]	First Scan	Spectrum File	File ID	XCorr	# Protein Groups		Percolator q-Value	Percolator PEP
	FALSE	Sequest HT (A2)	Unambiguous	[R].REEEVAQR.[D]		1	Tb927.1.3860:mRNA-p1	Tb927.1.3860:mRNA-p1	1	2	0.2057	0	1	1	508.76	1016.51	1016.51	0.43	0.00022	HCD (High Energy Collision Dissociation)	MS2	9.75995	29.858	4.6475	2143	20210602_SC_TB_C82_1.raw	F1	3.16	1		0.001164	0.002224
	FALSE	Sequest HT (A2)	Unambiguous	[R].QAEATYNcAR.[A]	C8(Carbamidomethyl)	1	Tb927.1.3860:mRNA-p1	Tb927.1.3860:mRNA-p1	0	2	0.5296	0	1	1	592.262	1183.52	1183.52	0.66	0.00039	HCD (High Energy Collision Dissociation)	MS2	14.0778	35	8.2353	3391	20210602_SC_TB_C82_1.raw	F1	2.87	1		0.001164	0.0002177
	FALSE	Sequest HT (A2)	Unambiguous	[R].QAEATYNcAR.[A]	C8(Carbamidomethyl)	1	Tb927.1.3860:mRNA-p1	Tb927.1.3860:mRNA-p1	0	2	0.5748	0	1	1	592.262	1183.52	1183.52	0.34	0.0002	HCD (High Energy Collision Dissociation)	MS2	7.53515	26.877	8.4864	3491	20210602_SC_TB_C82_1.raw	F1	3.41	1		0.001164	0.00171
	FALSE	Sequest HT (A2)	Unambiguous	[R].LLQEQcSEQEKDR.[I]	C6(Carbamidomethyl)	1	Tb927.1.3860:mRNA-p1	Tb927.1.3860:mRNA-p1	1	3	0.5108	0	1	1	554.93	1662.78	1662.78	0.26	0.00015	HCD (High Energy Collision Dissociation)	MS2	10.8914	7.872	10.7696	4357	20210602_SC_TB_C82_1.raw	F1	3.72	1		0.001164	0.0001221
	FALSE	Sequest HT (A2)	Unambiguous	[R].LLQEQcSEQEKDR.[I]	C6(Carbamidomethyl)	1	Tb927.1.3860:mRNA-p1	Tb927.1.3860:mRNA-p1	1	2	0.5495	0	1	1	831.891	1662.78	1662.78	0.16	0.00013	HCD (High Energy Collision Dissociation)	MS2	6.8127	35	10.8105	4377	20210602_SC_TB_C82_1.raw	F1	2.73	1		0.001164	0.005342
	FALSE	Sequest HT (A2)	Unambiguous	[R].ESEPPLER.[I]		1	Tb927.1.3860:mRNA-p1	Tb927.1.3860:mRNA-p1	0	2	0.1844	0	1	1	478.738	956.468	956.468	-0.32	-0.00015	HCD (High Energy Collision Dissociation)	MS2	20.7122	35	14.2527	5796	20210602_SC_TB_C82_1.raw	F1	1.41	1		0.003035	0.01949
	FALSE	Sequest HT (A2)	Unambiguous	[R].LSSSADLSSTR.[L]		1	Tb927.1.3860:mRNA-p1	Tb927.1.3860:mRNA-p1	0	2	0.3911	0	1	1	562.283	1123.56	1123.56	0.41	0.00023	HCD (High Energy Collision Dissociation)	MS2	4.51801	22.28	14.6345	5970	20210602_SC_TB_C82_1.raw	F1	2.71	1		0.001164	0.0002983
	FALSE	Sequest HT (A2)	Unambiguous	[R].AALASGEcEDAYR.[V]	C8(Carbamidomethyl)	1	Tb927.1.3860:mRNA-p1	Tb927.1.3860:mRNA-p1	0	2	0.5701	0	1	1	706.809	1412.61	1412.61	-0.52	-0.00037	HCD (High Energy Collision Dissociation)	MS2	0	28.766	20.2198	8644	20210602_SC_TB_C82_1.raw	F1	3.14	1		0.001164	3.468e-05
	FALSE	Sequest HT (A2)	Unambiguous	[R].AALASGEcEDAYR.[V]	C8(Carbamidomethyl)	1	Tb927.1.3860:mRNA-p1	Tb927.1.3860:mRNA-p1	0	2	0.5627	0	1	1	706.809	1412.61	1412.61	0.27	0.00019	HCD (High Energy Collision Dissociation)	MS2	0	35	20.4765	8798	20210602_SC_TB_C82_1.raw	F1	2.63	1		0.001164	1.966e-05
	FALSE	Sequest HT (A2)	Unambiguous	[R].LSHALATSIR.[A]		1	Tb927.1.3860:mRNA-p1	Tb927.1.3860:mRNA-p1	0	2	0.4709	0	1	1	534.811	1068.62	1068.62	-0.63	-0.00034	HCD (High Energy Collision Dissociation)	MS2	34.9498	31.639	20.9021	9028	20210602_SC_TB_C82_1.raw	F1	1.72	1		0.003035	0.02008
	FALSE	Sequest HT (A2)	Unambiguous	[R].SSGTAFSSmELHR.[R]	M9(Oxidation)	1	Tb927.1.3860:mRNA-p1	Tb927.1.3860:mRNA-p1	0	2	0.3507	0	1	1	713.326	1425.64	1425.64	0.74	0.00053	HCD (High Energy Collision Dissociation)	MS2	8.5508	31.424	21.2485	9194	20210602_SC_TB_C82_1.raw	F1	2.11	1		0.001164	0.0002891
	FALSE	Sequest HT (A2)	Unambiguous	[R].SSGTAFSSmELHR.[R]	M9(Oxidation)	1	Tb927.1.3860:mRNA-p1	Tb927.1.3860:mRNA-p1	0	3	0.1351	0	1	1	475.886	1425.64	1425.64	-0.44	-0.00021	HCD (High Energy Collision Dissociation)	MS2	18.1049	35	21.2685	9209	20210602_SC_TB_C82_1.raw	F1	1.85	1		0.003035	0.01087
	FALSE	Sequest HT (A2)	Unambiguous	[K].DSSTIFR.[F]		1	Tb927.1.3860:mRNA-p1	Tb927.1.3860:mRNA-p1	0	2	0.0563	0	1	1	413.209	825.41	825.41	-0.13	-5e-05	HCD (High Energy Collision Dissociation)	MS2	27.0454	35	21.4702	9308	20210602_SC_TB_C82_1.raw	F1	1.6	1		0.004394	0.02974
	FALSE	Sequest HT (A2)	Unambiguous	[L].EVDPHHLQSR.[L]		1	Tb927.1.3860:mRNA-p1	Tb927.1.3860:mRNA-p1	0	2	0.2487	0	1	1	609.304	1217.6	1217.6	-0.56	-0.00034	HCD (High Energy Collision Dissociation)	MS2	11.4819	35	25.6884	11485	20210602_SC_TB_C82_1.raw	F1	1.97	1		0.001164	0.003176
	FALSE	Sequest HT (A2)	Unambiguous	[R].VLEVDPHHLQSR.[L]		1	Tb927.1.3860:mRNA-p1	Tb927.1.3860:mRNA-p1	0	3	0.3304	0	1	1	477.256	1429.75	1429.75	0.05	2e-05	HCD (High Energy Collision Dissociation)	MS2	17.7119	25.663	25.7693	11518	20210602_SC_TB_C82_1.raw	F1	2.27	1		0.001164	0.0009763
	FALSE	Sequest HT (A2)	Unambiguous	[R].mLFQTVR.[R]	M1(Oxidation)	1	Tb927.1.3860:mRNA-p1	Tb927.1.3860:mRNA-p1	0	2	0.1126	0	1	1	455.745	910.482	910.481	0.71	0.00032	HCD (High Energy Collision Dissociation)	MS2	0	35	28.5231	13009	20210602_SC_TB_C82_1.raw	F1	1.51	1		0.004342	0.02228
	FALSE	Sequest HT (A2)	Unambiguous	[R].TEmGSSILLR.[L]	M3(Oxidation)	1	Tb927.1.3860:mRNA-p1	Tb927.1.3860:mRNA-p1	0	2	0.4068	0	1	1	561.795	1122.58	1122.58	0.56	0.00031	HCD (High Energy Collision Dissociation)	MS2	9.52601	17.649	30.7806	14201	20210602_SC_TB_C82_1.raw	F1	1.77	1		0.002153	0.006781
	FALSE	Sequest HT (A2)	Unambiguous	[R].TEmGSSILLR.[L]	M3(Oxidation)	1	Tb927.1.3860:mRNA-p1	Tb927.1.3860:mRNA-p1	0	2	0.3965	0	1	1	561.795	1122.58	1122.58	0.55	0.00031	HCD (High Energy Collision Dissociation)	MS2	18.2008	29.801	31.0366	14339	20210602_SC_TB_C82_1.raw	F1	2.27	1		0.001164	0.003796
	FALSE	Sequest HT (A2)	Unambiguous	[R].TEmGSSILLR.[L]	M3(Oxidation)	1	Tb927.1.3860:mRNA-p1	Tb927.1.3860:mRNA-p1	0	2	0.346	0	1	1	561.794	1122.58	1122.58	-0.88	-0.00049	HCD (High Energy Collision Dissociation)	MS2	0	35	31.2914	14481	20210602_SC_TB_C82_1.raw	F1	2.11	1		0.00293	0.007393
	FALSE	Sequest HT (A2)	Unambiguous	[R].TEmGSSILLR.[L]	M3(Oxidation)	1	Tb927.1.3860:mRNA-p1	Tb927.1.3860:mRNA-p1	0	2	0.1166	0	1	1	561.794	1122.58	1122.58	-0.89	-0.0005	HCD (High Energy Collision Dissociation)	MS2	0	35	31.5548	14566	20210602_SC_TB_C82_1.raw	F1	1.63	1		0.00293	0.008638
	FALSE	Sequest HT (A2)	Unambiguous	[R].AIEVLTPR.[E]		1	Tb927.1.3860:mRNA-p1	Tb927.1.3860:mRNA-p1	0	2	0.1374	0	1	1	449.771	898.535	898.536	-1.16	-0.00052	HCD (High Energy Collision Dissociation)	MS2	35.9601	35	31.8167	14717	20210602_SC_TB_C82_1.raw	F1	1.82	1		0.004394	0.02554
	FALSE	Sequest HT (A2)	Unambiguous	[R].AIEVLTPR.[E]		1	Tb927.1.3860:mRNA-p1	Tb927.1.3860:mRNA-p1	0	2	0.2384	0	1	1	449.771	898.535	898.536	-0.63	-0.00028	HCD (High Energy Collision Dissociation)	MS2	12.199	16.924	32.0703	14869	20210602_SC_TB_C82_1.raw	F1	1.72	1		0.004394	0.02497
	FALSE	Sequest HT (A2)	Unambiguous	[R].ALNmYLAAmQR.[R]	M4(Oxidation); M9(Oxidation)	1	Tb927.1.3860:mRNA-p1	Tb927.1.3860:mRNA-p1	0	2	0.3066	0	1	1	657.322	1313.64	1313.63	1.33	0.00087	HCD (High Energy Collision Dissociation)	MS2	8.04643	22.102	33.0425	15404	20210602_SC_TB_C82_1.raw	F1	2.12	1		0.001164	0.002902
	FALSE	Sequest HT (A2)	Unambiguous	[R].ALNmYLAAmQR.[R]	M4(Oxidation); M9(Oxidation)	1	Tb927.1.3860:mRNA-p1	Tb927.1.3860:mRNA-p1	0	2	0.0613	0	1	1	657.321	1313.63	1313.63	0.2	0.00013	HCD (High Energy Collision Dissociation)	MS2	0	35	33.5513	15686	20210602_SC_TB_C82_1.raw	F1	1.63	1		0.004632	0.04434
	FALSE	Sequest HT (A2)	Unambiguous	[Y].SVPEQcSLPLQR.[A]	C6(Carbamidomethyl)	1	Tb927.1.3860:mRNA-p1	Tb927.1.3860:mRNA-p1	0	2	0.118	0	1	1	707.362	1413.72	1413.72	0.67	0.00048	HCD (High Energy Collision Dissociation)	MS2	0	35	34.078	16010	20210602_SC_TB_C82_1.raw	F1	1.61	1		0.004632	0.04233
	FALSE	Sequest HT (A2)	Unambiguous	[K].DGAEQEATLALR.[I]		1	Tb927.1.3860:mRNA-p1	Tb927.1.3860:mRNA-p1	0	2	0.2704	0	1	1	637.323	1273.64	1273.64	0.24	0.00015	HCD (High Energy Collision Dissociation)	MS2	12.0881	22.81	34.2028	16070	20210602_SC_TB_C82_1.raw	F1	2.33	1		0.001164	0.001865
	FALSE	Sequest HT (A2)	Unambiguous	[R].LALDALQPR.[F]		1	Tb927.1.3860:mRNA-p1	Tb927.1.3860:mRNA-p1	0	2	0.224	0	1	1	498.796	996.584	996.584	0.69	0.00034	HCD (High Energy Collision Dissociation)	MS2	0	35	41.3666	20624	20210602_SC_TB_C82_1.raw	F1	1.92	1		0.001164	0.002752
	FALSE	Sequest HT (A2)	Unambiguous	[A].LDALQPR.[F]		1	Tb927.1.3860:mRNA-p1	Tb927.1.3860:mRNA-p1	0	2	0.0533	0	1	1	406.735	812.462	812.462	-0.55	-0.00022	HCD (High Energy Collision Dissociation)	MS2	0	35	41.5876	20762	20210602_SC_TB_C82_1.raw	F1	1.5	1		0.003035	0.01363
	FALSE	Sequest HT (A2)	Unambiguous	[R].LALDALQPR.[F]		1	Tb927.1.3860:mRNA-p1	Tb927.1.3860:mRNA-p1	0	2	0.2987	0	1	1	498.796	996.584	996.584	0.56	0.00028	HCD (High Energy Collision Dissociation)	MS2	12.3215	4.986	41.6239	20792	20210602_SC_TB_C82_1.raw	F1	1.54	1		0.003035	0.01854
	FALSE	Sequest HT (A2)	Unambiguous	[R].LALDALQPR.[F]		1	Tb927.1.3860:mRNA-p1	Tb927.1.3860:mRNA-p1	0	2	0.2712	0	1	1	498.795	996.583	996.584	-0.24	-0.00012	HCD (High Energy Collision Dissociation)	MS2	10.9349	35	41.8754	20990	20210602_SC_TB_C82_1.raw	F1	1.77	1		0.001164	0.003134
	FALSE	Sequest HT (A2)	Unambiguous	[R].LALDALQPR.[F]		1	Tb927.1.3860:mRNA-p1	Tb927.1.3860:mRNA-p1	0	2	0.0729	0	1	1	498.796	996.584	996.584	0.36	0.00018	HCD (High Energy Collision Dissociation)	MS2	0	35	42.1343	21185	20210602_SC_TB_C82_1.raw	F1	1.92	1		0.004394	0.03247
	FALSE	Sequest HT (A2)	Unambiguous	[R].IQLAAELVR.[V]		1	Tb927.1.3860:mRNA-p1	Tb927.1.3860:mRNA-p1	0	2	0.1622	0	1	1	506.811	1012.61	1012.61	-0.09	-5e-05	HCD (High Energy Collision Dissociation)	MS2	18.2782	35	43.6568	22328	20210602_SC_TB_C82_1.raw	F1	1.48	1		0.004394	0.02619
	FALSE	Sequest HT (A2)	Unambiguous	[R].FELPSLEEVSK.[Q]		1	Tb927.1.3860:mRNA-p1	Tb927.1.3860:mRNA-p1	0	2	0.3045	0	1	1	639.335	1277.66	1277.66	0.48	0.00031	HCD (High Energy Collision Dissociation)	MS2	8.21086	19.433	51.7096	28287	20210602_SC_TB_C82_1.raw	F1	2.43	1		0.001164	0.0003304
	FALSE	Sequest HT (A2)	Unambiguous	[R].NAcVVSAWHYLLR.[Y]	C3(Carbamidomethyl)	1	Tb927.1.3860:mRNA-p1	Tb927.1.3860:mRNA-p1	0	2	0.1317	0	1	1	794.906	1588.81	1588.81	-0.17	-0.00013	HCD (High Energy Collision Dissociation)	MS2	19.2704	35	52.5919	28858	20210602_SC_TB_C82_1.raw	F1	2.05	1		0.003035	0.0135
	FALSE	Sequest HT (A2)	Unambiguous	[R].NAcVVSAWHYLLR.[Y]	C3(Carbamidomethyl)	1	Tb927.1.3860:mRNA-p1	Tb927.1.3860:mRNA-p1	0	3	0.1462	0	1	1	530.273	1588.81	1588.81	-0.17	-9e-05	HCD (High Energy Collision Dissociation)	MS2	40.3115	35	52.6714	28902	20210602_SC_TB_C82_1.raw	F1	2.6	1		0.001164	0.003219
	FALSE	Sequest HT (A2)	Unambiguous	[R].NAcVVSAWHYLLR.[Y]	C3(Carbamidomethyl)	1	Tb927.1.3860:mRNA-p1	Tb927.1.3860:mRNA-p1	0	2	0.2013	0	1	1	794.907	1588.81	1588.81	0.32	0.00026	HCD (High Energy Collision Dissociation)	MS2	18.4005	35	52.844	29003	20210602_SC_TB_C82_1.raw	F1	1.49	1		0.003035	0.01099
	FALSE	Sequest HT (A2)	Unambiguous	[R].ILELLFGVLNR.[T]		1	Tb927.1.3860:mRNA-p1	Tb927.1.3860:mRNA-p1	0	2	0.2619	0	1	1	643.896	1286.79	1286.78	1.66	0.00107	HCD (High Energy Collision Dissociation)	MS2	12.4702	35	66.7132	35550	20210602_SC_TB_C82_1.raw	F1	2.52	1		0.001164	0.001389
FALSE	High	Tb11.v5.1035.1	heat shock protein 70 (hsp70), putative	0	55.851	35	22	30	20	689	75.2	6.38	63.8	22	cell organization and biogenesis			Pf00012, Pf06723								0	High	1
	Checked	Identifying Node	PSM Ambiguity	Annotated Sequence	Modifications	# Proteins	Master Protein Accessions	Protein Accessions	# Missed Cleavages	Charge	DeltaScore	DeltaCn	Rank	Search Engine Rank	m/z [Da]	MH+ [Da]	Theo. MH+ [Da]	DeltaM [ppm]	Deltam/z [Da]	Activation Type	MS Order	Isolation Interference [%]	Ion Inject Time [ms]	RT [min]	First Scan	Spectrum File	File ID	XCorr	# Protein Groups		Percolator q-Value	Percolator PEP
	FALSE	Sequest HT (A2)	Unambiguous	[K].GKDLSSNLR.[A]		2	Tb11.v5.1035.1-p1	Tb927.11.11330:mRNA-p1; Tb11.v5.1035.1-p1	1	2	0.0814	0	1	1	495.272	989.536	989.537	-1.25	-0.00062	HCD (High Energy Collision Dissociation)	MS2	9.48996	35	10.7761	4359	20210602_SC_TB_C82_1.raw	F1	1.72	1		0.004632	0.041
	FALSE	Sequest HT (A2)	Unambiguous	[R].NQIVITNDKGR.[L]		3	Tb11.v5.1035.1-p1	Tb927.11.11330:mRNA-p1; Tb11.v5.1035.1-p1; Tb11.v5.1034.1-p1	1	3	0.1481	0	1	1	419.902	1257.69	1257.69	-0.4	-0.00017	HCD (High Energy Collision Dissociation)	MS2	56.8537	35	13.8765	5643	20210602_SC_TB_C82_1.raw	F1	1.62	1		0.005143	0.05612
	FALSE	Sequest HT (A2)	Unambiguous	[K].NTINDPNVAGK.[L]		3	Tb11.v5.1035.1-p1	Tb927.11.11330:mRNA-p1; Tb11.v5.1035.1-p1; Tb11.v5.1034.1-p1	0	2	0.1833	0	1	1	571.794	1142.58	1142.58	1.29	0.00074	HCD (High Energy Collision Dissociation)	MS2	0	35	14.2362	5785	20210602_SC_TB_C82_1.raw	F1	1.8	1		0.001164	0.003653
	FALSE	Sequest HT (A2)	Unambiguous	[R].NQIVITNDK.[G]		3	Tb11.v5.1035.1-p1	Tb927.11.11330:mRNA-p1; Tb11.v5.1035.1-p1; Tb11.v5.1034.1-p1	0	2	0.204	0	1	1	522.787	1044.57	1044.57	-0.68	-0.00035	HCD (High Energy Collision Dissociation)	MS2	16.6869	19.538	17.7852	7467	20210602_SC_TB_C82_1.raw	F1	2.01	1		0.003035	0.01672
	FALSE	Sequest HT (A2)	Unambiguous	[K].mKEVAESYLGK.[Q]	M1(Oxidation)	2	Tb11.v5.1035.1-p1	Tb927.11.11330:mRNA-p1; Tb11.v5.1035.1-p1	1	2	0.2888	0	1	1	635.821	1270.63	1270.63	-0.55	-0.00035	HCD (High Energy Collision Dissociation)	MS2	21.6403	24.403	19.8644	8489	20210602_SC_TB_C82_1.raw	F1	2.77	1		0.001164	0.001499
	FALSE	Sequest HT (A2)	Unambiguous	[K].mKEVAESYLGK.[Q]	M1(Oxidation)	2	Tb11.v5.1035.1-p1	Tb927.11.11330:mRNA-p1; Tb11.v5.1035.1-p1	1	2	0.185	0	1	1	635.821	1270.63	1270.63	-0.44	-0.00028	HCD (High Energy Collision Dissociation)	MS2	0	35	20.1197	8598	20210602_SC_TB_C82_1.raw	F1	2	1		0.006098	0.06151
	FALSE	Sequest HT (A2)	Unambiguous	[R].VEIIANDQGNR.[T]		3	Tb11.v5.1035.1-p1	Tb927.11.11330:mRNA-p1; Tb927.11.11290:mRNA-p1; Tb11.v5.1035.1-p1	0	2	0.3017	0	1	1	614.817	1228.63	1228.63	-0.71	-0.00044	HCD (High Energy Collision Dissociation)	MS2	14.2062	35	20.2934	8693	20210602_SC_TB_C82_1.raw	F1	2.32	1		0.001164	0.001342
	FALSE	Sequest HT (A2)	Unambiguous	[K].FSDSVVQSDmK.[H]	M10(Oxidation)	3	Tb11.v5.1035.1-p1	Tb927.11.11330:mRNA-p1; Tb927.11.11290:mRNA-p1; Tb11.v5.1035.1-p1	0	2	0.1844	0	1	1	629.785	1258.56	1258.56	1.04	0.00066	HCD (High Energy Collision Dissociation)	MS2	0	35	20.3197	8717	20210602_SC_TB_C82_1.raw	F1	1.41	1		0.003035	0.01435
	FALSE	Sequest HT (A2)	Unambiguous	[R].VEIIANDQGNR.[T]		3	Tb11.v5.1035.1-p1	Tb927.11.11330:mRNA-p1; Tb927.11.11290:mRNA-p1; Tb11.v5.1035.1-p1	0	2	0.3718	0	1	1	614.818	1228.63	1228.63	0.2	0.00012	HCD (High Energy Collision Dissociation)	MS2	11.8885	14.12	20.5456	8837	20210602_SC_TB_C82_1.raw	F1	2.77	1		0.002153	0.006294
	FALSE	Sequest HT (A2)	Unambiguous	[K].ATNGDTHLGGEDFDNR.[L]		2	Tb11.v5.1035.1-p1	Tb927.11.11330:mRNA-p1; Tb11.v5.1035.1-p1	0	3	0.3929	0	1	1	573.584	1718.74	1718.74	0.22	0.00013	HCD (High Energy Collision Dissociation)	MS2	0	35	20.8096	8979	20210602_SC_TB_C82_1.raw	F1	2.24	1		0.003035	0.0144
	FALSE	Sequest HT (A2)	Unambiguous	[K].EVAESYLGK.[Q]		2	Tb11.v5.1035.1-p1	Tb927.11.11330:mRNA-p1; Tb11.v5.1035.1-p1	0	2	0.2242	0	1	1	498.256	995.504	995.504	-0.37	-0.00018	HCD (High Energy Collision Dissociation)	MS2	52.9234	35	22.1729	9633	20210602_SC_TB_C82_1.raw	F1	1.65	1		0.003035	0.01989
	FALSE	Sequest HT (A2)	Unambiguous	[K].EVAESYLGK.[Q]		2	Tb11.v5.1035.1-p1	Tb927.11.11330:mRNA-p1; Tb11.v5.1035.1-p1	0	2	0.3121	0	1	1	498.256	995.504	995.504	-0.28	-0.00014	HCD (High Energy Collision Dissociation)	MS2	30.9175	35	22.4306	9770	20210602_SC_TB_C82_1.raw	F1	1.73	1		0.003035	0.01124
	FALSE	Sequest HT (A2)	Unambiguous	[R].AVHDVVLVGGSTR.[I]		2	Tb11.v5.1035.1-p1	Tb927.11.11330:mRNA-p1; Tb11.v5.1035.1-p1	0	2	0.4034	0	1	1	655.366	1309.72	1309.72	1.72	0.00113	HCD (High Energy Collision Dissociation)	MS2	36.8225	27.634	25.9016	11592	20210602_SC_TB_C82_1.raw	F1	2.33	1		0.002153	0.005953
	FALSE	Sequest HT (A2)	Unambiguous	[R].AVHDVVLVGGSTR.[I]		2	Tb11.v5.1035.1-p1	Tb927.11.11330:mRNA-p1; Tb11.v5.1035.1-p1	0	3	0.5177	0	1	1	437.245	1309.72	1309.72	-0.45	-0.00019	HCD (High Energy Collision Dissociation)	MS2	15.2217	16.213	26.0146	11644	20210602_SC_TB_C82_1.raw	F1	2.82	1		0.004342	0.02184
	FALSE	Sequest HT (A2)	Unambiguous	[K].NQVAmNPTNTVFDAK.[R]	M5(Oxidation)	3	Tb927.7.710:mRNA-p1; Tb11.v5.1035.1-p1	Tb927.11.11330:mRNA-p1; Tb927.7.710:mRNA-p1; Tb11.v5.1035.1-p1	0	2	0.3321	0	1	1	833.399	1665.79	1665.79	0.75	0.00063	HCD (High Energy Collision Dissociation)	MS2	5.59778	11.879	33.4313	15627	20210602_SC_TB_C82_1.raw	F1	2.77	2		0.001164	0.0005307
	FALSE	Sequest HT (A2)	Unambiguous	[K].NQVAmNPTNTVFDAK.[R]	M5(Oxidation)	3	Tb927.7.710:mRNA-p1; Tb11.v5.1035.1-p1	Tb927.11.11330:mRNA-p1; Tb927.7.710:mRNA-p1; Tb11.v5.1035.1-p1	0	2	0.4682	0	1	1	833.399	1665.79	1665.79	0.6	0.0005	HCD (High Energy Collision Dissociation)	MS2	0	35	33.6874	15762	20210602_SC_TB_C82_1.raw	F1	2.67	2		0.001164	0.000269
	FALSE	Sequest HT (A2)	Unambiguous	[K].NGLENYAFSmK.[N]	M10(Oxidation)	3	Tb11.v5.1035.1-p1	Tb927.11.11330:mRNA-p1; Tb11.v5.1035.1-p1; Tb11.v5.1034.1-p1	0	2	0.3427	0	1	1	645.295	1289.58	1289.58	0.36	0.00023	HCD (High Energy Collision Dissociation)	MS2	14.3487	35	35.8973	16937	20210602_SC_TB_C82_1.raw	F1	2.48	1		0.001164	0.00334
	FALSE	Sequest HT (A2)	Unambiguous	[R].WLNDNQEASLDEYNHR.[Q]		3	Tb11.v5.1035.1-p1	Tb927.11.11330:mRNA-p1; Tb11.v5.1035.1-p1; Tb11.v5.1034.1-p1	0	3	0.2868	0	1	1	668.633	2003.88	2003.88	-0.14	-9e-05	HCD (High Energy Collision Dissociation)	MS2	35.7498	35	37.1207	17665	20210602_SC_TB_C82_1.raw	F1	2.72	1		0.001164	0.002942
	FALSE	Sequest HT (A2)	Unambiguous	[R].TTPSYVAFTDSER.[L]		2	Tb11.v5.1035.1-p1	Tb927.11.11330:mRNA-p1; Tb11.v5.1035.1-p1	0	2	0.4841	0	1	1	737.346	1473.68	1473.69	-0.72	-0.00053	HCD (High Energy Collision Dissociation)	MS2	4.32834	10.339	37.953	18154	20210602_SC_TB_C82_1.raw	F1	2.83	1		0.001164	0.0005867
	FALSE	Sequest HT (A2)	Unambiguous	[K].GDDKPVIQVQFR.[G]		2	Tb11.v5.1035.1-p1	Tb927.11.11330:mRNA-p1; Tb11.v5.1035.1-p1	0	2	0.1899	0	1	1	701.378	1401.75	1401.75	0.14	0.0001	HCD (High Energy Collision Dissociation)	MS2	32.886	35	38.5898	18624	20210602_SC_TB_C82_1.raw	F1	1.58	1		0.004632	0.04822
	FALSE	Sequest HT (A2)	Unambiguous	[K].GDDKPVIQVQFR.[G]		2	Tb11.v5.1035.1-p1	Tb927.11.11330:mRNA-p1; Tb11.v5.1035.1-p1	0	3	0.3191	0	1	1	467.921	1401.75	1401.75	-0.79	-0.00037	HCD (High Energy Collision Dissociation)	MS2	8.39657	30.016	38.7815	18773	20210602_SC_TB_C82_1.raw	F1	3.29	1		0.001164	0.004673
	FALSE	Sequest HT (A2)	Unambiguous	[K].AVVTVPAYFNDSQR.[Q]		4	Tb927.7.710:mRNA-p1; Tb11.v5.1035.1-p1	Tb927.11.11330:mRNA-p1; Tb927.11.11290:mRNA-p1; Tb927.7.710:mRNA-p1; Tb11.v5.1035.1-p1	0	2	0.3227	0	1	1	783.899	1566.79	1566.79	-0.34	-0.00027	HCD (High Energy Collision Dissociation)	MS2	0	35	44.6044	23065	20210602_SC_TB_C82_1.raw	F1	2.2	2		0.003035	0.01001
	FALSE	Sequest HT (A2)	Unambiguous	[K].AVVTVPAYFNDSQR.[Q]		4	Tb927.7.710:mRNA-p1; Tb11.v5.1035.1-p1	Tb927.11.11330:mRNA-p1; Tb927.11.11290:mRNA-p1; Tb927.7.710:mRNA-p1; Tb11.v5.1035.1-p1	0	2	1	0	1	1	783.899	1566.79	1566.79	0.28	0.00022	HCD (High Energy Collision Dissociation)	MS2	8.02141	28.01	45.4754	23628	20210602_SC_TB_C82_1.raw	F1	3.03	2		0.001164	0.001704
	FALSE	Sequest HT (A2)	Unambiguous	[R].ARFEELcGDLFR.[G]	C7(Carbamidomethyl)	2	Tb11.v5.1035.1-p1	Tb927.11.11330:mRNA-p1; Tb11.v5.1035.1-p1	1	2	0.413	0	1	1	756.867	1512.73	1512.73	0.71	0.00054	HCD (High Energy Collision Dissociation)	MS2	0	35	46.6569	24585	20210602_SC_TB_C82_1.raw	F1	2.76	1		0.001164	0.004117
	FALSE	Sequest HT (A2)	Unambiguous	[R].FEELcGDLFR.[G]	C5(Carbamidomethyl)	2	Tb11.v5.1035.1-p1	Tb927.11.11330:mRNA-p1; Tb11.v5.1035.1-p1	0	2	0.2341	0	1	1	643.298	1285.59	1285.59	-0.04	-3e-05	HCD (High Energy Collision Dissociation)	MS2	17.7055	35	48.8536	26213	20210602_SC_TB_C82_1.raw	F1	2.05	1		0.003035	0.01557
	FALSE	Sequest HT (A2)	Unambiguous	[K].DAGTIAGLEVLR.[I]		3	Tb11.v5.1035.1-p1	Tb927.11.11330:mRNA-p1; Tb927.11.11290:mRNA-p1; Tb11.v5.1035.1-p1	0	2	0.0603	0	1	1	607.84	1214.67	1214.67	-0.46	-0.00028	HCD (High Energy Collision Dissociation)	MS2	54.3604	35	49.4994	26696	20210602_SC_TB_C82_1.raw	F1	1.99	1		0.002153	0.006164
	FALSE	Sequest HT (A2)	Unambiguous	[K].DAGTIAGLEVLR.[I]		3	Tb11.v5.1035.1-p1	Tb927.11.11330:mRNA-p1; Tb927.11.11290:mRNA-p1; Tb11.v5.1035.1-p1	0	2	0.1792	0	1	1	607.841	1214.67	1214.67	0.26	0.00016	HCD (High Energy Collision Dissociation)	MS2	29.8539	35	49.7512	26889	20210602_SC_TB_C82_1.raw	F1	2.4	1		0.001164	0.0001766
	FALSE	Sequest HT (A2)	Unambiguous	[R].IINEPTAAAIAYGLDK.[A]		3	Tb11.v5.1035.1-p1	Tb927.11.11330:mRNA-p1; Tb927.11.11290:mRNA-p1; Tb11.v5.1035.1-p1	0	2	0.417	0	1	1	830.451	1659.89	1659.9	-0.45	-0.00037	HCD (High Energy Collision Dissociation)	MS2	0	35	50.3276	27325	20210602_SC_TB_C82_1.raw	F1	2.47	1		0.001164	0.001156
	FALSE	Sequest HT (A2)	Unambiguous	[K].NAVTTAVEEALR.[W]		3	Tb11.v5.1035.1-p1	Tb927.11.11330:mRNA-p1; Tb11.v5.1035.1-p1; Tb11.v5.1034.1-p1	0	2	0.1036	0	1	1	637.34	1273.67	1273.67	-1.15	-0.00074	HCD (High Energy Collision Dissociation)	MS2	0	35	50.4619	27426	20210602_SC_TB_C82_1.raw	F1	1.93	1		0.003035	0.01155
	FALSE	Sequest HT (A2)	Unambiguous	[K].VmQLVSDFFGGK.[E]	M2(Oxidation)	2	Tb11.v5.1035.1-p1	Tb927.11.11330:mRNA-p1; Tb11.v5.1035.1-p1	0	2	0.3413	0	1	1	672.337	1343.67	1343.67	0.6	0.0004	HCD (High Energy Collision Dissociation)	MS2	27.2803	35	50.6685	27566	20210602_SC_TB_C82_1.raw	F1	2.08	1		0.001164	0.001834
FALSE	High	Tb927.3.3910	DNA-directed RNA polymerase III subunit RPC6	0	53.142	33	14	46	14	355	37.4	8.25	114.15	14												0	High	1
	Checked	Identifying Node	PSM Ambiguity	Annotated Sequence	Modifications	# Proteins	Master Protein Accessions	Protein Accessions	# Missed Cleavages	Charge	DeltaScore	DeltaCn	Rank	Search Engine Rank	m/z [Da]	MH+ [Da]	Theo. MH+ [Da]	DeltaM [ppm]	Deltam/z [Da]	Activation Type	MS Order	Isolation Interference [%]	Ion Inject Time [ms]	RT [min]	First Scan	Spectrum File	File ID	XCorr	# Protein Groups		Percolator q-Value	Percolator PEP
	FALSE	Sequest HT (A2)	Unambiguous	[R].HFSAVPTAAGAGSGTK.[W]		1	Tb927.3.3910:mRNA-p1	Tb927.3.3910:mRNA-p1	0	3	0.4847	0	1	1	486.916	1458.73	1458.73	-0.17	-8e-05	HCD (High Energy Collision Dissociation)	MS2	27.0577	13.574	20.3606	8736	20210602_SC_TB_C82_1.raw	F1	2.95	1		0.001164	0.0007495
	FALSE	Sequest HT (A2)	Unambiguous	[R].HFSAVPTAAGAGSGTK.[W]		1	Tb927.3.3910:mRNA-p1	Tb927.3.3910:mRNA-p1	0	3	0.1489	0	1	1	486.917	1458.74	1458.73	2.16	0.00105	HCD (High Energy Collision Dissociation)	MS2	42.8697	7.326	20.4958	8809	20210602_SC_TB_C82_1.raw	F1	2.35	1		0.004632	0.04804
	FALSE	Sequest HT (A2)	Unambiguous	[R].HFSAVPTAAGAGSGTK.[W]		1	Tb927.3.3910:mRNA-p1	Tb927.3.3910:mRNA-p1	0	3	0.5307	0	1	1	486.916	1458.73	1458.73	-0.02	-1e-05	HCD (High Energy Collision Dissociation)	MS2	12.4295	9.283	20.6119	8874	20210602_SC_TB_C82_1.raw	F1	3.09	1		0.001164	0.0001101
	FALSE	Sequest HT (A2)	Unambiguous	[V].PTAAGAGSGTK.[W]		1	Tb927.3.3910:mRNA-p1	Tb927.3.3910:mRNA-p1	0	2	0.4138	0	1	1	459.238	917.468	917.469	-0.28	-0.00013	HCD (High Energy Collision Dissociation)	MS2	31.9845	35	20.6434	8894	20210602_SC_TB_C82_1.raw	F1	1.74	1		0.004632	0.04277
	FALSE	Sequest HT (A2)	Unambiguous	[R].HFSAVPTAAGAGSGTK.[W]		1	Tb927.3.3910:mRNA-p1	Tb927.3.3910:mRNA-p1	0	3	0.4937	0	1	1	486.916	1458.73	1458.73	-0.44	-0.00022	HCD (High Energy Collision Dissociation)	MS2	24.9248	19.007	20.869	9012	20210602_SC_TB_C82_1.raw	F1	3.16	1		0.001164	0.0004076
	FALSE	Sequest HT (A2)	Unambiguous	[R].HFSAVPTAAGAGSGTK.[W]		1	Tb927.3.3910:mRNA-p1	Tb927.3.3910:mRNA-p1	0	3	0.4221	0	1	1	486.916	1458.73	1458.73	0.83	0.0004	HCD (High Energy Collision Dissociation)	MS2	11.1631	35	21.1223	9138	20210602_SC_TB_C82_1.raw	F1	3.08	1		0.001164	0.0004655
	FALSE	Sequest HT (A2)	Unambiguous	[R].HFSAVPTAAGAGSGTK.[W]		1	Tb927.3.3910:mRNA-p1	Tb927.3.3910:mRNA-p1	0	3	0.3213	0	1	1	486.916	1458.73	1458.73	-0.34	-0.00017	HCD (High Energy Collision Dissociation)	MS2	16.149	35	21.3757	9257	20210602_SC_TB_C82_1.raw	F1	2.49	1		0.001164	0.00421
	FALSE	Sequest HT (A2)	Unambiguous	[R].HFSAVPTAAGAGSGTK.[W]		1	Tb927.3.3910:mRNA-p1	Tb927.3.3910:mRNA-p1	0	3	0.1786	0	1	1	486.915	1458.73	1458.73	-1.39	-0.00067	HCD (High Energy Collision Dissociation)	MS2	15.9606	35	21.6309	9385	20210602_SC_TB_C82_1.raw	F1	2.24	1		0.009414	0.07553
	FALSE	Sequest HT (A2)	Unambiguous	[R].HFSAVPTAAGAGSGTK.[W]		1	Tb927.3.3910:mRNA-p1	Tb927.3.3910:mRNA-p1	0	3	0.1397	0	1	1	486.916	1458.73	1458.73	-0.53	-0.00026	HCD (High Energy Collision Dissociation)	MS2	10.5314	35	22.1448	9623	20210602_SC_TB_C82_1.raw	F1	1.79	1		0.001164	0.001709
	FALSE	Sequest HT (A2)	Unambiguous	[R].HFSAVPTAAGAGSGTK.[W]		1	Tb927.3.3910:mRNA-p1	Tb927.3.3910:mRNA-p1	0	3	0.1393	0	1	1	486.915	1458.73	1458.73	-1.26	-0.00061	HCD (High Energy Collision Dissociation)	MS2	40.4736	35	23.0285	10104	20210602_SC_TB_C82_1.raw	F1	2.44	1		0.008976	0.07359
	FALSE	Sequest HT (A2)	Unambiguous	[P].AVPAQYQLATGR.[N]		1	Tb927.3.3910:mRNA-p1	Tb927.3.3910:mRNA-p1	0	2	0.3351	0	1	1	637.846	1274.68	1274.69	-0.2	-0.00012	HCD (High Energy Collision Dissociation)	MS2	19.0582	24.554	30.1446	13835	20210602_SC_TB_C82_1.raw	F1	1.91	1		0.001164	0.0007784
	FALSE	Sequest HT (A2)	Unambiguous	[V].PAQYQLATGR.[N]		1	Tb927.3.3910:mRNA-p1	Tb927.3.3910:mRNA-p1	0	2	0.5265	0	1	1	552.794	1104.58	1104.58	0.61	0.00034	HCD (High Energy Collision Dissociation)	MS2	23.1275	35	30.157	13845	20210602_SC_TB_C82_1.raw	F1	2.45	1		0.001164	0.0003527
	FALSE	Sequest HT (A2)	Unambiguous	[P].AVPAQYQLATGR.[N]		1	Tb927.3.3910:mRNA-p1	Tb927.3.3910:mRNA-p1	0	2	0.4458	0	1	1	637.847	1274.69	1274.69	1.52	0.00097	HCD (High Energy Collision Dissociation)	MS2	11.5732	2.909	30.3969	13981	20210602_SC_TB_C82_1.raw	F1	2.4	1		0.003035	0.01098
	FALSE	Sequest HT (A2)	Unambiguous	[V].PAQYQLATGR.[N]		1	Tb927.3.3910:mRNA-p1	Tb927.3.3910:mRNA-p1	0	2	0.4332	0	1	1	552.794	1104.58	1104.58	0.82	0.00045	HCD (High Energy Collision Dissociation)	MS2	6.78414	31.631	30.4103	13990	20210602_SC_TB_C82_1.raw	F1	2.77	1		0.001164	0.0002717
	FALSE	Sequest HT (A2)	Unambiguous	[P].AVPAQYQLATGR.[N]		1	Tb927.3.3910:mRNA-p1	Tb927.3.3910:mRNA-p1	0	2	0.3941	0	1	1	637.846	1274.69	1274.69	-0.02	-2e-05	HCD (High Energy Collision Dissociation)	MS2	9.97349	35	30.6532	14138	20210602_SC_TB_C82_1.raw	F1	2.36	1		0.001164	0.003889
	FALSE	Sequest HT (A2)	Unambiguous	[P].AVPAQYQLATGR.[N]		1	Tb927.3.3910:mRNA-p1	Tb927.3.3910:mRNA-p1	0	2	0.1657	0	1	1	637.846	1274.69	1274.69	0.25	0.00016	HCD (High Energy Collision Dissociation)	MS2	48.0599	35	30.9059	14261	20210602_SC_TB_C82_1.raw	F1	1.75	1		0.004394	0.03935
	FALSE	Sequest HT (A2)	Unambiguous	[R].EmDIGFVDEmR.[R]	M2(Oxidation); M10(Oxidation)	1	Tb927.3.3910:mRNA-p1	Tb927.3.3910:mRNA-p1	0	2	0.4057	0	1	1	687.289	1373.57	1373.57	0.27	0.00018	HCD (High Energy Collision Dissociation)	MS2	10.1508	15.578	33.8287	15858	20210602_SC_TB_C82_1.raw	F1	1.75	1		0.003035	0.01304
	FALSE	Sequest HT (A2)	Unambiguous	[R].EmDIGFVDEmR.[R]	M2(Oxidation); M10(Oxidation)	1	Tb927.3.3910:mRNA-p1	Tb927.3.3910:mRNA-p1	0	2	0.2517	0	1	1	687.289	1373.57	1373.57	-0.36	-0.00025	HCD (High Energy Collision Dissociation)	MS2	9.95036	26.844	34.0832	16015	20210602_SC_TB_C82_1.raw	F1	1.43	1		0.001164	0.002699
	FALSE	Sequest HT (A2)	Unambiguous	[R].EmDIGFVDEmR.[R]	M2(Oxidation); M10(Oxidation)	1	Tb927.3.3910:mRNA-p1	Tb927.3.3910:mRNA-p1	0	2	0.2091	0	1	1	687.289	1373.57	1373.57	-0.01	0	HCD (High Energy Collision Dissociation)	MS2	7.47136	23.025	34.3352	16135	20210602_SC_TB_C82_1.raw	F1	1.1	1		0.004394	0.03076
	FALSE	Sequest HT (A2)	Unambiguous	[R].ASGNSGIDQAALcSSLR.[L]	C13(Carbamidomethyl)	1	Tb927.3.3910:mRNA-p1	Tb927.3.3910:mRNA-p1	0	2	0.4508	0	1	1	853.91	1706.81	1706.81	-0.09	-8e-05	HCD (High Energy Collision Dissociation)	MS2	52.8506	35	38.0749	18244	20210602_SC_TB_C82_1.raw	F1	2.95	1		0.003035	0.01029
	FALSE	Sequest HT (A2)	Unambiguous	[R].ASGNSGIDQAALcSSLR.[L]	C13(Carbamidomethyl)	1	Tb927.3.3910:mRNA-p1	Tb927.3.3910:mRNA-p1	0	2	0.576	0	1	1	853.911	1706.81	1706.81	0.71	0.0006	HCD (High Energy Collision Dissociation)	MS2	50.6298	1.719	38.3317	18425	20210602_SC_TB_C82_1.raw	F1	3.75	1		0.001164	0.002889
	FALSE	Sequest HT (A2)	Unambiguous	[R].ImLLVAQR.[H]	M2(Oxidation)	1	Tb927.3.3910:mRNA-p1	Tb927.3.3910:mRNA-p1	0	2	0.2087	0	1	1	480.29	959.572	959.571	1.18	0.00057	HCD (High Energy Collision Dissociation)	MS2	6.81585	3.412	38.3668	18457	20210602_SC_TB_C82_1.raw	F1	2.06	1		0.002153	0.006137
	FALSE	Sequest HT (A2)	Unambiguous	[R].ASGNSGIDQAALcSSLR.[L]	C13(Carbamidomethyl)	1	Tb927.3.3910:mRNA-p1	Tb927.3.3910:mRNA-p1	0	2	0.4122	0	1	1	853.911	1706.81	1706.81	0.86	0.00073	HCD (High Energy Collision Dissociation)	MS2	0	35	38.5852	18622	20210602_SC_TB_C82_1.raw	F1	2.96	1		0.001164	6.865e-06
	FALSE	Sequest HT (A2)	Unambiguous	[R].ImLLVAQR.[H]	M2(Oxidation)	1	Tb927.3.3910:mRNA-p1	Tb927.3.3910:mRNA-p1	0	2	0.2025	0	1	1	480.289	959.57	959.571	-0.21	-0.0001	HCD (High Energy Collision Dissociation)	MS2	8.90414	19.035	38.6242	18648	20210602_SC_TB_C82_1.raw	F1	1.58	1		0.004394	0.04007
	FALSE	Sequest HT (A2)	Unambiguous	[K].SLQmLLSQK.[R]	M4(Oxidation)	1	Tb927.3.3910:mRNA-p1	Tb927.3.3910:mRNA-p1	0	2	0.1586	0	1	1	532.295	1063.58	1063.58	1.08	0.00057	HCD (High Energy Collision Dissociation)	MS2	11.5432	5.934	39.8368	19536	20210602_SC_TB_C82_1.raw	F1	2.27	1		0.001164	0.004838
	FALSE	Sequest HT (A2)	Unambiguous	[R].HSVSLEQITQHLQEAR.[G]		1	Tb927.3.3910:mRNA-p1	Tb927.3.3910:mRNA-p1	0	3	0.3109	0	1	1	625.994	1875.97	1875.97	-0.41	-0.00026	HCD (High Energy Collision Dissociation)	MS2	25.6041	35	44.1126	22669	20210602_SC_TB_C82_1.raw	F1	3.41	1		0.001164	0.002893
	FALSE	Sequest HT (A2)	Unambiguous	[R].HSVSLEQITQHLQEAR.[G]		1	Tb927.3.3910:mRNA-p1	Tb927.3.3910:mRNA-p1	0	2	0.0944	0	1	1	938.487	1875.97	1875.97	0.21	0.0002	HCD (High Energy Collision Dissociation)	MS2	53.8028	35	44.1521	22705	20210602_SC_TB_C82_1.raw	F1	1.8	1		0.006098	0.06122
	FALSE	Sequest HT (A2)	Unambiguous	[R].HSVSLEQITQHLQEAR.[G]		1	Tb927.3.3910:mRNA-p1	Tb927.3.3910:mRNA-p1	0	4	0.3435	0	1	1	469.747	1875.96	1875.97	-1.18	-0.00055	HCD (High Energy Collision Dissociation)	MS2	35.8899	14.098	44.1959	22742	20210602_SC_TB_C82_1.raw	F1	2.94	1		0.003035	0.01651
	FALSE	Sequest HT (A2)	Unambiguous	[Q].ITQHLQEAR.[G]		1	Tb927.3.3910:mRNA-p1	Tb927.3.3910:mRNA-p1	0	2	0.1364	0	1	1	548.299	1095.59	1095.59	-0.14	-7e-05	HCD (High Energy Collision Dissociation)	MS2	16.4018	35	44.2036	22748	20210602_SC_TB_C82_1.raw	F1	1.98	1		0.001164	0.003964
	FALSE	Sequest HT (A2)	Unambiguous	[H].SVSLEQITQHLQEAR.[G]		1	Tb927.3.3910:mRNA-p1	Tb927.3.3910:mRNA-p1	0	2	0.326	0	1	1	869.958	1738.91	1738.91	0.56	0.00048	HCD (High Energy Collision Dissociation)	MS2	0	35	44.2403	22776	20210602_SC_TB_C82_1.raw	F1	2.27	1		0.001164	0.0006498
	FALSE	Sequest HT (A2)	Unambiguous	[S].VSLEQITQHLQEAR.[G]		1	Tb927.3.3910:mRNA-p1	Tb927.3.3910:mRNA-p1	0	2	0.291	0	1	1	826.442	1651.88	1651.88	0.33	0.00027	HCD (High Energy Collision Dissociation)	MS2	0	35	44.262	22795	20210602_SC_TB_C82_1.raw	F1	2.44	1		0.001164	0.003059
	FALSE	Sequest HT (A2)	Unambiguous	[I].TQHLQEAR.[G]		1	Tb927.3.3910:mRNA-p1	Tb927.3.3910:mRNA-p1	0	2	0.1551	0	1	1	491.756	982.506	982.506	-0.86	-0.00042	HCD (High Energy Collision Dissociation)	MS2	0	35	44.2724	22802	20210602_SC_TB_C82_1.raw	F1	1.87	1		0.003035	0.01108
	FALSE	Sequest HT (A2)	Unambiguous	[R].HSVSLEQITQHLQEAR.[G]		1	Tb927.3.3910:mRNA-p1	Tb927.3.3910:mRNA-p1	0	3	0.5406	0	1	1	625.995	1875.97	1875.97	1.42	0.00089	HCD (High Energy Collision Dissociation)	MS2	13.6564	1.991	44.3673	22866	20210602_SC_TB_C82_1.raw	F1	4.31	1		0.001164	0.0001149
	FALSE	Sequest HT (A2)	Unambiguous	[R].HSVSLEQITQHLQEAR.[G]		1	Tb927.3.3910:mRNA-p1	Tb927.3.3910:mRNA-p1	0	2	0.4038	0	1	1	938.488	1875.97	1875.97	1.03	0.00097	HCD (High Energy Collision Dissociation)	MS2	3.23788	35	44.4078	22898	20210602_SC_TB_C82_1.raw	F1	3.12	1		0.001164	2.091e-06
	FALSE	Sequest HT (A2)	Unambiguous	[R].HSVSLEQITQHLQEAR.[G]		1	Tb927.3.3910:mRNA-p1	Tb927.3.3910:mRNA-p1	0	3	0.5602	0	1	1	625.993	1875.97	1875.97	-0.75	-0.00047	HCD (High Energy Collision Dissociation)	MS2	7.96066	18.239	44.6207	23075	20210602_SC_TB_C82_1.raw	F1	4.82	1		0.001164	0.0001202
	FALSE	Sequest HT (A2)	Unambiguous	[R].HSVSLEQITQHLQEAR.[G]		1	Tb927.3.3910:mRNA-p1	Tb927.3.3910:mRNA-p1	0	3	0.4122	0	1	1	625.993	1875.96	1875.97	-1.55	-0.00097	HCD (High Energy Collision Dissociation)	MS2	0	28.946	44.8768	23161	20210602_SC_TB_C82_1.raw	F1	3.93	1		0.001164	5.467e-05
	FALSE	Sequest HT (A2)	Unambiguous	[R].HSVSLEQITQHLQEAR.[G]		1	Tb927.3.3910:mRNA-p1	Tb927.3.3910:mRNA-p1	0	3	0.5012	0	1	1	625.994	1875.97	1875.97	0.28	0.00017	HCD (High Energy Collision Dissociation)	MS2	0	35	45.135	23337	20210602_SC_TB_C82_1.raw	F1	4.19	1		0.001164	6.488e-07
	FALSE	Sequest HT (A2)	Unambiguous	[R].HSVSLEQITQHLQEAR.[G]		1	Tb927.3.3910:mRNA-p1	Tb927.3.3910:mRNA-p1	0	3	0.5312	0	1	1	625.994	1875.97	1875.97	0.26	0.00016	HCD (High Energy Collision Dissociation)	MS2	5.0082	35	45.391	23558	20210602_SC_TB_C82_1.raw	F1	3.84	1		0.001164	5.01e-05
	FALSE	Sequest HT (A2)	Unambiguous	[R].HSVSLEQITQHLQEAR.[G]		1	Tb927.3.3910:mRNA-p1	Tb927.3.3910:mRNA-p1	0	3	0.3455	0	1	1	625.994	1875.97	1875.97	-0.45	-0.00028	HCD (High Energy Collision Dissociation)	MS2	4.92744	35	45.6481	23765	20210602_SC_TB_C82_1.raw	F1	3.01	1		0.001164	0.000208
	FALSE	Sequest HT (A2)	Unambiguous	[R].HSVSLEQITQHLQEAR.[G]		1	Tb927.3.3910:mRNA-p1	Tb927.3.3910:mRNA-p1	0	3	0.4367	0	1	1	625.994	1875.97	1875.97	-0.56	-0.00035	HCD (High Energy Collision Dissociation)	MS2	11.5895	35	45.9048	23966	20210602_SC_TB_C82_1.raw	F1	3.71	1		0.001164	2.332e-05
	FALSE	Sequest HT (A2)	Unambiguous	[R].HSVSLEQITQHLQEAR.[G]		1	Tb927.3.3910:mRNA-p1	Tb927.3.3910:mRNA-p1	0	3	0.2405	0	1	1	625.994	1875.97	1875.97	-0.09	-6e-05	HCD (High Energy Collision Dissociation)	MS2	11.5861	35	46.159	24176	20210602_SC_TB_C82_1.raw	F1	2.62	1		0.001164	0.004243
	FALSE	Sequest HT (A2)	Unambiguous	[R].HSVSLEQITQHLQEAR.[G]		1	Tb927.3.3910:mRNA-p1	Tb927.3.3910:mRNA-p1	0	3	0.1695	0	1	1	625.993	1875.97	1875.97	-0.81	-0.0005	HCD (High Energy Collision Dissociation)	MS2	81.3046	35	46.6185	24557	20210602_SC_TB_C82_1.raw	F1	2.36	1		0.004394	0.02701
	FALSE	Sequest HT (A2)	Unambiguous	[R].HSVSLEQITQHLQEAR.[G]		1	Tb927.3.3910:mRNA-p1	Tb927.3.3910:mRNA-p1	0	3	0.3695	0	1	1	625.993	1875.97	1875.97	-0.72	-0.00045	HCD (High Energy Collision Dissociation)	MS2	30.49	35	46.8776	24762	20210602_SC_TB_C82_1.raw	F1	2.95	1		0.001164	0.001596
	FALSE	Sequest HT (A2)	Unambiguous	[R].HSVSLEQITQHLQEAR.[G]		1	Tb927.3.3910:mRNA-p1	Tb927.3.3910:mRNA-p1	0	3	0.1967	0	1	1	625.994	1875.97	1875.97	-0.54	-0.00034	HCD (High Energy Collision Dissociation)	MS2	17.2722	35	47.1338	24926	20210602_SC_TB_C82_1.raw	F1	2.39	1		0.001164	0.005482
	FALSE	Sequest HT (A2)	Unambiguous	[R].ILASLALAGQGALLLATLQQDLGLHHR.[T]		1	Tb927.3.3910:mRNA-p1	Tb927.3.3910:mRNA-p1	0	4	0.5566	0	1	1	699.158	2793.61	2793.61	-0.41	-0.00029	HCD (High Energy Collision Dissociation)	MS2	21.054	35	67.4236	35934	20210602_SC_TB_C82_1.raw	F1	3.27	1		0.001164	0.0007188
	FALSE	Sequest HT (A2)	Unambiguous	[R].ILASLALAGQGALLLATLQQDLGLHHR.[T]		1	Tb927.3.3910:mRNA-p1	Tb927.3.3910:mRNA-p1	0	3	0.1122	0	1	1	931.875	2793.61	2793.61	0.69	0.00064	HCD (High Energy Collision Dissociation)	MS2	0	35	67.439	35943	20210602_SC_TB_C82_1.raw	F1	1.96	1		0.00293	0.009371
FALSE	High	P35527	Keratin, type I cytoskeletal 9 OS=Homo sapiens GN=KRT9 PE=1 SV=3	0	47.052	28	15	28	14	623	62	5.24	60.06	15	cell death;cell organization and biogenesis	cytosol;membrane;nucleus	structural molecule activity	Pf00038, Pf13166	3857	ENSG00000171403.9	KRT9	17	Formation of the cornified envelope			3	High	1
	Checked	Identifying Node	PSM Ambiguity	Annotated Sequence	Modifications	# Proteins	Master Protein Accessions	Protein Accessions	# Missed Cleavages	Charge	DeltaScore	DeltaCn	Rank	Search Engine Rank	m/z [Da]	MH+ [Da]	Theo. MH+ [Da]	DeltaM [ppm]	Deltam/z [Da]	Activation Type	MS Order	Isolation Interference [%]	Ion Inject Time [ms]	RT [min]	First Scan	Spectrum File	File ID	XCorr	# Protein Groups		Percolator q-Value	Percolator PEP
	FALSE	Sequest HT (A2)	Unambiguous	[R].FSSSGGGGGGGR.[F]		1	P35527	P35527	0	2	0.2523	0	1	1	491.72	982.434	982.434	-0.09	-5e-05	HCD (High Energy Collision Dissociation)	MS2	39.8178	33.571	4.573	2108	20210602_SC_TB_C82_1.raw	F1	2.18	1		0.004632	0.04549
	FALSE	Sequest HT (A2)	Unambiguous	[R].GGSGGSYGR.[G]		1	P35527	P35527	0	2	0.3108	0	1	1	399.181	797.354	797.354	0.24	9e-05	HCD (High Energy Collision Dissociation)	MS2	59.824	22.543	4.6601	2149	20210602_SC_TB_C82_1.raw	F1	2.22	1		0.004342	0.02274
	FALSE	Sequest HT (A2)	Unambiguous	[R].FSSSGGGGGGGR.[F]		1	P35527	P35527	0	2	0.3156	0	1	1	491.72	982.433	982.434	-0.35	-0.00017	HCD (High Energy Collision Dissociation)	MS2	19.165	35	4.825	2223	20210602_SC_TB_C82_1.raw	F1	2.63	1		0.001164	0.0002926
	FALSE	Sequest HT (A2)	Unambiguous	[K].KGPAAIQK.[N]		1	P35527	P35527	1	2	0.3891	0	1	1	406.753	812.499	812.499	-0.11	-4e-05	HCD (High Energy Collision Dissociation)	MS2	6.63199	29.56	5.3187	2403	20210602_SC_TB_C82_1.raw	F1	2.39	1		0.003035	0.01105
	FALSE	Sequest HT (A2)	Unambiguous	[K].STmQELNSR.[L]	M3(Oxidation)	1	P35527	P35527	0	2	0.2831	0	1	1	541.251	1081.49	1081.49	0.46	0.00025	HCD (High Energy Collision Dissociation)	MS2	31.1923	35	6.6109	2813	20210602_SC_TB_C82_1.raw	F1	1.66	1		0.004342	0.02299
	FALSE	Sequest HT (A2)	Unambiguous	[K].STmQELNSR.[L]	M3(Oxidation)	1	P35527	P35527	0	2	0.3255	0	1	1	541.251	1081.49	1081.49	0	0	HCD (High Energy Collision Dissociation)	MS2	8.42702	35	6.8635	2903	20210602_SC_TB_C82_1.raw	F1	2.12	1		0.00293	0.007987
	FALSE	Sequest HT (A2)	Unambiguous	[K].STmQELNSR.[L]	M3(Oxidation)	1	P35527	P35527	0	2	0.3362	0	1	1	541.251	1081.49	1081.49	0.21	0.00012	HCD (High Energy Collision Dissociation)	MS2	23.3462	18.773	7.1162	2990	20210602_SC_TB_C82_1.raw	F1	2.29	1		0.003035	0.01694
	FALSE	Sequest HT (A2)	Unambiguous	[K].STmQELNSR.[L]	M3(Oxidation)	1	P35527	P35527	0	2	0.2526	0	1	1	541.251	1081.49	1081.49	-0.36	-0.0002	HCD (High Energy Collision Dissociation)	MS2	28.1228	35	7.3701	3076	20210602_SC_TB_C82_1.raw	F1	1.9	1		0.00293	0.008756
	FALSE	Sequest HT (A2)	Unambiguous	[R].GGSGGSYGGGGSGGGYGGGSGSR.[G]		1	P35527	P35527	0	2	0.6289	0	1	1	896.368	1791.73	1791.73	0.48	0.00043	HCD (High Energy Collision Dissociation)	MS2	0	35	9.2344	3766	20210602_SC_TB_C82_1.raw	F1	5.47	1		0.00116414	6.77029e-09
	FALSE	Sequest HT (A2)	Unambiguous	[R].FSSSSGYGGGSSR.[V]		1	P35527	P35527	0	2	0.4772	0	1	1	618.269	1235.53	1235.53	0.86	0.00053	HCD (High Energy Collision Dissociation)	MS2	0	35	9.91	4029	20210602_SC_TB_C82_1.raw	F1	2.85	1		0.003035	0.01228
	FALSE	Sequest HT (A2)	Unambiguous	[R].FSSSSGYGGGSSR.[V]		1	P35527	P35527	0	2	0.5719	0	1	1	618.268	1235.53	1235.53	0.06	4e-05	HCD (High Energy Collision Dissociation)	MS2	7.23273	29.968	10.1657	4123	20210602_SC_TB_C82_1.raw	F1	2.92	1		0.001164	0.002448
	FALSE	Sequest HT (A2)	Unambiguous	[R].FSSSSGYGGGSSR.[V]		1	P35527	P35527	0	2	0.0982	0	1	1	618.268	1235.53	1235.53	0.35	0.00022	HCD (High Energy Collision Dissociation)	MS2	0	35	10.4223	4215	20210602_SC_TB_C82_1.raw	F1	1.63	1		0.00293	0.008479
	FALSE	Sequest HT (A2)	Unambiguous	[R].SGGGGGGGLGSGGSIR.[S]		1	P35527	P35527	0	2	0.4954	0	1	1	616.802	1232.6	1232.6	-0.8	-0.00049	HCD (High Energy Collision Dissociation)	MS2	6.81005	27.336	13.8881	5649	20210602_SC_TB_C82_1.raw	F1	3.29	1		0.001164	0.001213
	FALSE	Sequest HT (A2)	Unambiguous	[R].SGGGGGGGLGSGGSIR.[S]		1	P35527	P35527	0	2	0.5572	0	1	1	616.803	1232.6	1232.6	0.09	6e-05	HCD (High Energy Collision Dissociation)	MS2	0	25.734	14.1389	5754	20210602_SC_TB_C82_1.raw	F1	4.11	1		0.001164	3.234e-05
	FALSE	Sequest HT (A2)	Unambiguous	[K].FEmEQNLR.[Q]	M3(Oxidation)	1	P35527	P35527	0	2	0.0956	0	1	1	541.751	1082.49	1082.49	0.57	0.00031	HCD (High Energy Collision Dissociation)	MS2	0	35	16.0422	6630	20210602_SC_TB_C82_1.raw	F1	1.36	1		0.00293	0.007632
	FALSE	Sequest HT (A2)	Unambiguous	[R].LASYLDK.[V]		11	P13645; P35527; P08779	P02533; P08727; P13645; P05784; P19012; Q99456; Q04695; P19001; P35527; P08779; Q9QWL7	0	2	0.2337	0	1	1	405.224	809.44	809.44	0.08	3e-05	HCD (High Energy Collision Dissociation)	MS2	7.01737	11.533	19.5974	8375	20210602_SC_TB_C82_1.raw	F1	1.84	3		0.003035	0.0162
	FALSE	Sequest HT (A2)	Unambiguous	[R].LASYLDK.[V]		11	P13645; P35527; P08779	P02533; P08727; P13645; P05784; P19012; Q99456; Q04695; P19001; P35527; P08779; Q9QWL7	0	2	0.25	0	1	1	405.224	809.44	809.44	-0.43	-0.00017	HCD (High Energy Collision Dissociation)	MS2	4.00139	35	19.8524	8481	20210602_SC_TB_C82_1.raw	F1	1.8	3		0.004394	0.03106
	FALSE	Sequest HT (A2)	Unambiguous	[R].mTLDDFR.[I]	M1(Oxidation)	1	P35527	P35527	0	2	0.1387	0	1	1	457.208	913.408	913.408	-0.55	-0.00025	HCD (High Energy Collision Dissociation)	MS2	9.49701	35	24.6193	10922	20210602_SC_TB_C82_1.raw	F1	1.37	1		0.004632	0.05124
	FALSE	Sequest HT (A2)	Unambiguous	[K].IQDWYDK.[K]		1	P35527	P35527	0	2	0.0417	0	1	1	484.229	967.452	967.452	-0.39	-0.00019	HCD (High Energy Collision Dissociation)	MS2	11.7774	35	24.7665	10998	20210602_SC_TB_C82_1.raw	F1	1.44	1		0.004394	0.02436
	FALSE	Sequest HT (A2)	Unambiguous	[R].mTLDDFR.[I]	M1(Oxidation)	1	P35527	P35527	0	2	0.3049	0	1	1	457.208	913.408	913.408	0.08	3e-05	HCD (High Energy Collision Dissociation)	MS2	4.42286	35	24.8711	11061	20210602_SC_TB_C82_1.raw	F1	1.64	1		0.003035	0.01462
	FALSE	Sequest HT (A2)	Unambiguous	[R].mTLDDFR.[I]	M1(Oxidation)	1	P35527	P35527	0	2	0.2206	0	1	1	457.208	913.408	913.408	0.03	1e-05	HCD (High Energy Collision Dissociation)	MS2	9.71837	35	25.1249	11199	20210602_SC_TB_C82_1.raw	F1	2.04	1		0.003035	0.01768
	FALSE	Sequest HT (A2)	Unambiguous	[R].mTLDDFR.[I]	M1(Oxidation)	1	P35527	P35527	0	2	0.2583	0	1	1	457.208	913.408	913.408	-0.55	-0.00025	HCD (High Energy Collision Dissociation)	MS2	42.4552	35	25.3862	11340	20210602_SC_TB_C82_1.raw	F1	1.51	1		0.006619	0.06297
	FALSE	Sequest HT (A2)	Unambiguous	[R].mTLDDFR.[I]	M1(Oxidation)	1	P35527	P35527	0	2	0.2231	0	1	1	457.208	913.408	913.408	0.02	1e-05	HCD (High Energy Collision Dissociation)	MS2	26.6532	35	25.915	11599	20210602_SC_TB_C82_1.raw	F1	1.21	1		0.005143	0.05679
	FALSE	Sequest HT (A2)	Unambiguous	[K].VQALEEANNDLENK.[I]		1	P35527	P35527	0	2	0.4912	0	1	1	793.888	1586.77	1586.77	1.36	0.00108	HCD (High Energy Collision Dissociation)	MS2	5.8741	12.493	29.4892	13465	20210602_SC_TB_C82_1.raw	F1	3.4	1		0.001164	1.113e-05
	FALSE	Sequest HT (A2)	Unambiguous	[R].QVLDNLTmEK.[S]	M8(Oxidation)	1	P35527	P35527	0	2	0.3297	0	1	1	603.806	1206.6	1206.6	0.34	0.00021	HCD (High Energy Collision Dissociation)	MS2	11.2253	11.611	29.6421	13539	20210602_SC_TB_C82_1.raw	F1	2.76	1		0.001164	0.0005087
	FALSE	Sequest HT (A2)	Unambiguous	[R].QVLDNLTmEK.[S]	M8(Oxidation)	1	P35527	P35527	0	2	0.1818	0	1	1	603.805	1206.6	1206.6	0.13	8e-05	HCD (High Energy Collision Dissociation)	MS2	0	35	29.9154	13695	20210602_SC_TB_C82_1.raw	F1	2.2	1		0.002153	0.00714
	FALSE	Sequest HT (A2)	Unambiguous	[R].QGVDADINGLR.[Q]		1	P35527	P35527	0	2	0.4271	0	1	1	579.299	1157.59	1157.59	-0.18	-0.0001	HCD (High Energy Collision Dissociation)	MS2	24.3196	17.835	31.774	14687	20210602_SC_TB_C82_1.raw	F1	3.91	1		0.001164	1.401e-05
	FALSE	Sequest HT (A2)	Unambiguous	[K].EIETYHNLLEGGQEDFESSGAGK.[I]		1	P35527	P35527	0	3	0.0679	0	1	1	837.381	2510.13	2510.13	-1.63	-0.00136	HCD (High Energy Collision Dissociation)	MS2	67.2786	35	44.9414	23197	20210602_SC_TB_C82_1.raw	F1	2.8	1		0.00293	0.008063
FALSE	High	P35908	Keratin, type II cytoskeletal 2 epidermal OS=Homo sapiens GN=KRT2 PE=1 SV=2	0	46.856	33	18	25	13	639	65.4	8	50.37	18	cell death;cell organization and biogenesis;cell proliferation;cellular component movement;metabolic process	cytoskeleton;cytosol;membrane;nucleus	protein binding;structural molecule activity	Pf00038, Pf08614, Pf12128, Pf13166	3849	ENSG00000172867.3	KRT2	12	Formation of the cornified envelope			3	High	1
	Checked	Identifying Node	PSM Ambiguity	Annotated Sequence	Modifications	# Proteins	Master Protein Accessions	Protein Accessions	# Missed Cleavages	Charge	DeltaScore	DeltaCn	Rank	Search Engine Rank	m/z [Da]	MH+ [Da]	Theo. MH+ [Da]	DeltaM [ppm]	Deltam/z [Da]	Activation Type	MS Order	Isolation Interference [%]	Ion Inject Time [ms]	RT [min]	First Scan	Spectrum File	File ID	XCorr	# Protein Groups		Percolator q-Value	Percolator PEP
	FALSE	Sequest HT (A2)	Unambiguous	[KR].YEDEINKR.[TA]		19	P35908; P04264; P13647	H-INV:HIT000016045; Q7Z794; Q3TTY5; P35908; P04264; P04259; P02538; Q01546; O95678; P50446; Q8BGZ7; Q8VED5; Q5XQN5; P48668; P12035; Q6IFZ6; P05787; Q922U2; P13647	1	2	0.1223	0	1	1	533.762	1066.52	1066.52	-0.06	-3e-05	HCD (High Energy Collision Dissociation)	MS2	63.1383	21.29	7.8491	3239	20210602_SC_TB_C82_1.raw	F1	1.39	3		0.003035	0.01499
	FALSE	Sequest HT (A2)	Unambiguous	[KR].YEDEINKR.[TA]		19	P35908; P04264; P13647	H-INV:HIT000016045; Q7Z794; Q3TTY5; P35908; P04264; P04259; P02538; Q01546; O95678; P50446; Q8BGZ7; Q8VED5; Q5XQN5; P48668; P12035; Q6IFZ6; P05787; Q922U2; P13647	1	2	0.2048	0	1	1	533.762	1066.52	1066.52	0.39	0.00021	HCD (High Energy Collision Dissociation)	MS2	36.4323	24.154	8.1006	3330	20210602_SC_TB_C82_1.raw	F1	1.66	3		0.004632	0.04995
	FALSE	Sequest HT (A2)	Unambiguous	[K].GGSISGGGYGSGGGK.[H]		1	P35908	P35908	0	2	0.457	0	1	1	599.279	1197.55	1197.55	0.23	0.00014	HCD (High Energy Collision Dissociation)	MS2	0	35	9.2076	3759	20210602_SC_TB_C82_1.raw	F1	2.56	1		0.001164	0.005675
	FALSE	Sequest HT (A2)	Unambiguous	[R].GSSSGGGYSSGSSSYGSGGR.[Q]		1	P35908	P35908	0	2	0.537	0	1	1	870.857	1740.71	1740.71	0.45	0.00039	HCD (High Energy Collision Dissociation)	MS2	0	35	9.7941	3989	20210602_SC_TB_C82_1.raw	F1	2.7	1		0.001164	5.161e-05
	FALSE	Sequest HT (A2)	Unambiguous	[KR].YEDEINKR.[TA]		19	P35908; P04264; P13647	H-INV:HIT000016045; Q7Z794; Q3TTY5; P35908; P04264; P04259; P02538; Q01546; O95678; P50446; Q8BGZ7; Q8VED5; Q5XQN5; P48668; P12035; Q6IFZ6; P05787; Q922U2; P13647	1	2	0.1373	0	1	1	533.761	1066.52	1066.52	-0.75	-0.0004	HCD (High Energy Collision Dissociation)	MS2	50.5332	35	11.2873	4568	20210602_SC_TB_C82_1.raw	F1	1.53	3		0.00758	0.06615
	FALSE	Sequest HT (A2)	Unambiguous	[R].GGSGGGGSISGGGYGSGGGSGGR.[Y]		1	P35908	P35908	0	2	0.6128	0	1	1	871.378	1741.75	1741.75	0.25	0.00021	HCD (High Energy Collision Dissociation)	MS2	0	35	11.4445	4636	20210602_SC_TB_C82_1.raw	F1	2.97	1		0.00293	0.007318
	FALSE	Sequest HT (A2)	Unambiguous	[R].SKEEAEALYHSK.[Y]		1	P35908	P35908	1	3	0.2321	0	1	1	464.564	1391.68	1391.68	-0.98	-0.00045	HCD (High Energy Collision Dissociation)	MS2	20.753	24.007	11.6725	4734	20210602_SC_TB_C82_1.raw	F1	2.37	1		0.004632	0.05354
	FALSE	Sequest HT (A2)	Unambiguous	[KR].AQYEEIAQR.[S]		7	P35908	P35908; P04259; P02538; Q01546; P48668; P19013; E1B991	0	2	0.1844	0	1	1	554.275	1107.54	1107.54	-0.8	-0.00044	HCD (High Energy Collision Dissociation)	MS2	23.3138	29.564	18.181	7673	20210602_SC_TB_C82_1.raw	F1	1.79	1		0.003035	0.01382
	FALSE	Sequest HT (A2)	Unambiguous	[R].GFSSGSAVVSGGSR.[R]		2	P35908	Q3TTY5; P35908	0	2	0.4498	0	1	1	627.807	1254.61	1254.61	-0.44	-0.00028	HCD (High Energy Collision Dissociation)	MS2	7.97971	22.617	20.1418	8610	20210602_SC_TB_C82_1.raw	F1	2.89	1		0.001164	0.0005398
	FALSE	Sequest HT (A2)	Unambiguous	[K].VDPEIQNVK.[SA]		3	P35908	Q3TTY5; P35908; E1B991	0	2	0.2477	0	1	1	521.283	1041.56	1041.56	0.43	0.00022	HCD (High Energy Collision Dissociation)	MS2	18.8181	21.318	20.5021	8812	20210602_SC_TB_C82_1.raw	F1	2.18	1		0.001164	0.00157
	FALSE	Sequest HT (A2)	Unambiguous	[K].DVDNAYmIK.[V]	M7(Oxidation)	1	P35908	P35908	0	2	0.2963	0	1	1	542.753	1084.5	1084.5	0.06	3e-05	HCD (High Energy Collision Dissociation)	MS2	4.43147	33.225	23.2291	10215	20210602_SC_TB_C82_1.raw	F1	1.62	1		0.001164	0.003694
	FALSE	Sequest HT (A2)	Unambiguous	[R].STSSFScLSR.[H]	C7(Carbamidomethyl)	1	P35908	P35908	0	2	0.2281	0	1	1	566.259	1131.51	1131.51	0.7	0.0004	HCD (High Energy Collision Dissociation)	MS2	11.4996	35	23.3807	10297	20210602_SC_TB_C82_1.raw	F1	1.71	1		0.00293	0.009457
	FALSE	Sequest HT (A2)	Unambiguous	[R].TAAENDFVTLKK.[D]		1	P35908	P35908	1	2	0.3896	0	1	1	668.86	1336.71	1336.71	1.56	0.00104	HCD (High Energy Collision Dissociation)	MS2	55.0893	34.182	27.7826	12625	20210602_SC_TB_C82_1.raw	F1	2.49	1		0.001164	0.003931
	FALSE	Sequest HT (A2)	Unambiguous	[K].NVQDAIADAEQR.[G]		1	P35908	P35908	0	2	0.2896	0	1	1	665.324	1329.64	1329.64	0.65	0.00043	HCD (High Energy Collision Dissociation)	MS2	5.85652	35	30.7067	14166	20210602_SC_TB_C82_1.raw	F1	2.59	1		0.001164	0.0002765
	FALSE	Sequest HT (A2)	Unambiguous	[K].NVQDAIADAEQR.[G]		1	P35908	P35908	0	2	0.4251	0	1	1	665.324	1329.64	1329.64	0.82	0.00055	HCD (High Energy Collision Dissociation)	MS2	12.8665	35	30.963	14293	20210602_SC_TB_C82_1.raw	F1	2.87	1		0.001164	0.0001227
	FALSE	Sequest HT (A2)	Unambiguous	[K].IEISELNR.[V]		2	P35908; P04264	P35908; P04264	0	2	0.2642	0	1	1	487.27	973.532	973.531	0.5	0.00025	HCD (High Energy Collision Dissociation)	MS2	11.8043	8.494	31.8952	14771	20210602_SC_TB_C82_1.raw	F1	2.12	2		0.001164	0.004451
	FALSE	Sequest HT (A2)	Unambiguous	[K].IEISELNR.[V]		2	P35908; P04264	P35908; P04264	0	2	0.1958	0	1	1	487.269	973.531	973.531	0.18	9e-05	HCD (High Energy Collision Dissociation)	MS2	12.2255	35	32.1513	14915	20210602_SC_TB_C82_1.raw	F1	1.89	2		0.001164	0.002727
	FALSE	Sequest HT (A2)	Unambiguous	[R].FLEQQNQVLQTK.[W]		7	P35908; P04264	Q7Z794; P35908; Q9R0H5; Q6NXH9; P04264; Q6IFZ6; E1B991	0	2	0.3139	0	1	1	738.397	1475.79	1475.79	0.61	0.00045	HCD (High Energy Collision Dissociation)	MS2	0	35	32.7926	15264	20210602_SC_TB_C82_1.raw	F1	2.23	2		0.001164	0.0008259
	FALSE	Sequest HT (A2)	Unambiguous	[R].FLEQQNQVLQTK.[W]		7	P35908; P04264	Q7Z794; P35908; Q9R0H5; Q6NXH9; P04264; Q6IFZ6; E1B991	0	2	0.3477	0	1	1	738.397	1475.79	1475.79	1.01	0.00075	HCD (High Energy Collision Dissociation)	MS2	12.6857	5.112	33.0491	15410	20210602_SC_TB_C82_1.raw	F1	2.79	2		0.001164	0.0001444
	FALSE	Sequest HT (A2)	Unambiguous	[KQ].FASFIDK.[V]		29	Q7RTS7; P35908; P04264; P13647	Q5XKE5; P08729; Q7Z794; Q7RTS7; Q3TTY5; P35908; Q9R0H5; Q6NXH9; P04264; P04259; P02538; Q01546; O95678; P50446; Q6IME9; Q8BGZ7; Q8VED5; Q5XQN5; P48668; P07744; Q9NSB2; P12035; Q6IFZ6; Q9DCV7; Q3SY84; P19013; P05787; Q922U2; P13647	0	2	0.1367	0	1	1	414.218	827.43	827.43	-0.17	-7e-05	HCD (High Energy Collision Dissociation)	MS2	11.6392	33.494	33.29	15546	20210602_SC_TB_C82_1.raw	F1	1.39	4		0.004394	0.03124
	FALSE	Sequest HT (A2)	Unambiguous	[R].FLEQQNQVLQTK.[W]		7	P35908; P04264	Q7Z794; P35908; Q9R0H5; Q6NXH9; P04264; Q6IFZ6; E1B991	0	2	0.2172	0	1	1	738.397	1475.79	1475.79	0.34	0.00025	HCD (High Energy Collision Dissociation)	MS2	0	35	33.558	15688	20210602_SC_TB_C82_1.raw	F1	1.98	2		0.003035	0.01541
	FALSE	Sequest HT (A2)	Unambiguous	[R].FLEQQNQVLQTK.[W]		7	P35908; P04264	Q7Z794; P35908; Q9R0H5; Q6NXH9; P04264; Q6IFZ6; E1B991	0	2	0.3678	0	1	1	738.396	1475.79	1475.79	0.08	6e-05	HCD (High Energy Collision Dissociation)	MS2	47.6904	35	34.0699	16005	20210602_SC_TB_C82_1.raw	F1	1.74	2		0.007937	0.07145
	FALSE	Sequest HT (A2)	Unambiguous	[K].YEELQVTVGR.[H]		1	P35908	P35908	0	2	0.2915	0	1	1	597.312	1193.62	1193.62	-0.27	-0.00016	HCD (High Energy Collision Dissociation)	MS2	6.77162	35	34.7178	16324	20210602_SC_TB_C82_1.raw	F1	1.99	1		0.003035	0.01034
	FALSE	Sequest HT (A2)	Unambiguous	[K].LNDLEEALQQAK.[E]		1	P35908	P35908	0	2	0.3077	0	1	1	686.36	1371.71	1371.71	0.86	0.00059	HCD (High Energy Collision Dissociation)	MS2	9.40267	33.488	44.4064	22897	20210602_SC_TB_C82_1.raw	F1	3.25	1		0.001164	2.143e-05
	FALSE	Sequest HT (A2)	Unambiguous	[R].NLDLDSIIAEVK.[A]		8	P35908; P13647	Q5XKE5; P35908; P04259; P02538; O95678; Q8VED5; P48668; P13647	0	2	0.2374	0	1	1	665.367	1329.73	1329.73	0.74	0.00049	HCD (High Energy Collision Dissociation)	MS2	14.2645	35	59.9149	32791	20210602_SC_TB_C82_1.raw	F1	1.98	2		0.003035	0.01506
FALSE	High	Tb927.10.2110	elongation factor 1-alpha	0	45.637	43	16	30	16	449	49.1	8.9	70.37	16												0	High	1
	Checked	Identifying Node	PSM Ambiguity	Annotated Sequence	Modifications	# Proteins	Master Protein Accessions	Protein Accessions	# Missed Cleavages	Charge	DeltaScore	DeltaCn	Rank	Search Engine Rank	m/z [Da]	MH+ [Da]	Theo. MH+ [Da]	DeltaM [ppm]	Deltam/z [Da]	Activation Type	MS Order	Isolation Interference [%]	Ion Inject Time [ms]	RT [min]	First Scan	Spectrum File	File ID	XCorr	# Protein Groups		Percolator q-Value	Percolator PEP
	FALSE	Sequest HT (A2)	Unambiguous	[K].QmVVccNK.[M]	M2(Oxidation); C5(Carbamidomethyl); C6(Carbamidomethyl)	1	Tb927.10.2110:mRNA-p1	Tb927.10.2110:mRNA-p1	0	2	0.373	0	1	1	527.728	1054.45	1054.45	0.29	0.00016	HCD (High Energy Collision Dissociation)	MS2	4.15876	35	6.3437	2721	20210602_SC_TB_C82_1.raw	F1	1.85	1		0.003035	0.01202
	FALSE	Sequest HT (A2)	Unambiguous	[K].QmVVccNK.[M]	M2(Oxidation); C5(Carbamidomethyl); C6(Carbamidomethyl)	1	Tb927.10.2110:mRNA-p1	Tb927.10.2110:mRNA-p1	0	2	0.4541	0	1	1	527.728	1054.45	1054.45	0.17	9e-05	HCD (High Energy Collision Dissociation)	MS2	0	32.659	6.597	2808	20210602_SC_TB_C82_1.raw	F1	2.07	1		0.003035	0.01059
	FALSE	Sequest HT (A2)	Unambiguous	[K].QmVVccNK.[M]	M2(Oxidation); C5(Carbamidomethyl); C6(Carbamidomethyl)	1	Tb927.10.2110:mRNA-p1	Tb927.10.2110:mRNA-p1	0	2	0.3032	0	1	1	527.728	1054.45	1054.45	0.27	0.00014	HCD (High Energy Collision Dissociation)	MS2	4.03263	35	6.8498	2897	20210602_SC_TB_C82_1.raw	F1	1.88	1		0.003035	0.009927
	FALSE	Sequest HT (A2)	Unambiguous	[K].SGDAAIVR.[M]		1	Tb927.10.2110:mRNA-p1	Tb927.10.2110:mRNA-p1	0	2	0.125	0	1	1	394.717	788.426	788.426	-0.42	-0.00017	HCD (High Energy Collision Dissociation)	MS2	55.9705	35	9.9164	4033	20210602_SC_TB_C82_1.raw	F1	1.6	1		0.009414	0.07369
	FALSE	Sequest HT (A2)	Unambiguous	[K].mDDKTVNYGQER.[Y]	M1(Oxidation)	1	Tb927.10.2110:mRNA-p1	Tb927.10.2110:mRNA-p1	1	3	0.0905	0	1	1	491.221	1471.65	1471.65	-0.56	-0.00028	HCD (High Energy Collision Dissociation)	MS2	10.4159	35	9.9885	4059	20210602_SC_TB_C82_1.raw	F1	2.32	1		0.004342	0.02312
	FALSE	Sequest HT (A2)	Unambiguous	[K].SGDAAIVR.[M]		1	Tb927.10.2110:mRNA-p1	Tb927.10.2110:mRNA-p1	0	2	0.2554	0	1	1	394.716	788.425	788.426	-1.13	-0.00045	HCD (High Energy Collision Dissociation)	MS2	36.1521	15.631	10.1724	4126	20210602_SC_TB_C82_1.raw	F1	2.31	1		0.001164	0.004039
	FALSE	Sequest HT (A2)	Unambiguous	[K].SGDAAIVR.[M]		1	Tb927.10.2110:mRNA-p1	Tb927.10.2110:mRNA-p1	0	2	0.257	0	1	1	394.716	788.426	788.426	-0.75	-0.0003	HCD (High Energy Collision Dissociation)	MS2	40.8373	9.544	10.4288	4219	20210602_SC_TB_C82_1.raw	F1	2.14	1		0.004394	0.03452
	FALSE	Sequest HT (A2)	Unambiguous	[F].TIIDAPGHR.[D]		1	Tb927.10.2110:mRNA-p1	Tb927.10.2110:mRNA-p1	0	2	0.3786	0	1	1	490.269	979.53	979.532	-1.52	-0.00074	HCD (High Energy Collision Dissociation)	MS2	27.0704	11.097	15.7187	6475	20210602_SC_TB_C82_1.raw	F1	2.06	1		0.001164	0.00449
	FALSE	Sequest HT (A2)	Unambiguous	[I].IDAPGHR.[D]		1	Tb927.10.2110:mRNA-p1	Tb927.10.2110:mRNA-p1	0	2	0.1329	0	1	1	383.204	765.4	765.4	-0.19	-7e-05	HCD (High Energy Collision Dissociation)	MS2	19.1983	35	15.7709	6492	20210602_SC_TB_C82_1.raw	F1	1.58	1		0.005143	0.05475
	FALSE	Sequest HT (A2)	Unambiguous	[K].STATGHLIYK.[C]		1	Tb927.10.2110:mRNA-p1	Tb927.10.2110:mRNA-p1	0	2	0.411	0	1	1	545.798	1090.59	1090.59	-0.02	-1e-05	HCD (High Energy Collision Dissociation)	MS2	38.8419	22.215	16.5501	6887	20210602_SC_TB_C82_1.raw	F1	2.19	1		0.001164	0.005225
	FALSE	Sequest HT (A2)	Unambiguous	[K].STATGHLIYK.[C]		1	Tb927.10.2110:mRNA-p1	Tb927.10.2110:mRNA-p1	0	2	0.5146	0	1	1	545.798	1090.59	1090.59	-0.13	-7e-05	HCD (High Energy Collision Dissociation)	MS2	11.7268	5.451	16.8038	7010	20210602_SC_TB_C82_1.raw	F1	3.09	1		0.001164	0.0002123
	FALSE	Sequest HT (A2)	Unambiguous	[K].VHmNLVVVGHVDAGK.[S]	M3(Oxidation)	1	Tb927.10.2110:mRNA-p1	Tb927.10.2110:mRNA-p1	0	3	0.3735	0	1	1	530.952	1590.84	1590.84	-0.41	-0.00022	HCD (High Energy Collision Dissociation)	MS2	6.84379	16.903	26.4054	11845	20210602_SC_TB_C82_1.raw	F1	3.24	1		0.001164	0.0001083
	FALSE	Sequest HT (A2)	Unambiguous	[K].VHmNLVVVGHVDAGK.[S]	M3(Oxidation)	1	Tb927.10.2110:mRNA-p1	Tb927.10.2110:mRNA-p1	0	3	0.4907	0	1	1	530.953	1590.84	1590.84	1.33	0.0007	HCD (High Energy Collision Dissociation)	MS2	12.3242	10.911	26.6628	11986	20210602_SC_TB_C82_1.raw	F1	3.77	1		0.001164	1.374e-05
	FALSE	Sequest HT (A2)	Unambiguous	[K].VHmNLVVVGHVDAGK.[S]	M3(Oxidation)	1	Tb927.10.2110:mRNA-p1	Tb927.10.2110:mRNA-p1	0	3	0.2641	0	1	1	530.953	1590.84	1590.84	0.65	0.00034	HCD (High Energy Collision Dissociation)	MS2	7.2564	35	26.9186	12134	20210602_SC_TB_C82_1.raw	F1	2.84	1		0.001164	0.0002635
	FALSE	Sequest HT (A2)	Unambiguous	[K].VHmNLVVVGHVDAGK.[S]	M3(Oxidation)	1	Tb927.10.2110:mRNA-p1	Tb927.10.2110:mRNA-p1	0	3	0.4397	0	1	1	530.952	1590.84	1590.84	-0.5	-0.00026	HCD (High Energy Collision Dissociation)	MS2	18.484	35	27.172	12266	20210602_SC_TB_C82_1.raw	F1	2.82	1		0.001164	0.0001132
	FALSE	Sequest HT (A2)	Unambiguous	[K].VHmNLVVVGHVDAGK.[S]	M3(Oxidation)	1	Tb927.10.2110:mRNA-p1	Tb927.10.2110:mRNA-p1	0	3	0.0766	0	1	1	530.952	1590.84	1590.84	0.43	0.00023	HCD (High Energy Collision Dissociation)	MS2	11.823	35	27.4274	12411	20210602_SC_TB_C82_1.raw	F1	2.09	1		0.003035	0.01695
	FALSE	Sequest HT (A2)	Unambiguous	[K].VHmNLVVVGHVDAGK.[S]	M3(Oxidation)	1	Tb927.10.2110:mRNA-p1	Tb927.10.2110:mRNA-p1	0	3	0.1695	0	1	1	530.953	1590.84	1590.84	0.78	0.00042	HCD (High Energy Collision Dissociation)	MS2	16.0815	35	27.6882	12572	20210602_SC_TB_C82_1.raw	F1	2.36	1		0.007937	0.07126
	FALSE	Sequest HT (A2)	Unambiguous	[R].QTVAVGIIK.[A]		1	Tb927.10.2110:mRNA-p1	Tb927.10.2110:mRNA-p1	0	2	0.3766	0	1	1	464.795	928.583	928.583	0.35	0.00016	HCD (High Energy Collision Dissociation)	MS2	12.3521	7.059	34.202	16069	20210602_SC_TB_C82_1.raw	F1	2.39	1		0.003035	0.01057
	FALSE	Sequest HT (A2)	Unambiguous	[K].IGGIGTVPVGR.[V]		1	Tb927.10.2110:mRNA-p1	Tb927.10.2110:mRNA-p1	0	2	0.3625	0	1	1	513.309	1025.61	1025.61	1.41	0.00072	HCD (High Energy Collision Dissociation)	MS2	9.17033	2.581	35.1885	16581	20210602_SC_TB_C82_1.raw	F1	2.4	1		0.00293	0.008906
	FALSE	Sequest HT (A2)	Unambiguous	[K].IGGIGTVPVGR.[V]		1	Tb927.10.2110:mRNA-p1	Tb927.10.2110:mRNA-p1	0	2	0.2546	0	1	1	513.308	1025.61	1025.61	-0.49	-0.00025	HCD (High Energy Collision Dissociation)	MS2	0	35	35.4414	16682	20210602_SC_TB_C82_1.raw	F1	2.16	1		0.003035	0.009725
	FALSE	Sequest HT (A2)	Unambiguous	[R].LPLQDVYK.[I]		1	Tb927.10.2110:mRNA-p1	Tb927.10.2110:mRNA-p1	0	2	0.1823	0	1	1	488.279	975.551	975.551	0	0	HCD (High Energy Collision Dissociation)	MS2	44.6173	26.316	36.5195	17267	20210602_SC_TB_C82_1.raw	F1	1.92	1		0.003035	0.01207
	FALSE	Sequest HT (A2)	Unambiguous	[R].LPLQDVYK.[I]		1	Tb927.10.2110:mRNA-p1	Tb927.10.2110:mRNA-p1	0	2	0.3155	0	1	1	488.28	975.552	975.551	1.26	0.00061	HCD (High Energy Collision Dissociation)	MS2	12.3809	4.201	36.7705	17435	20210602_SC_TB_C82_1.raw	F1	2.06	1		0.00293	0.007782
	FALSE	Sequest HT (A2)	Unambiguous	[R].LPLQDVYK.[I]		1	Tb927.10.2110:mRNA-p1	Tb927.10.2110:mRNA-p1	0	2	0.1038	0	1	1	488.279	975.551	975.551	-0.36	-0.00017	HCD (High Energy Collision Dissociation)	MS2	26.6123	35	37.0264	17603	20210602_SC_TB_C82_1.raw	F1	1.83	1		0.002153	0.006523
	FALSE	Sequest HT (A2)	Unambiguous	[K].SIEmHHEQLAEATPGDNVGFNVK.[N]	M4(Oxidation)	1	Tb927.10.2110:mRNA-p1	Tb927.10.2110:mRNA-p1	0	3	0.5464	0	1	1	847.068	2539.19	2539.19	0.48	0.00041	HCD (High Energy Collision Dissociation)	MS2	13.8612	17.292	37.3073	17774	20210602_SC_TB_C82_1.raw	F1	3.88	1		0.001164	0.0001068
	FALSE	Sequest HT (A2)	Unambiguous	[K].SIEmHHEQLAEATPGDNVGFNVK.[N]	M4(Oxidation)	1	Tb927.10.2110:mRNA-p1	Tb927.10.2110:mRNA-p1	0	4	0.3869	0	1	1	635.553	2539.19	2539.19	0.22	0.00014	HCD (High Energy Collision Dissociation)	MS2	13.3322	10.292	37.3412	17792	20210602_SC_TB_C82_1.raw	F1	3.67	1		0.001164	0.002701
	FALSE	Sequest HT (A2)	Unambiguous	[K].YAWVLDK.[L]		1	Tb927.10.2110:mRNA-p1	Tb927.10.2110:mRNA-p1	0	2	0.2532	0	1	1	447.739	894.471	894.472	-1.15	-0.00051	HCD (High Energy Collision Dissociation)	MS2	36.063	13.791	40.524	20054	20210602_SC_TB_C82_1.raw	F1	1.54	1		0.004394	0.02735
	FALSE	Sequest HT (A2)	Unambiguous	[R].FVPISGWQGDNmIEK.[S]	M12(Oxidation)	1	Tb927.10.2110:mRNA-p1	Tb927.10.2110:mRNA-p1	0	2	0.2265	0	1	1	868.919	1736.83	1736.83	0.02	1e-05	HCD (High Energy Collision Dissociation)	MS2	47.2423	19.707	46.5001	24458	20210602_SC_TB_C82_1.raw	F1	2.34	1		0.001164	0.0005437
	FALSE	Sequest HT (A2)	Unambiguous	[R].VETGVmKPGDVVTFAPANVTTEVK.[S]	M6(Oxidation)	1	Tb927.10.2110:mRNA-p1	Tb927.10.2110:mRNA-p1	0	3	0.3575	0	1	1	835.768	2505.29	2505.29	-0.46	-0.00038	HCD (High Energy Collision Dissociation)	MS2	27.2757	35	46.5336	24491	20210602_SC_TB_C82_1.raw	F1	3.58	1		0.001164	4.861e-05
	FALSE	Sequest HT (A2)	Unambiguous	[R].mVPQKPmcVEVFNDYAPLGR.[F]	M1(Oxidation); M7(Oxidation); C8(Carbamidomethyl)	1	Tb927.10.2110:mRNA-p1	Tb927.10.2110:mRNA-p1	0	3	0.192	0	1	1	795.046	2383.12	2383.12	0	0	HCD (High Energy Collision Dissociation)	MS2	0	35	47.0853	24896	20210602_SC_TB_C82_1.raw	F1	2.24	1		0.001164	0.001775
	FALSE	Sequest HT (A2)	Unambiguous	[R].EHALLAFTLGVK.[Q]		1	Tb927.10.2110:mRNA-p1	Tb927.10.2110:mRNA-p1	0	2	0.526	0	1	1	649.877	1298.75	1298.75	-0.17	-0.00011	HCD (High Energy Collision Dissociation)	MS2	6.53953	35	50.952	27765	20210602_SC_TB_C82_1.raw	F1	3.27	1		0.001164	0.001528
FALSE	High	P13645	Keratin, type I cytoskeletal 10 OS=Homo sapiens GN=KRT10 PE=1 SV=6	0	37.463	23	15	18	12	584	58.8	5.21	35.64	15	cell death;cell differentiation;metabolic process	cytoplasm;cytoskeleton;cytosol;membrane;nucleus	structural molecule activity	Pf00038, Pf04111	3858	ENSG00000186395.7	KRT10	17	Formation of the cornified envelope	Staphylococcus aureus infection		4	High	1
	Checked	Identifying Node	PSM Ambiguity	Annotated Sequence	Modifications	# Proteins	Master Protein Accessions	Protein Accessions	# Missed Cleavages	Charge	DeltaScore	DeltaCn	Rank	Search Engine Rank	m/z [Da]	MH+ [Da]	Theo. MH+ [Da]	DeltaM [ppm]	Deltam/z [Da]	Activation Type	MS Order	Isolation Interference [%]	Ion Inject Time [ms]	RT [min]	First Scan	Spectrum File	File ID	XCorr	# Protein Groups		Percolator q-Value	Percolator PEP
	FALSE	Sequest HT (A2)	Unambiguous	[K].VTmQNLNDR.[L]	M3(Oxidation)	10	P13645; P08779	Q9Z2K1; P02533; Q7Z3Y7; P13645; Q148H6; Q7Z3Y9; Q7Z3Z0; Q3ZAW8; Q7Z3Y8; P08779	0	2	0.1923	0	1	1	553.766	1106.53	1106.53	-0.32	-0.00018	HCD (High Energy Collision Dissociation)	MS2	7.19358	27.088	8.5418	3508	20210602_SC_TB_C82_1.raw	F1	2.08	2		0.001164	0.005728
	FALSE	Sequest HT (A2)	Unambiguous	[Q].YEQLAEQNRK.[D]		1	P13645	P13645	1	2	0.4294	0	1	1	639.826	1278.64	1278.64	0.45	0.00029	HCD (High Energy Collision Dissociation)	MS2	20.3445	35	16.2482	6735	20210602_SC_TB_C82_1.raw	F1	1.77	1		0.003035	0.01472
	FALSE	Sequest HT (A2)	Unambiguous	[R].SLLEGEGSSGGGGR.[G]		1	P13645	P13645	0	2	0.4237	0	1	1	631.802	1262.6	1262.6	-0.54	-0.00034	HCD (High Energy Collision Dissociation)	MS2	8.07963	26.5	17.3973	7290	20210602_SC_TB_C82_1.raw	F1	2.62	1		0.001164	9.17e-05
	FALSE	Sequest HT (A2)	Unambiguous	[K].IKEWYEK.[H]		1	P13645	P13645	1	2	0.1776	0	1	1	498.264	995.52	995.52	0.26	0.00013	HCD (High Energy Collision Dissociation)	MS2	9.58138	35	18.8589	7992	20210602_SC_TB_C82_1.raw	F1	1.52	1		0.004394	0.03815
	FALSE	Sequest HT (A2)	Unambiguous	[R].LASYLDK.[V]		11	P13645; P35527; P08779	P02533; P08727; P13645; P05784; P19012; Q99456; Q04695; P19001; P35527; P08779; Q9QWL7	0	2	0.2337	0	1	1	405.224	809.44	809.44	0.08	3e-05	HCD (High Energy Collision Dissociation)	MS2	7.01737	11.533	19.5974	8375	20210602_SC_TB_C82_1.raw	F1	1.84	3		0.003035	0.0162
	FALSE	Sequest HT (A2)	Unambiguous	[R].LASYLDK.[V]		11	P13645; P35527; P08779	P02533; P08727; P13645; P05784; P19012; Q99456; Q04695; P19001; P35527; P08779; Q9QWL7	0	2	0.25	0	1	1	405.224	809.44	809.44	-0.43	-0.00017	HCD (High Energy Collision Dissociation)	MS2	4.00139	35	19.8524	8481	20210602_SC_TB_C82_1.raw	F1	1.8	3		0.004394	0.03106
	FALSE	Sequest HT (A2)	Unambiguous	[R].SQYEQLAEQNR.[K]		1	P13645	P13645	0	2	0.151	0	1	1	683.323	1365.64	1365.64	-0.37	-0.00026	HCD (High Energy Collision Dissociation)	MS2	0	35	20.4265	8769	20210602_SC_TB_C82_1.raw	F1	2.45	1		0.001164	0.001831
	FALSE	Sequest HT (A2)	Unambiguous	[KRH].LAADDFR.[ATILV]		26	P13645; P08779	Q14532; Q9Z2K1; O76015; O76013; P02533; Q15323; Q7Z3Y7; P08727; Q2M2I5; Q14525; P13645; Q92764; Q6IFX2; Q497I4; O77727; Q148H6; P05784; P19012; P02534; Q3ZAW8; Q04695; P19001; O76014; P08779; Q9QWL7; H-INV:HIT000015463	0	2	0.2328	0	1	1	404.203	807.4	807.4	0.03	1e-05	HCD (High Energy Collision Dissociation)	MS2	5.24485	14.136	21.4035	9274	20210602_SC_TB_C82_1.raw	F1	1.89	2		0.004632	0.04256
	FALSE	Sequest HT (A2)	Unambiguous	[R].LENEIQTYR.[S]		1	P13645	P13645	0	2	0.1496	0	1	1	583.296	1165.58	1165.58	-0.17	-0.0001	HCD (High Energy Collision Dissociation)	MS2	0	35	23.7516	10516	20210602_SC_TB_C82_1.raw	F1	2.34	1		0.001164	0.0005846
	FALSE	Sequest HT (A2)	Unambiguous	[R].ALEESNYELEGK.[I]		1	P13645	P13645	0	2	0.2618	0	1	1	691.328	1381.65	1381.65	1.08	0.00075	HCD (High Energy Collision Dissociation)	MS2	45.831	17.322	27.2584	12314	20210602_SC_TB_C82_1.raw	F1	2.33	1		0.001164	0.00376
	FALSE	Sequest HT (A2)	Unambiguous	[K].IRLENEIQTYR.[S]		1	P13645	P13645	1	3	0.2267	0	1	1	478.928	1434.77	1434.77	-0.61	-0.00029	HCD (High Energy Collision Dissociation)	MS2	8.65376	35	34.6427	16287	20210602_SC_TB_C82_1.raw	F1	2.25	1		0.006098	0.06169
	FALSE	Sequest HT (A2)	Unambiguous	[K].IRLENEIQTYR.[S]		1	P13645	P13645	1	2	0.3972	0	1	1	717.889	1434.77	1434.77	0.21	0.00015	HCD (High Energy Collision Dissociation)	MS2	3.39209	35	34.6564	16291	20210602_SC_TB_C82_1.raw	F1	2.87	1		0.003035	0.02023
	FALSE	Sequest HT (A2)	Unambiguous	[RH].QSVEADINGLR.[KR]		4	P13645	Q2M2I5; P13645; O77727; Q7Z3Y8	0	2	0.3333	0	1	1	601.312	1201.62	1201.62	-0.24	-0.00014	HCD (High Energy Collision Dissociation)	MS2	8.05517	33.031	34.9535	16457	20210602_SC_TB_C82_1.raw	F1	2.7	1		0.001164	0.0006006
	FALSE	Sequest HT (A2)	Unambiguous	[K].QSLEASLAETEGR.[Y]		1	P13645	P13645	0	2	0.5156	0	1	1	695.844	1390.68	1390.68	-0.49	-0.00034	HCD (High Energy Collision Dissociation)	MS2	3.39254	35	35.3312	16649	20210602_SC_TB_C82_1.raw	F1	3.2	1		0.001164	0.0002114
	FALSE	Sequest HT (A2)	Unambiguous	[KR].DAEAWFNEK.[S]		5	P13645	Q7Z3Y7; P13645; Q148H6; Q7Z3Z0; Q7Z3Y8	0	2	0.213	0	1	1	555.248	1109.49	1109.49	-0.5	-0.00028	HCD (High Energy Collision Dissociation)	MS2	52.4326	35	37.3419	17793	20210602_SC_TB_C82_1.raw	F1	1.69	1		0.004394	0.0246
	FALSE	Sequest HT (A2)	Unambiguous	[KR].DAEAWFNEK.[S]		5	P13645	Q7Z3Y7; P13645; Q148H6; Q7Z3Z0; Q7Z3Y8	0	2	0.3627	0	1	1	555.248	1109.49	1109.49	-0.49	-0.00027	HCD (High Energy Collision Dissociation)	MS2	8.43963	35	37.5963	17948	20210602_SC_TB_C82_1.raw	F1	2.04	1		0.001164	0.002265
	FALSE	Sequest HT (A2)	Unambiguous	[R].VLDELTLTK.[AT]		2	P13645	P13645; O77727	0	2	0.1611	0	1	1	516.303	1031.6	1031.6	0.55	0.00028	HCD (High Energy Collision Dissociation)	MS2	2.83546	25.309	39.9709	19641	20210602_SC_TB_C82_1.raw	F1	1.49	1		0.001164	0.003082
	FALSE	Sequest HT (A2)	Unambiguous	[Q].ISALEEQLQQIR.[A]		1	P13645	P13645	0	2	0.1469	0	1	1	714.397	1427.79	1427.79	0.4	0.00029	HCD (High Energy Collision Dissociation)	MS2	0	35	46.5732	24525	20210602_SC_TB_C82_1.raw	F1	1.77	1		0.004394	0.03803
FALSE	High	Tb927.9.12570	glycerol kinase, glycosomal	0	34.807	27	15	19	15	512	56.3	8.27	32.79	15												0	High	1
	Checked	Identifying Node	PSM Ambiguity	Annotated Sequence	Modifications	# Proteins	Master Protein Accessions	Protein Accessions	# Missed Cleavages	Charge	DeltaScore	DeltaCn	Rank	Search Engine Rank	m/z [Da]	MH+ [Da]	Theo. MH+ [Da]	DeltaM [ppm]	Deltam/z [Da]	Activation Type	MS Order	Isolation Interference [%]	Ion Inject Time [ms]	RT [min]	First Scan	Spectrum File	File ID	XCorr	# Protein Groups		Percolator q-Value	Percolator PEP
	FALSE	Sequest HT (A2)	Unambiguous	[K].TVSPSGSAmER.[E]	M9(Oxidation)	4	Tb927.9.12570:mRNA-p1	Tb927.9.12610:mRNA-p1; Tb927.9.12590:mRNA-p1 ; Tb927.9.12570:mRNA-p1; Tb927.9.12550:mRNA-p1	0	2	0.2042	0	1	1	569.263	1137.52	1137.52	-0.97	-0.00055	HCD (High Energy Collision Dissociation)	MS2	31.3408	26.329	6.9884	2943	20210602_SC_TB_C82_1.raw	F1	1.42	1		0.002153	0.006874
	FALSE	Sequest HT (A2)	Unambiguous	[K].YVGSIDQGTTSTR.[F]		4	Tb927.9.12570:mRNA-p1	Tb927.9.12610:mRNA-p1; Tb927.9.12590:mRNA-p1 ; Tb927.9.12570:mRNA-p1; Tb927.9.12550:mRNA-p1	0	2	0.5474	0	1	1	692.839	1384.67	1384.67	0.41	0.00029	HCD (High Energy Collision Dissociation)	MS2	6.32547	16.685	18.1943	7679	20210602_SC_TB_C82_1.raw	F1	3.27	1		0.001164	1.283e-05
	FALSE	Sequest HT (A2)	Unambiguous	[R].ETTVAWDR.[V]		4	Tb927.9.12570:mRNA-p1	Tb927.9.12610:mRNA-p1; Tb927.9.12590:mRNA-p1 ; Tb927.9.12570:mRNA-p1; Tb927.9.12550:mRNA-p1	0	2	0.0884	0	1	1	489.238	977.469	977.469	0.04	2e-05	HCD (High Energy Collision Dissociation)	MS2	37.9813	35	22.4314	9771	20210602_SC_TB_C82_1.raw	F1	2.15	1		0.00293	0.0073
	FALSE	Sequest HT (A2)	Unambiguous	[R].ETTVAWDR.[V]		4	Tb927.9.12570:mRNA-p1	Tb927.9.12610:mRNA-p1; Tb927.9.12590:mRNA-p1 ; Tb927.9.12570:mRNA-p1; Tb927.9.12550:mRNA-p1	0	2	0.044	0	1	1	489.238	977.469	977.469	0.31	0.00015	HCD (High Energy Collision Dissociation)	MS2	28.0605	35	22.6847	9909	20210602_SC_TB_C82_1.raw	F1	1.82	1		0.004342	0.02144
	FALSE	Sequest HT (A2)	Unambiguous	[R].KWSPELcEK.[L]	C7(Carbamidomethyl)	3	Tb927.9.12570:mRNA-p1	Tb927.9.12590:mRNA-p1 ; Tb927.9.12570:mRNA-p1; Tb927.9.12550:mRNA-p1	1	2	0.3666	0	1	1	588.79	1176.57	1176.57	0.13	8e-05	HCD (High Energy Collision Dissociation)	MS2	3.96541	35	23.0204	10099	20210602_SC_TB_C82_1.raw	F1	3.11	1		0.002153	0.007077
	FALSE	Sequest HT (A2)	Unambiguous	[R].GTIVGmTLK.[T]	M6(Oxidation)	4	Tb927.9.12570:mRNA-p1	Tb927.9.12610:mRNA-p1; Tb927.9.12590:mRNA-p1 ; Tb927.9.12570:mRNA-p1; Tb927.9.12550:mRNA-p1	0	2	0.268	0	1	1	468.265	935.523	935.523	0.35	0.00016	HCD (High Energy Collision Dissociation)	MS2	7.8053	26.321	24.4742	10852	20210602_SC_TB_C82_1.raw	F1	1.94	1		0.00293	0.00898
	FALSE	Sequest HT (A2)	Unambiguous	[K].KVTAELGGGDSmFASK.[I]	M12(Oxidation)	3	Tb927.9.12570:mRNA-p1	Tb927.9.12610:mRNA-p1; Tb927.9.12590:mRNA-p1 ; Tb927.9.12570:mRNA-p1	1	3	0.1399	0	1	1	538.6	1613.78	1613.78	0.43	0.00023	HCD (High Energy Collision Dissociation)	MS2	25.1476	32.395	25.5771	11433	20210602_SC_TB_C82_1.raw	F1	2.43	1		0.003035	0.02018
	FALSE	Sequest HT (A2)	Unambiguous	[R].EAmIAEWR.[E]	M3(Oxidation)	4	Tb927.9.12570:mRNA-p1	Tb927.9.12610:mRNA-p1; Tb927.9.12590:mRNA-p1 ; Tb927.9.12570:mRNA-p1; Tb927.9.12550:mRNA-p1	0	2	0.2099	0	1	1	511.242	1021.48	1021.48	0.41	0.00021	HCD (High Energy Collision Dissociation)	MS2	21.1914	35	28.8271	13144	20210602_SC_TB_C82_1.raw	F1	1.81	1		0.004394	0.03192
	FALSE	Sequest HT (A2)	Unambiguous	[K].AFVTDVTNASR.[T]		4	Tb927.9.12570:mRNA-p1	Tb927.9.12610:mRNA-p1; Tb927.9.12590:mRNA-p1 ; Tb927.9.12570:mRNA-p1; Tb927.9.12550:mRNA-p1	0	2	0.2086	0	1	1	590.802	1180.6	1180.6	0.04	2e-05	HCD (High Energy Collision Dissociation)	MS2	0	35	28.9412	13187	20210602_SC_TB_C82_1.raw	F1	1.63	1		0.005143	0.05599
	FALSE	Sequest HT (A2)	Unambiguous	[K].AFVTDVTNASR.[T]		4	Tb927.9.12570:mRNA-p1	Tb927.9.12610:mRNA-p1; Tb927.9.12590:mRNA-p1 ; Tb927.9.12570:mRNA-p1; Tb927.9.12550:mRNA-p1	0	2	0.4599	0	1	1	590.802	1180.6	1180.6	0.34	0.0002	HCD (High Energy Collision Dissociation)	MS2	3.84298	11.71	29.1961	13312	20210602_SC_TB_C82_1.raw	F1	2.37	1		0.00293	0.007262
	FALSE	Sequest HT (A2)	Unambiguous	[K].WSPELcEK.[L]	C6(Carbamidomethyl)	3	Tb927.9.12570:mRNA-p1	Tb927.9.12590:mRNA-p1 ; Tb927.9.12570:mRNA-p1; Tb927.9.12550:mRNA-p1	0	2	0.0068	0	1	1	524.742	1048.48	1048.48	-0.01	0	HCD (High Energy Collision Dissociation)	MS2	0	35	30.0492	13767	20210602_SC_TB_C82_1.raw	F1	1.48	1		0.003035	0.01552
	FALSE	Sequest HT (A2)	Unambiguous	[R].NmNLFSHITEcEK.[L]	M2(Oxidation); C11(Carbamidomethyl)	4	Tb927.9.12570:mRNA-p1	Tb927.9.12610:mRNA-p1; Tb927.9.12590:mRNA-p1 ; Tb927.9.12570:mRNA-p1; Tb927.9.12550:mRNA-p1	0	3	0.3668	0	1	1	546.913	1638.72	1638.73	-0.68	-0.00037	HCD (High Energy Collision Dissociation)	MS2	0	35	37.7679	18063	20210602_SC_TB_C82_1.raw	F1	2.89	1		0.001164	0.0008369
	FALSE	Sequest HT (A2)	Unambiguous	[K].IPmETLPEIR.[S]	M3(Oxidation)	4	Tb927.9.12570:mRNA-p1	Tb927.9.12610:mRNA-p1; Tb927.9.12590:mRNA-p1 ; Tb927.9.12570:mRNA-p1; Tb927.9.12550:mRNA-p1	0	2	0.038	0	1	1	607.826	1214.64	1214.64	-0.35	-0.00021	HCD (High Energy Collision Dissociation)	MS2	27.3378	35	41.4638	20688	20210602_SC_TB_C82_1.raw	F1	1.58	1		0.004632	0.05217
	FALSE	Sequest HT (A2)	Unambiguous	[R].DAGLNLSSLR.[V]		4	Tb927.9.12570:mRNA-p1	Tb927.9.12610:mRNA-p1; Tb927.9.12590:mRNA-p1 ; Tb927.9.12570:mRNA-p1; Tb927.9.12550:mRNA-p1	0	2	0.2857	0	1	1	523.285	1045.56	1045.56	-0.32	-0.00017	HCD (High Energy Collision Dissociation)	MS2	17.8226	21.864	42.2753	21294	20210602_SC_TB_C82_1.raw	F1	2.59	1		0.001164	0.0009858
	FALSE	Sequest HT (A2)	Unambiguous	[R].DAGLNLSSLR.[V]		4	Tb927.9.12570:mRNA-p1	Tb927.9.12610:mRNA-p1; Tb927.9.12590:mRNA-p1 ; Tb927.9.12570:mRNA-p1; Tb927.9.12550:mRNA-p1	0	2	0.0287	0	1	1	523.285	1045.56	1045.56	-1.04	-0.00054	HCD (High Energy Collision Dissociation)	MS2	49.6311	35	42.5565	21499	20210602_SC_TB_C82_1.raw	F1	1.74	1		0.007937	0.07182
	FALSE	Sequest HT (A2)	Unambiguous	[K].HGLLSTVGFQVGR.[D]		4	Tb927.9.12570:mRNA-p1	Tb927.9.12610:mRNA-p1; Tb927.9.12590:mRNA-p1 ; Tb927.9.12570:mRNA-p1; Tb927.9.12550:mRNA-p1	0	2	0.4249	0	1	1	685.88	1370.75	1370.75	-0.88	-0.0006	HCD (High Energy Collision Dissociation)	MS2	18.9865	35	45.0386	23267	20210602_SC_TB_C82_1.raw	F1	2.33	1		0.003035	0.0201
	FALSE	Sequest HT (A2)	Unambiguous	[NK].LKIPmETLPEIR.[S]	M5(Oxidation)	4	Tb927.9.12570:mRNA-p1	Tb927.9.12610:mRNA-p1; Tb927.9.12590:mRNA-p1 ; Tb927.9.12570:mRNA-p1; Tb927.9.12550:mRNA-p1	1	2	0.3941	0	1	1	728.416	1455.82	1455.82	0.45	0.00032	HCD (High Energy Collision Dissociation)	MS2	0	35	45.7537	23843	20210602_SC_TB_C82_1.raw	F1	2.69	1		0.001164	0.0003732
	FALSE	Sequest HT (A2)	Unambiguous	[R].FIIFDER.[Q]		4	Tb927.9.12570:mRNA-p1	Tb927.9.12610:mRNA-p1; Tb927.9.12590:mRNA-p1 ; Tb927.9.12570:mRNA-p1; Tb927.9.12550:mRNA-p1	0	2	0.2138	0	1	1	470.25	939.492	939.493	-1.52	-0.00071	HCD (High Energy Collision Dissociation)	MS2	27.2755	35	45.927	23986	20210602_SC_TB_C82_1.raw	F1	1.59	1		0.007937	0.06951
	FALSE	Sequest HT (A2)	Unambiguous	[R].FIIFDER.[Q]		4	Tb927.9.12570:mRNA-p1	Tb927.9.12610:mRNA-p1; Tb927.9.12590:mRNA-p1 ; Tb927.9.12570:mRNA-p1; Tb927.9.12550:mRNA-p1	0	2	0.172	0	1	1	470.25	939.492	939.493	-1.15	-0.00054	HCD (High Energy Collision Dissociation)	MS2	19.1526	32.135	46.1841	24195	20210602_SC_TB_C82_1.raw	F1	1.57	1		0.003035	0.01625
FALSE	High	P00761	Trypsin OS=Sus scrofa PE=1 SV=1	0	30.504	35	10	42	10	231	24.4	7.18	97.55	10	metabolic process	extracellular	catalytic activity;metal ion binding	Pf00089								0	High	1
	Checked	Identifying Node	PSM Ambiguity	Annotated Sequence	Modifications	# Proteins	Master Protein Accessions	Protein Accessions	# Missed Cleavages	Charge	DeltaScore	DeltaCn	Rank	Search Engine Rank	m/z [Da]	MH+ [Da]	Theo. MH+ [Da]	DeltaM [ppm]	Deltam/z [Da]	Activation Type	MS Order	Isolation Interference [%]	Ion Inject Time [ms]	RT [min]	First Scan	Spectrum File	File ID	XCorr	# Protein Groups		Percolator q-Value	Percolator PEP
	FALSE	Sequest HT (A2)	Unambiguous	[L].SSPATLNSR.[V]		1	P00761	P00761	0	2	0.2103	0	1	1	466.743	932.479	932.48	-0.12	-6e-05	HCD (High Energy Collision Dissociation)	MS2	21.3146	35	8.9499	3665	20210602_SC_TB_C82_1.raw	F1	1.95	1		0.003035	0.01356
	FALSE	Sequest HT (A2)	Unambiguous	[K].APVLSDSScK.[S]	C9(Carbamidomethyl)	1	P00761	P00761	0	2	0.1529	0	1	1	532.258	1063.51	1063.51	0.21	0.00011	HCD (High Energy Collision Dissociation)	MS2	14.7146	35	12.8399	5233	20210602_SC_TB_C82_1.raw	F1	1.57	1		0.004632	0.05407
	FALSE	Sequest HT (A2)	Unambiguous	[K].LSSPATLNSR.[V]		1	P00761	P00761	0	2	0.3146	0	1	1	523.285	1045.56	1045.56	-0.12	-7e-05	HCD (High Energy Collision Dissociation)	MS2	25.3473	6.038	19.8632	8487	20210602_SC_TB_C82_1.raw	F1	2.13	1		0.002153	0.006397
	FALSE	Sequest HT (A2)	Unambiguous	[S].PATLNSR.[V]		1	P00761	P00761	0	2	0.1186	0	1	1	379.711	758.415	758.416	-0.53	-0.0002	HCD (High Energy Collision Dissociation)	MS2	0	35	19.8887	8500	20210602_SC_TB_C82_1.raw	F1	1.94	1		0.004394	0.03198
	FALSE	Sequest HT (A2)	Unambiguous	[S].SPATLNSR.[V]		1	P00761	P00761	0	2	0.0847	0	1	1	423.227	845.447	845.448	-0.08	-3e-05	HCD (High Energy Collision Dissociation)	MS2	0	35	19.9054	8508	20210602_SC_TB_C82_1.raw	F1	2.36	1		0.001164	0.004317
	FALSE	Sequest HT (A2)	Unambiguous	[K].LSSPATLNSR.[V]		1	P00761	P00761	0	2	0.4837	0	1	1	523.286	1045.57	1045.56	1.41	0.00074	HCD (High Energy Collision Dissociation)	MS2	10.568	0.38	20.1181	8596	20210602_SC_TB_C82_1.raw	F1	2.46	1		0.001164	0.003482
	FALSE	Sequest HT (A2)	Unambiguous	[S].PATLNSR.[V]		1	P00761	P00761	0	2	0.1651	0	1	1	379.711	758.415	758.416	-0.67	-0.00025	HCD (High Energy Collision Dissociation)	MS2	0	27.115	20.143	8611	20210602_SC_TB_C82_1.raw	F1	2.12	1		0.003035	0.01525
	FALSE	Sequest HT (A2)	Unambiguous	[S].SPATLNSR.[V]		1	P00761	P00761	0	2	0.1128	0	1	1	423.227	845.447	845.448	-0.5	-0.00021	HCD (High Energy Collision Dissociation)	MS2	4.40613	35	20.1609	8619	20210602_SC_TB_C82_1.raw	F1	2.66	1		0.004394	0.03074
	FALSE	Sequest HT (A2)	Unambiguous	[K].LSSPATLNSR.[V]		1	P00761	P00761	0	2	0.4936	0	1	1	523.285	1045.56	1045.56	0.03	1e-05	HCD (High Energy Collision Dissociation)	MS2	3.54124	21.313	20.3726	8742	20210602_SC_TB_C82_1.raw	F1	2.33	1		0.001164	0.0008514
	FALSE	Sequest HT (A2)	Unambiguous	[K].LSSPATLNSR.[V]		1	P00761	P00761	0	2	0.3695	0	1	1	523.285	1045.56	1045.56	-0.4	-0.00021	HCD (High Energy Collision Dissociation)	MS2	38.8788	35	20.9819	9068	20210602_SC_TB_C82_1.raw	F1	2.03	1		0.001164	0.0008564
	FALSE	Sequest HT (A2)	Unambiguous	[K].LSSPATLNSR.[V]		1	P00761	P00761	0	2	0.3263	0	1	1	523.285	1045.56	1045.56	-0.73	-0.00038	HCD (High Energy Collision Dissociation)	MS2	49.4239	35	21.2352	9186	20210602_SC_TB_C82_1.raw	F1	1.9	1		0.001164	0.001354
	FALSE	Sequest HT (A2)	Unambiguous	[K].LSSPATLNSR.[V]		1	P00761	P00761	0	2	0.2732	0	1	1	523.285	1045.56	1045.56	-0.24	-0.00012	HCD (High Energy Collision Dissociation)	MS2	22.7307	35	21.4903	9319	20210602_SC_TB_C82_1.raw	F1	2.05	1		0.001164	0.003877
	FALSE	Sequest HT (A2)	Unambiguous	[R].VATVSLPR.[S]		1	P00761	P00761	0	2	0.1265	0	1	1	421.758	842.51	842.509	0.22	9e-05	HCD (High Energy Collision Dissociation)	MS2	2.81562	30.113	28.517	13006	20210602_SC_TB_C82_1.raw	F1	1.66	1		0.003035	0.01918
	FALSE	Sequest HT (A2)	Unambiguous	[R].VATVSLPR.[S]		1	P00761	P00761	0	2	0.155	0	1	1	421.759	842.511	842.509	1.45	0.00061	HCD (High Energy Collision Dissociation)	MS2	12.6113	0.233	28.769	13125	20210602_SC_TB_C82_1.raw	F1	2	1		0.003035	0.0194
	FALSE	Sequest HT (A2)	Unambiguous	[R].VATVSLPR.[S]		1	P00761	P00761	0	2	0.137	0	1	1	421.759	842.511	842.509	1.59	0.00067	HCD (High Energy Collision Dissociation)	MS2	10.0333	1.272	29.0259	13227	20210602_SC_TB_C82_1.raw	F1	2.19	1		0.003035	0.01077
	FALSE	Sequest HT (A2)	Unambiguous	[R].VATVSLPR.[S]		1	P00761	P00761	0	2	0.1675	0	1	1	421.758	842.509	842.509	-0.3	-0.00013	HCD (High Energy Collision Dissociation)	MS2	9.22864	10.587	29.282	13358	20210602_SC_TB_C82_1.raw	F1	1.91	1		0.001164	0.005171
	FALSE	Sequest HT (A2)	Unambiguous	[R].VATVSLPR.[S]		1	P00761	P00761	0	2	0.1016	0	1	1	421.758	842.509	842.509	-0.23	-0.0001	HCD (High Energy Collision Dissociation)	MS2	13.0113	20.535	29.5359	13492	20210602_SC_TB_C82_1.raw	F1	1.87	1		0.002153	0.006011
	FALSE	Sequest HT (A2)	Unambiguous	[R].VATVSLPR.[S]		1	P00761	P00761	0	2	0.0361	0	1	1	421.758	842.509	842.509	-0.17	-7e-05	HCD (High Energy Collision Dissociation)	MS2	10.4532	28.738	29.7868	13632	20210602_SC_TB_C82_1.raw	F1	1.66	1		0.003035	0.01057
	FALSE	Sequest HT (A2)	Unambiguous	[R].VATVSLPR.[S]		1	P00761	P00761	0	2	0.0785	0	1	1	421.759	842.51	842.509	0.4	0.00017	HCD (High Energy Collision Dissociation)	MS2	13.8681	35	30.0428	13762	20210602_SC_TB_C82_1.raw	F1	1.91	1		0.004342	0.02128
	FALSE	Sequest HT (A2)	Unambiguous	[R].VATVSLPR.[S]		1	P00761	P00761	0	2	0.1457	0	1	1	421.758	842.509	842.509	-0.19	-8e-05	HCD (High Energy Collision Dissociation)	MS2	0	35	30.2941	13920	20210602_SC_TB_C82_1.raw	F1	1.51	1		0.004394	0.028
	FALSE	Sequest HT (A2)	Unambiguous	[R].VATVSLPR.[S]		1	P00761	P00761	0	2	0.0688	0	1	1	421.758	842.509	842.509	-0.21	-9e-05	HCD (High Energy Collision Dissociation)	MS2	5.93601	35	30.7996	14209	20210602_SC_TB_C82_1.raw	F1	1.89	1		0.003035	0.01171
	FALSE	Sequest HT (A2)	Unambiguous	[R].VATVSLPR.[S]		1	P00761	P00761	0	2	0.0619	0	1	1	421.758	842.509	842.509	-0.65	-0.00028	HCD (High Energy Collision Dissociation)	MS2	6.17746	35	31.0565	14346	20210602_SC_TB_C82_1.raw	F1	1.94	1		0.004394	0.02706
	FALSE	Sequest HT (A2)	Unambiguous	[R].VATVSLPR.[S]		1	P00761	P00761	0	2	0.1134	0	1	1	421.758	842.509	842.509	0.06	2e-05	HCD (High Energy Collision Dissociation)	MS2	0	35	31.3614	14503	20210602_SC_TB_C82_1.raw	F1	1.94	1		0.001164	0.005069
	FALSE	Sequest HT (A2)	Unambiguous	[R].VATVSLPR.[S]		1	P00761	P00761	0	2	0.0184	0	1	1	421.758	842.51	842.509	0.19	8e-05	HCD (High Energy Collision Dissociation)	MS2	46.9624	35	31.6143	14598	20210602_SC_TB_C82_1.raw	F1	1.63	1		0.004632	0.04694
	FALSE	Sequest HT (A2)	Unambiguous	[R].VATVSLPR.[S]		1	P00761	P00761	0	2	0.1167	0	1	1	421.758	842.509	842.509	-0.63	-0.00027	HCD (High Energy Collision Dissociation)	MS2	24.4504	35	32.1315	14906	20210602_SC_TB_C82_1.raw	F1	1.8	1		0.001164	0.004499
	FALSE	Sequest HT (A2)	Unambiguous	[R].VATVSLPR.[S]		1	P00761	P00761	0	2	0.0064	0	1	1	421.758	842.509	842.509	-0.75	-0.00032	HCD (High Energy Collision Dissociation)	MS2	36.383	35	33.4995	15662	20210602_SC_TB_C82_1.raw	F1	1.57	1		0.004394	0.02957
	FALSE	Sequest HT (A2)	Unambiguous	[R].LGEHNIDVLEGNEQFINAAK.[I]		1	P00761	P00761	0	2	0.4531	0	1	1	1106.06	2211.11	2211.1	0.55	0.00061	HCD (High Energy Collision Dissociation)	MS2	0	35	47.5728	25278	20210602_SC_TB_C82_1.raw	F1	2.56	1		0.003035	0.01637
	FALSE	Sequest HT (A2)	Unambiguous	[R].LGEHNIDVLEGNEQFINAAK.[I]		1	P00761	P00761	0	3	0.4268	0	1	1	737.708	2211.11	2211.1	2.01	0.00148	HCD (High Energy Collision Dissociation)	MS2	73.524	0.256	47.6702	25336	20210602_SC_TB_C82_1.raw	F1	4.03	1		0.001164	1.909e-05
	FALSE	Sequest HT (A2)	Unambiguous	[R].LGEHNIDVLEGNEQFINAAK.[I]		1	P00761	P00761	0	2	0.4988	0	1	1	1106.06	2211.1	2211.1	0.11	0.00012	HCD (High Energy Collision Dissociation)	MS2	0	35	47.832	25451	20210602_SC_TB_C82_1.raw	F1	4.07	1		0.001164	3.583e-05
	FALSE	Sequest HT (A2)	Unambiguous	[R].LGEHNIDVLEGNEQFINAAK.[I]		1	P00761	P00761	0	3	0.4441	0	1	1	737.707	2211.11	2211.1	1.42	0.00105	HCD (High Energy Collision Dissociation)	MS2	11.2488	7.761	47.9238	25523	20210602_SC_TB_C82_1.raw	F1	3.31	1		0.001164	6.03e-05
	FALSE	Sequest HT (A2)	Unambiguous	[R].LGEHNIDVLEGNEQFINAAK.[I]		1	P00761	P00761	0	3	0.3703	0	1	1	737.707	2211.11	2211.1	1.09	0.0008	HCD (High Energy Collision Dissociation)	MS2	14.9796	20.182	48.1792	25712	20210602_SC_TB_C82_1.raw	F1	3.43	1		0.001164	9.656e-05
	FALSE	Sequest HT (A2)	Unambiguous	[R].LGEHNIDVLEGNEQFINAAK.[I]		1	P00761	P00761	0	3	0.4177	0	1	1	737.706	2211.1	2211.1	0.35	0.00026	HCD (High Energy Collision Dissociation)	MS2	12.4286	17.519	48.4327	25906	20210602_SC_TB_C82_1.raw	F1	3.16	1		0.002153	0.007017
	FALSE	Sequest HT (A2)	Unambiguous	[R].LGEHNIDVLEGNEQFINAAK.[I]		1	P00761	P00761	0	3	0.2241	0	1	1	737.706	2211.1	2211.1	0.11	8e-05	HCD (High Energy Collision Dissociation)	MS2	12.5565	35	48.9413	26280	20210602_SC_TB_C82_1.raw	F1	2.9	1		0.001164	0.005286
	FALSE	Sequest HT (A2)	Unambiguous	[R].LGEHNIDVLEGNEQFIN.[A]		1	P00761	P00761	0	2	0.3049	0	1	1	970.971	1940.94	1940.93	0.26	0.00025	HCD (High Energy Collision Dissociation)	MS2	34.1109	35	49.1093	26408	20210602_SC_TB_C82_1.raw	F1	2.23	1		0.003035	0.01938
	FALSE	Sequest HT (A2)	Unambiguous	[R].LGEHNIDVLEGNEQFINAAK.[I]		1	P00761	P00761	0	3	0.2044	0	1	1	737.706	2211.1	2211.1	0.28	0.00021	HCD (High Energy Collision Dissociation)	MS2	7.02648	35	49.1978	26472	20210602_SC_TB_C82_1.raw	F1	2.74	1		0.001164	0.004965
	FALSE	Sequest HT (A2)	Unambiguous	[K].SSGSSYPSLLQcLK.[A]	C12(Carbamidomethyl)	1	P00761	P00761	0	2	0.4928	0	1	1	763.879	1526.75	1526.75	-0.14	-0.0001	HCD (High Energy Collision Dissociation)	MS2	5.58654	35	49.3108	26561	20210602_SC_TB_C82_1.raw	F1	2.76	1		0.001164	0.0009015
	FALSE	Sequest HT (A2)	Unambiguous	[R].LGEHNIDVLEGNEQFINAAK.[I]		1	P00761	P00761	0	3	0.3137	0	1	1	737.706	2211.1	2211.1	0.13	0.0001	HCD (High Energy Collision Dissociation)	MS2	84.2418	25.777	49.4514	26658	20210602_SC_TB_C82_1.raw	F1	3.57	1		0.00293	0.009223
	FALSE	Sequest HT (A2)	Unambiguous	[R].LGEHNIDVLEGNEQFINAAK.[I]		1	P00761	P00761	0	3	0.2337	0	1	1	737.706	2211.1	2211.1	-0.02	-1e-05	HCD (High Energy Collision Dissociation)	MS2	36.2388	35	49.7056	26853	20210602_SC_TB_C82_1.raw	F1	2.91	1		0.003035	0.01885
	FALSE	Sequest HT (A2)	Unambiguous	[K].IITHPNFNGNTLDNDImLIK.[L]	M17(Oxidation)	1	P00761	P00761	0	3	0.2562	0	1	1	767.063	2299.18	2299.18	0.07	6e-05	HCD (High Energy Collision Dissociation)	MS2	8.38654	26.264	51.2972	28017	20210602_SC_TB_C82_1.raw	F1	3.24	1		0.001164	0.005016
	FALSE	Sequest HT (A2)	Unambiguous	[K].IITHPNFNGNTLDNDImLIK.[L]	M17(Oxidation)	1	P00761	P00761	0	3	0.3228	0	1	1	767.064	2299.18	2299.18	0.82	0.00063	HCD (High Energy Collision Dissociation)	MS2	9.73511	6.993	51.5487	28181	20210602_SC_TB_C82_1.raw	F1	4.12	1		0.001164	0.0005229
	FALSE	Sequest HT (A2)	Unambiguous	[K].IITHPNFNGNTLDNDImLIK.[L]	M17(Oxidation)	1	P00761	P00761	0	3	0.2972	0	1	1	767.063	2299.18	2299.18	0.13	0.0001	HCD (High Energy Collision Dissociation)	MS2	21.6226	17.667	51.806	28359	20210602_SC_TB_C82_1.raw	F1	2.86	1		0.001164	0.0001417
	FALSE	Sequest HT (A2)	Unambiguous	[K].IITHPNFNGNTLDNDImLIK.[L]	M17(Oxidation)	1	P00761	P00761	0	3	1	0	1	1	767.064	2299.18	2299.18	0.48	0.00037	HCD (High Energy Collision Dissociation)	MS2	10.9827	35	52.0627	28535	20210602_SC_TB_C82_1.raw	F1	3.33	1		0.004394	0.02569
FALSE	High	Tb927.11.10550	hypothetical protein, conserved	0	29.912	20	14	19	14	826	90.5	5.9	38.34	14												0	High	1
	Checked	Identifying Node	PSM Ambiguity	Annotated Sequence	Modifications	# Proteins	Master Protein Accessions	Protein Accessions	# Missed Cleavages	Charge	DeltaScore	DeltaCn	Rank	Search Engine Rank	m/z [Da]	MH+ [Da]	Theo. MH+ [Da]	DeltaM [ppm]	Deltam/z [Da]	Activation Type	MS Order	Isolation Interference [%]	Ion Inject Time [ms]	RT [min]	First Scan	Spectrum File	File ID	XCorr	# Protein Groups		Percolator q-Value	Percolator PEP
	FALSE	Sequest HT (A2)	Unambiguous	[R].VVGANAESmR.[L]	M9(Oxidation)	1	Tb927.11.10550:mRNA-p1	Tb927.11.10550:mRNA-p1	0	2	0.2484	0	1	1	525.256	1049.5	1049.5	0.29	0.00015	HCD (High Energy Collision Dissociation)	MS2	0	35	7.6412	3175	20210602_SC_TB_C82_1.raw	F1	1.53	1		0.004394	0.02999
	FALSE	Sequest HT (A2)	Unambiguous	[R].ADDASPmcISGAK.[W]	M7(Oxidation); C8(Carbamidomethyl)	1	Tb927.11.10550:mRNA-p1	Tb927.11.10550:mRNA-p1	0	2	0.267	0	1	1	669.787	1338.57	1338.57	-0.06	-4e-05	HCD (High Energy Collision Dissociation)	MS2	54.112	31.129	14.0788	5734	20210602_SC_TB_C82_1.raw	F1	1.91	1		0.004632	0.04312
	FALSE	Sequest HT (A2)	Unambiguous	[R].ADDASPmcISGAK.[W]	M7(Oxidation); C8(Carbamidomethyl)	1	Tb927.11.10550:mRNA-p1	Tb927.11.10550:mRNA-p1	0	2	0.3351	0	1	1	669.787	1338.57	1338.57	0.03	2e-05	HCD (High Energy Collision Dissociation)	MS2	8.49447	13.213	14.3313	5832	20210602_SC_TB_C82_1.raw	F1	1.85	1		0.001164	0.00213
	FALSE	Sequest HT (A2)	Unambiguous	[R].ADDASPmcISGAK.[W]	M7(Oxidation); C8(Carbamidomethyl)	1	Tb927.11.10550:mRNA-p1	Tb927.11.10550:mRNA-p1	0	2	0.4976	0	1	1	669.787	1338.57	1338.57	-0.25	-0.00017	HCD (High Energy Collision Dissociation)	MS2	26.6371	12.95	14.588	5950	20210602_SC_TB_C82_1.raw	F1	2.05	1		0.001164	0.004512
	FALSE	Sequest HT (A2)	Unambiguous	[R].ADDASPmcISGAK.[W]	M7(Oxidation); C8(Carbamidomethyl)	1	Tb927.11.10550:mRNA-p1	Tb927.11.10550:mRNA-p1	0	2	0.3314	0	1	1	669.787	1338.57	1338.57	0.21	0.00014	HCD (High Energy Collision Dissociation)	MS2	18.4159	35	14.843	6061	20210602_SC_TB_C82_1.raw	F1	1.72	1		0.004632	0.04857
	FALSE	Sequest HT (A2)	Unambiguous	[R].ADDASPmcISGAK.[W]	M7(Oxidation); C8(Carbamidomethyl)	1	Tb927.11.10550:mRNA-p1	Tb927.11.10550:mRNA-p1	0	2	0.3191	0	1	1	669.787	1338.57	1338.57	-0.07	-4e-05	HCD (High Energy Collision Dissociation)	MS2	38.3103	35	15.0959	6179	20210602_SC_TB_C82_1.raw	F1	1.88	1		0.00293	0.008994
	FALSE	Sequest HT (A2)	Unambiguous	[K].EGEQTTSDcSEGHHITAFSGR.[N]	C9(Carbamidomethyl)	1	Tb927.11.10550:mRNA-p1	Tb927.11.10550:mRNA-p1	0	3	0.1033	0	1	1	769.33	2305.98	2305.97	0.57	0.00044	HCD (High Energy Collision Dissociation)	MS2	28.4031	35	20.4146	8762	20210602_SC_TB_C82_1.raw	F1	2.42	1		0.001164	0.001245
	FALSE	Sequest HT (A2)	Unambiguous	[K].FmAcLER.[E]	M2(Oxidation); C4(Carbamidomethyl)	1	Tb927.11.10550:mRNA-p1	Tb927.11.10550:mRNA-p1	0	2	0.2121	0	1	1	471.712	942.417	942.417	-0.68	-0.00032	HCD (High Energy Collision Dissociation)	MS2	7.99997	35	23.027	10103	20210602_SC_TB_C82_1.raw	F1	1.65	1		0.004394	0.02896
	FALSE	Sequest HT (A2)	Unambiguous	[R].VSALNNLQcR.[Q]	C9(Carbamidomethyl)	1	Tb927.11.10550:mRNA-p1	Tb927.11.10550:mRNA-p1	0	2	0.2133	0	1	1	587.804	1174.6	1174.6	0.54	0.00032	HCD (High Energy Collision Dissociation)	MS2	0	35	25.3061	11305	20210602_SC_TB_C82_1.raw	F1	2.11	1		0.001164	0.005573
	FALSE	Sequest HT (A2)	Unambiguous	[R].VSALNNLQcR.[Q]	C9(Carbamidomethyl)	1	Tb927.11.10550:mRNA-p1	Tb927.11.10550:mRNA-p1	0	2	0.3172	0	1	1	587.804	1174.6	1174.6	0.25	0.00015	HCD (High Energy Collision Dissociation)	MS2	0	35	25.558	11423	20210602_SC_TB_C82_1.raw	F1	2.27	1		0.001164	0.002951
	FALSE	Sequest HT (A2)	Unambiguous	[R].FPcSVcGEVEK.[N]	C3(Carbamidomethyl); C6(Carbamidomethyl)	1	Tb927.11.10550:mRNA-p1	Tb927.11.10550:mRNA-p1	0	2	0.3374	0	1	1	656.289	1311.57	1311.57	-0.26	-0.00017	HCD (High Energy Collision Dissociation)	MS2	4.5125	35	29.1566	13295	20210602_SC_TB_C82_1.raw	F1	2.46	1		0.00293	0.0078
	FALSE	Sequest HT (A2)	Unambiguous	[T].EYLPPPSYR.[F]		1	Tb927.11.10550:mRNA-p1	Tb927.11.10550:mRNA-p1	0	2	0.1852	0	1	1	561.285	1121.56	1121.56	-0.2	-0.00011	HCD (High Energy Collision Dissociation)	MS2	4.17473	35	30.1638	13850	20210602_SC_TB_C82_1.raw	F1	1.62	1		0.004632	0.05109
	FALSE	Sequest HT (A2)	Unambiguous	[R].mTYLNLR.[C]	M1(Oxidation)	1	Tb927.11.10550:mRNA-p1	Tb927.11.10550:mRNA-p1	0	2	0.0539	0	1	1	463.742	926.476	926.476	-0.63	-0.00029	HCD (High Energy Collision Dissociation)	MS2	0	35	31.4656	14535	20210602_SC_TB_C82_1.raw	F1	1.67	1		0.003035	0.01868
	FALSE	Sequest HT (A2)	Unambiguous	[R].SIYIVDEPNK.[A]		1	Tb927.11.10550:mRNA-p1	Tb927.11.10550:mRNA-p1	0	2	0.2739	0	1	1	589.309	1177.61	1177.61	0.53	0.00031	HCD (High Energy Collision Dissociation)	MS2	21.2867	35	33.0959	15439	20210602_SC_TB_C82_1.raw	F1	2.3	1		0.001164	0.000266
	FALSE	Sequest HT (A2)	Unambiguous	[K].ScINLIQcSR.[M]	C2(Carbamidomethyl); C8(Carbamidomethyl)	1	Tb927.11.10550:mRNA-p1	Tb927.11.10550:mRNA-p1	0	2	0.2864	0	1	1	625.803	1250.6	1250.6	0.24	0.00015	HCD (High Energy Collision Dissociation)	MS2	29.2963	35	33.6783	15752	20210602_SC_TB_C82_1.raw	F1	2.2	1		0.001164	0.002708
	FALSE	Sequest HT (A2)	Unambiguous	[R].TSAALcIIPSQRPAQTQIGETSPDFKK.[S]	C6(Carbamidomethyl)	1	Tb927.11.10550:mRNA-p1	Tb927.11.10550:mRNA-p1	1	4	0.4163	0	1	1	736.885	2944.52	2944.52	-0.14	-0.0001	HCD (High Energy Collision Dissociation)	MS2	21.7417	35	44.2153	22757	20210602_SC_TB_C82_1.raw	F1	4.06	1		0.001164	0.001961
	FALSE	Sequest HT (A2)	Unambiguous	[R].GRDGLELLLR.[G]		1	Tb927.11.10550:mRNA-p1	Tb927.11.10550:mRNA-p1	1	2	0.1324	0	1	1	571.338	1141.67	1141.67	-0.8	-0.00046	HCD (High Energy Collision Dissociation)	MS2	0	35	45.6879	23796	20210602_SC_TB_C82_1.raw	F1	2.19	1		0.003035	0.01211
	FALSE	Sequest HT (A2)	Unambiguous	[K].WALGLTSDNmYPSTcR.[L]	M10(Oxidation); C15(Carbamidomethyl)	1	Tb927.11.10550:mRNA-p1	Tb927.11.10550:mRNA-p1	0	2	0.125	0	1	1	944.422	1887.84	1887.84	0.27	0.00026	HCD (High Energy Collision Dissociation)	MS2	53.6068	24.077	46.7306	24645	20210602_SC_TB_C82_1.raw	F1	1.84	1		0.005143	0.05707
	FALSE	Sequest HT (A2)	Unambiguous	[R].LSLSLFSR.[N]		1	Tb927.11.10550:mRNA-p1	Tb927.11.10550:mRNA-p1	0	2	0.2009	0	1	1	461.771	922.535	922.536	-0.5	-0.00023	HCD (High Energy Collision Dissociation)	MS2	20.7654	35	50.4663	27429	20210602_SC_TB_C82_1.raw	F1	2.14	1		0.004394	0.02482
FALSE	High	P13647	Keratin, type II cytoskeletal 5 OS=Homo sapiens GN=KRT5 PE=1 SV=3	0	26.006	17	11	13	7	590	62.3	7.74	21.43	11	cell death;cell organization and biogenesis;metabolic process	cytoplasm;cytosol;membrane;mitochondrion;nucleus	catalytic activity;motor activity;protein binding;structural molecule activity	Pf00038, Pf01576, Pf02994, Pf03961, Pf04111, Pf05957, Pf12128	3852	ENSG00000186081.11	KRT5	12	Formation of the cornified envelope; Type I hemidesmosome assembly			6	High	1
	Checked	Identifying Node	PSM Ambiguity	Annotated Sequence	Modifications	# Proteins	Master Protein Accessions	Protein Accessions	# Missed Cleavages	Charge	DeltaScore	DeltaCn	Rank	Search Engine Rank	m/z [Da]	MH+ [Da]	Theo. MH+ [Da]	DeltaM [ppm]	Deltam/z [Da]	Activation Type	MS Order	Isolation Interference [%]	Ion Inject Time [ms]	RT [min]	First Scan	Spectrum File	File ID	XCorr	# Protein Groups		Percolator q-Value	Percolator PEP
	FALSE	Sequest HT (A2)	Unambiguous	[KR].YEDEINKR.[TA]		19	P35908; P04264; P13647	H-INV:HIT000016045; Q7Z794; Q3TTY5; P35908; P04264; P04259; P02538; Q01546; O95678; P50446; Q8BGZ7; Q8VED5; Q5XQN5; P48668; P12035; Q6IFZ6; P05787; Q922U2; P13647	1	2	0.1223	0	1	1	533.762	1066.52	1066.52	-0.06	-3e-05	HCD (High Energy Collision Dissociation)	MS2	63.1383	21.29	7.8491	3239	20210602_SC_TB_C82_1.raw	F1	1.39	3		0.003035	0.01499
	FALSE	Sequest HT (A2)	Unambiguous	[KR].YEDEINKR.[TA]		19	P35908; P04264; P13647	H-INV:HIT000016045; Q7Z794; Q3TTY5; P35908; P04264; P04259; P02538; Q01546; O95678; P50446; Q8BGZ7; Q8VED5; Q5XQN5; P48668; P12035; Q6IFZ6; P05787; Q922U2; P13647	1	2	0.2048	0	1	1	533.762	1066.52	1066.52	0.39	0.00021	HCD (High Energy Collision Dissociation)	MS2	36.4323	24.154	8.1006	3330	20210602_SC_TB_C82_1.raw	F1	1.66	3		0.004632	0.04995
	FALSE	Sequest HT (A2)	Unambiguous	[KR].YEDEINKR.[TA]		19	P35908; P04264; P13647	H-INV:HIT000016045; Q7Z794; Q3TTY5; P35908; P04264; P04259; P02538; Q01546; O95678; P50446; Q8BGZ7; Q8VED5; Q5XQN5; P48668; P12035; Q6IFZ6; P05787; Q922U2; P13647	1	2	0.1373	0	1	1	533.761	1066.52	1066.52	-0.75	-0.0004	HCD (High Energy Collision Dissociation)	MS2	50.5332	35	11.2873	4568	20210602_SC_TB_C82_1.raw	F1	1.53	3		0.00758	0.06615
	FALSE	Sequest HT (A2)	Unambiguous	[KR].NKYEDEINKR.[T]		11	P04264; P13647	H-INV:HIT000016045; P04264; P04259; P02538; Q8VED5; Q5XQN5; P48668; Q6IFZ6; P05787; Q922U2; P13647	2	3	0.2627	0	1	1	436.89	1308.65	1308.65	-0.01	0	HCD (High Energy Collision Dissociation)	MS2	12.6705	6.789	11.4115	4623	20210602_SC_TB_C82_1.raw	F1	2.17	2		0.003035	0.01945
	FALSE	Sequest HT (A2)	Unambiguous	[K].YEELQQTAGR.[H]		3	P13647	Q5XQN5; Q922U2; P13647	0	2	0.2371	0	1	1	597.791	1194.57	1194.57	0.04	2e-05	HCD (High Energy Collision Dissociation)	MS2	0	30.387	15.6237	6427	20210602_SC_TB_C82_1.raw	F1	1.94	1		0.001164	0.0003453
	FALSE	Sequest HT (A2)	Unambiguous	[K].AQYEEIANR.[S]		1	P13647	P13647	0	2	0.0583	0	1	1	547.268	1093.53	1093.53	0.42	0.00023	HCD (High Energy Collision Dissociation)	MS2	37.8303	35	17.3787	7279	20210602_SC_TB_C82_1.raw	F1	2.06	1		0.00293	0.008922
	FALSE	Sequest HT (A2)	Unambiguous	[R].QLDSIVGER.[G]		3	P13647	P02538; P48668; P13647	0	2	0.2987	0	1	1	508.772	1016.54	1016.54	0.25	0.00013	HCD (High Energy Collision Dissociation)	MS2	3.53381	35	26.9987	12173	20210602_SC_TB_C82_1.raw	F1	2.31	1		0.003035	0.01208
	FALSE	Sequest HT (A2)	Unambiguous	[R].ISISTSGGSFR.[N]		1	P13647	P13647	0	2	0.3527	0	1	1	556.29	1111.57	1111.57	-0.66	-0.00036	HCD (High Energy Collision Dissociation)	MS2	63.449	35	32.3391	15015	20210602_SC_TB_C82_1.raw	F1	2.41	1		0.003035	0.01242
	FALSE	Sequest HT (A2)	Unambiguous	[KQ].FASFIDK.[V]		29	Q7RTS7; P35908; P04264; P13647	Q5XKE5; P08729; Q7Z794; Q7RTS7; Q3TTY5; P35908; Q9R0H5; Q6NXH9; P04264; P04259; P02538; Q01546; O95678; P50446; Q6IME9; Q8BGZ7; Q8VED5; Q5XQN5; P48668; P07744; Q9NSB2; P12035; Q6IFZ6; Q9DCV7; Q3SY84; P19013; P05787; Q922U2; P13647	0	2	0.1367	0	1	1	414.218	827.43	827.43	-0.17	-7e-05	HCD (High Energy Collision Dissociation)	MS2	11.6392	33.494	33.29	15546	20210602_SC_TB_C82_1.raw	F1	1.39	4		0.004394	0.03124
	FALSE	Sequest HT (A2)	Unambiguous	[NR].NmQDLVEDFK.[KN]	M2(Oxidation)	4	P13647	Q3TTY5; Q5XQN5; E1B991; P13647	0	2	0.0176	0	1	1	627.787	1254.57	1254.57	0.32	0.0002	HCD (High Energy Collision Dissociation)	MS2	7.19548	35	37.335	17787	20210602_SC_TB_C82_1.raw	F1	1.7	1		0.002153	0.007176
	FALSE	Sequest HT (A2)	Unambiguous	[K].WTLLQEQGTK.[T]		4	P13647	P04259; P02538; P48668; P13647	0	2	0.0405	0	1	1	602.322	1203.64	1203.64	0.51	0.00031	HCD (High Energy Collision Dissociation)	MS2	13.1208	35	39.8434	19543	20210602_SC_TB_C82_1.raw	F1	1.73	1		0.001164	0.003531
	FALSE	Sequest HT (A2)	Unambiguous	[K].QcANLQNAIADAEQR.[G]	C2(Carbamidomethyl)	2	P13647	Q5XQN5; P13647	0	2	0.4397	0	1	1	851.404	1701.8	1701.8	1.59	0.00135	HCD (High Energy Collision Dissociation)	MS2	14.9002	35	40.6461	20144	20210602_SC_TB_C82_1.raw	F1	3.48	1		0.001164	6.134e-06
	FALSE	Sequest HT (A2)	Unambiguous	[R].NLDLDSIIAEVK.[A]		8	P35908; P13647	Q5XKE5; P35908; P04259; P02538; O95678; Q8VED5; P48668; P13647	0	2	0.2374	0	1	1	665.367	1329.73	1329.73	0.74	0.00049	HCD (High Energy Collision Dissociation)	MS2	14.2645	35	59.9149	32791	20210602_SC_TB_C82_1.raw	F1	1.98	2		0.003035	0.01506
FALSE	High	Tb927.2.3030	ATP-dependent Clp protease subunit, heat shock protein 78 (HSP78), putative	0	24.115	15	12	12	12	812	90.6	7.49	19.88	12												0	High	1
	Checked	Identifying Node	PSM Ambiguity	Annotated Sequence	Modifications	# Proteins	Master Protein Accessions	Protein Accessions	# Missed Cleavages	Charge	DeltaScore	DeltaCn	Rank	Search Engine Rank	m/z [Da]	MH+ [Da]	Theo. MH+ [Da]	DeltaM [ppm]	Deltam/z [Da]	Activation Type	MS Order	Isolation Interference [%]	Ion Inject Time [ms]	RT [min]	First Scan	Spectrum File	File ID	XCorr	# Protein Groups		Percolator q-Value	Percolator PEP
	FALSE	Sequest HT (A2)	Unambiguous	[K].ASEILHGR.[I]		1	Tb927.2.3030:mRNA-p1	Tb927.2.3030:mRNA-p1	0	2	0.1156	0	1	1	441.743	882.479	882.479	-0.27	-0.00012	HCD (High Energy Collision Dissociation)	MS2	17.4111	35	8.994	3683	20210602_SC_TB_C82_1.raw	F1	1.47	1		0.004632	0.04363
	FALSE	Sequest HT (A2)	Unambiguous	[R].QKEYDALEER.[W]		1	Tb927.2.3030:mRNA-p1	Tb927.2.3030:mRNA-p1	1	2	0.3318	0	1	1	640.809	1280.61	1280.61	-0.51	-0.00033	HCD (High Energy Collision Dissociation)	MS2	0	35	16.1007	6655	20210602_SC_TB_C82_1.raw	F1	2.14	1		0.004632	0.04167
	FALSE	Sequest HT (A2)	Unambiguous	[R].LQQESKPEQLDSVGR.[E]		1	Tb927.2.3030:mRNA-p1	Tb927.2.3030:mRNA-p1	0	3	0.2889	0	1	1	571.963	1713.88	1713.88	-0.84	-0.00048	HCD (High Energy Collision Dissociation)	MS2	3.29737	35	21.5837	9358	20210602_SC_TB_C82_1.raw	F1	2.25	1		0.001164	0.003622
	FALSE	Sequest HT (A2)	Unambiguous	[K].RTEDLDVLR.[H]		1	Tb927.2.3030:mRNA-p1	Tb927.2.3030:mRNA-p1	1	2	0.0251	0	1	1	558.804	1116.6	1116.6	-0.04	-2e-05	HCD (High Energy Collision Dissociation)	MS2	0	35	27.2195	12295	20210602_SC_TB_C82_1.raw	F1	2.39	1		0.002153	0.005853
	FALSE	Sequest HT (A2)	Unambiguous	[R].GELHcVGATTLDEYKR.[H]	C5(Carbamidomethyl)	1	Tb927.2.3030:mRNA-p1	Tb927.2.3030:mRNA-p1	1	3	0.2784	0	1	1	616.969	1848.89	1848.89	0.19	0.00012	HCD (High Energy Collision Dissociation)	MS2	11.8851	35	30.2051	13867	20210602_SC_TB_C82_1.raw	F1	2.73	1		0.001164	0.004323
	FALSE	Sequest HT (A2)	Unambiguous	[K].TAIVEGLAQR.[I]		1	Tb927.2.3030:mRNA-p1	Tb927.2.3030:mRNA-p1	0	2	0.1423	0	1	1	529.304	1057.6	1057.6	-0.1	-5e-05	HCD (High Energy Collision Dissociation)	MS2	0	35	30.976	14301	20210602_SC_TB_C82_1.raw	F1	2.39	1		0.004394	0.02969
	FALSE	Sequest HT (A2)	Unambiguous	[R].LVQSELLNR.[L]		1	Tb927.2.3030:mRNA-p1	Tb927.2.3030:mRNA-p1	0	2	0.2156	0	1	1	536.311	1071.61	1071.62	-0.82	-0.00044	HCD (High Energy Collision Dissociation)	MS2	25.8246	24.274	31.1242	14399	20210602_SC_TB_C82_1.raw	F1	1.67	1		0.001164	0.003161
	FALSE	Sequest HT (A2)	Unambiguous	[R].TEDLDVLR.[H]		1	Tb927.2.3030:mRNA-p1	Tb927.2.3030:mRNA-p1	0	2	0.2687	0	1	1	480.753	960.5	960.5	-0.15	-7e-05	HCD (High Energy Collision Dissociation)	MS2	39.7336	35	33.1358	15462	20210602_SC_TB_C82_1.raw	F1	2.27	1		0.001164	0.005671
	FALSE	Sequest HT (A2)	Unambiguous	[R].ATGIPVAQLmTGER.[E]	M10(Oxidation)	1	Tb927.2.3030:mRNA-p1	Tb927.2.3030:mRNA-p1	0	2	0.1013	0	1	1	730.383	1459.76	1459.76	1.22	0.00089	HCD (High Energy Collision Dissociation)	MS2	0	35	39.7244	19462	20210602_SC_TB_C82_1.raw	F1	1.58	1		0.003035	0.0099
	FALSE	Sequest HT (A2)	Unambiguous	[R].LDDIVmFNR.[L]	M6(Oxidation)	1	Tb927.2.3030:mRNA-p1	Tb927.2.3030:mRNA-p1	0	2	0.1102	0	1	1	569.781	1138.56	1138.56	-0.52	-0.00029	HCD (High Energy Collision Dissociation)	MS2	5.58328	35	40.4714	20020	20210602_SC_TB_C82_1.raw	F1	1.18	1		0.004394	0.02585
	FALSE	Sequest HT (A2)	Unambiguous	[K].AIDLIDEAASR.[L]		1	Tb927.2.3030:mRNA-p1	Tb927.2.3030:mRNA-p1	0	2	0.205	0	1	1	587.309	1173.61	1173.61	0.48	0.00028	HCD (High Energy Collision Dissociation)	MS2	18.291	35	41.3159	20585	20210602_SC_TB_C82_1.raw	F1	2	1		0.003035	0.01327
	FALSE	Sequest HT (A2)	Unambiguous	[R].LAImLLDGR.[I]	M4(Oxidation)	1	Tb927.2.3030:mRNA-p1	Tb927.2.3030:mRNA-p1	0	2	0.3268	0	1	1	509.291	1017.58	1017.58	-0.89	-0.00045	HCD (High Energy Collision Dissociation)	MS2	9.22339	35	47.3613	25124	20210602_SC_TB_C82_1.raw	F1	2.05	1		0.001164	0.002549
FALSE	High	Tb927.9.4680	Eukaryotic initiation factor 4A-1	0	21.128	25	8	11	8	404	45.3	6.35	24.08	8												0	High	1
	Checked	Identifying Node	PSM Ambiguity	Annotated Sequence	Modifications	# Proteins	Master Protein Accessions	Protein Accessions	# Missed Cleavages	Charge	DeltaScore	DeltaCn	Rank	Search Engine Rank	m/z [Da]	MH+ [Da]	Theo. MH+ [Da]	DeltaM [ppm]	Deltam/z [Da]	Activation Type	MS Order	Isolation Interference [%]	Ion Inject Time [ms]	RT [min]	First Scan	Spectrum File	File ID	XCorr	# Protein Groups		Percolator q-Value	Percolator PEP
	FALSE	Sequest HT (A2)	Unambiguous	[R].GGDIIAQAQSGTGK.[T]		1	Tb927.9.4680:mRNA-p1	Tb927.9.4680:mRNA-p1	0	2	0.3084	0	1	1	651.836	1302.67	1302.66	0.28	0.00018	HCD (High Energy Collision Dissociation)	MS2	36.2214	28.244	22.3034	9699	20210602_SC_TB_C82_1.raw	F1	2.14	1		0.001164	0.001043
	FALSE	Sequest HT (A2)	Unambiguous	[R].GIYSHGFEKPSSIQQR.[A]		1	Tb927.9.4680:mRNA-p1	Tb927.9.4680:mRNA-p1	0	3	0.2308	0	1	1	611.979	1833.92	1833.92	-0.34	-0.00021	HCD (High Energy Collision Dissociation)	MS2	13.8024	35	26.1266	11708	20210602_SC_TB_C82_1.raw	F1	2.08	1		0.001164	0.005234
	FALSE	Sequest HT (A2)	Unambiguous	[R].ELAmQTAEVITR.[I]	M4(Oxidation)	1	Tb927.9.4680:mRNA-p1	Tb927.9.4680:mRNA-p1	0	2	0.3029	0	1	1	689.356	1377.7	1377.7	-0.29	-0.0002	HCD (High Energy Collision Dissociation)	MS2	10.9184	35	31.8355	14731	20210602_SC_TB_C82_1.raw	F1	2.08	1		0.005143	0.05655
	FALSE	Sequest HT (A2)	Unambiguous	[R].ELAmQTAEVITR.[I]	M4(Oxidation)	1	Tb927.9.4680:mRNA-p1	Tb927.9.4680:mRNA-p1	0	2	0.2938	0	1	1	689.356	1377.7	1377.7	0.41	0.00028	HCD (High Energy Collision Dissociation)	MS2	5.57042	18.076	32.0903	14877	20210602_SC_TB_C82_1.raw	F1	2.11	1		0.001164	0.0004306
	FALSE	Sequest HT (A2)	Unambiguous	[K].LQSGTIVAVGTPGR.[V]		1	Tb927.9.4680:mRNA-p1	Tb927.9.4680:mRNA-p1	0	2	0.2	0	1	1	678.386	1355.76	1355.76	0.29	0.0002	HCD (High Energy Collision Dissociation)	MS2	56.644	35	34.9043	16427	20210602_SC_TB_C82_1.raw	F1	2.4	1		0.003035	0.009683
	FALSE	Sequest HT (A2)	Unambiguous	[K].LQSGTIVAVGTPGR.[V]		1	Tb927.9.4680:mRNA-p1	Tb927.9.4680:mRNA-p1	0	2	0.2651	0	1	1	678.386	1355.77	1355.76	0.92	0.00062	HCD (High Energy Collision Dissociation)	MS2	0	33.208	35.1571	16565	20210602_SC_TB_C82_1.raw	F1	2.49	1		0.001164	0.002298
	FALSE	Sequest HT (A2)	Unambiguous	[R].ESLTLEGIK.[Q]		1	Tb927.9.4680:mRNA-p1	Tb927.9.4680:mRNA-p1	0	2	0.2963	0	1	1	495.28	989.552	989.551	0.41	0.00021	HCD (High Energy Collision Dissociation)	MS2	0	34.903	38.3999	18480	20210602_SC_TB_C82_1.raw	F1	1.89	1		0.001164	0.001462
	FALSE	Sequest HT (A2)	Unambiguous	[R].VLVTTDLVAR.[G]		1	Tb927.9.4680:mRNA-p1	Tb927.9.4680:mRNA-p1	0	2	0.2476	0	1	1	543.829	1086.65	1086.65	-0.34	-0.00019	HCD (High Energy Collision Dissociation)	MS2	8.11791	35	40.9595	20391	20210602_SC_TB_C82_1.raw	F1	2.1	1		0.001164	0.004222
	FALSE	Sequest HT (A2)	Unambiguous	[R].HNVLQGLVLSPTR.[E]		1	Tb927.9.4680:mRNA-p1	Tb927.9.4680:mRNA-p1	0	2	0.3776	0	1	1	717.415	1433.82	1433.82	0.11	8e-05	HCD (High Energy Collision Dissociation)	MS2	5.75033	35	46.4542	24418	20210602_SC_TB_C82_1.raw	F1	2.86	1		0.001164	0.001265
	FALSE	Sequest HT (A2)	Unambiguous	[R].HNVLQGLVLSPTR.[E]		1	Tb927.9.4680:mRNA-p1	Tb927.9.4680:mRNA-p1	0	2	0.5759	0	1	1	717.415	1433.82	1433.82	0.09	6e-05	HCD (High Energy Collision Dissociation)	MS2	0	35	46.7319	24646	20210602_SC_TB_C82_1.raw	F1	2.24	1		0.002153	0.007008
[truncated: 989 more rows]

## Sheet: Tb rep 2
Checked	Protein FDR Confidence: Combined	Accession	Description	Exp. q-value: Combined	Sum PEP Score	Coverage [%]	# Peptides	# PSMs	# Unique Peptides	# AAs	MW [kDa]	calc. pI	Score Sequest HT: Sequest HT	# Peptides (by Search Engine): Sequest HT	Biological Process	Cellular Component	Molecular Function	Pfam IDs	Entrez Gene ID	Ensembl Gene ID	Gene Symbol	Chromosome	Reactome Pathways	WikiPathways	KEGG Pathways	# Protein Pathway Groups	Found in Sample: [S2] F2: Sample	# Protein Groups	Modifications
[truncated: 2,460 more rows]

[truncated: 4 more sheets: Lm rep 1, Lm rep 2, Tb WT control, Lm WT control]
